# Supplementary material for: ΔNp63 bookmarks and creates an accessible epigenetic environment for TGFβ-induced cancer cell stemness and invasiveness
Source: Cell Commun Signal. 2024 Aug 23;22:411. doi: 10.1186/s12964-024-01794-5 (PMC11342681; doi:10.1186/s12964-024-01794-5)
Supplement: Supplementary file 1 — Supplementary Material 1 [file 12964_2024_1794_MOESM1_ESM.xlsx]

## Sheet: quan_values
Accession	Description	Ctrl_1	Ctrl_2	TGFβ_1	TGFβ_2
P06748	Nucleophosmin OS=Homo sapiens OX=9606 GN=NPM1 PE=1 SV=2 - [NPM_HUMAN]	200025451276	1.69868e+11	9.95411e+10	1.50327e+11
P60709	Actin, cytoplasmic 1 OS=Homo sapiens OX=9606 GN=ACTB PE=1 SV=1 - [ACTB_HUMAN]	1.12149e+11	9.01821e+10	9.0358e+10	9.69144e+10
P05387	60S acidic ribosomal protein P2 OS=Homo sapiens OX=9606 GN=RPLP2 PE=1 SV=1 - [RLA2_HUMAN]	8.94911e+09	6.94862e+09	4.5948e+09	5.01356e+09
Q9NX24	H/ACA ribonucleoprotein complex subunit 2 OS=Homo sapiens OX=9606 GN=NHP2 PE=1 SV=1 - [NHP2_HUMAN]	1.37435e+09	1057527487	1.2765e+09	8.80384e+08
P62857	40S ribosomal protein S28 OS=Homo sapiens OX=9606 GN=RPS28 PE=1 SV=1 - [RS28_HUMAN]	3909508491	3.4417e+09	2.6354e+09	2.09468e+09
Q12905	Interleukin enhancer-binding factor 2 OS=Homo sapiens OX=9606 GN=ILF2 PE=1 SV=2 - [ILF2_HUMAN]	7263740241	6.085e+09	5.48777e+09	4194777658
P05386	60S acidic ribosomal protein P1 OS=Homo sapiens OX=9606 GN=RPLP1 PE=1 SV=1 - [RLA1_HUMAN]	8.99703e+09	9469856104	4.05663e+09	2.79893e+09
P30050	60S ribosomal protein L12 OS=Homo sapiens OX=9606 GN=RPL12 PE=1 SV=1 - [RL12_HUMAN]	1.09577e+10	5.41815e+09	5.03266e+09	2.94795e+09
Q15233	Non-POU domain-containing octamer-binding protein OS=Homo sapiens OX=9606 GN=NONO PE=1 SV=4 - [NONO_HUMAN]	2.8147e+10	2.61115e+10	2.33675e+10	2.5572e+10
P22626	Heterogeneous nuclear ribonucleoproteins A2/B1 OS=Homo sapiens OX=9606 GN=HNRNPA2B1 PE=1 SV=2 - [ROA2_HUMAN]	4.86333e+10	4.6916e+10	4.2298e+10	4.65446e+10
Q9NR30	Nucleolar RNA helicase 2 OS=Homo sapiens OX=9606 GN=DDX21 PE=1 SV=5 - [DDX21_HUMAN]	5.53338e+10	4.417e+10	4.32357e+10	3.91648e+10
Q09666	Neuroblast differentiation-associated protein AHNAK OS=Homo sapiens OX=9606 GN=AHNAK PE=1 SV=2 - [AHNK_HUMAN]	6.81196e+09	5.61037e+09	2.54104e+09	4831214850
Q9Y4Y9	U6 snRNA-associated Sm-like protein LSm5 OS=Homo sapiens OX=9606 GN=LSM5 PE=1 SV=3 - [LSM5_HUMAN]	6.3153e+08	5.66932e+08	7.10951e+08	3.94018e+08
P61326	Protein mago nashi homolog OS=Homo sapiens OX=9606 GN=MAGOH PE=1 SV=1 - [MGN_HUMAN]	2.78066e+09	3.67541e+09	1.98785e+09	1.20136e+09
O15446	DNA-directed RNA polymerase I subunit RPA34 OS=Homo sapiens OX=9606 GN=CD3EAP PE=1 SV=1 - [RPA34_HUMAN]	7.85915e+09	6.80951e+09	6.16763e+09	5638123764
P46013	Proliferation marker protein Ki-67 OS=Homo sapiens OX=9606 GN=MKI67 PE=1 SV=2 - [KI67_HUMAN]	1.19904e+10	10315430071	9.26009e+09	8.69808e+09
Q9Y230	RuvB-like 2 OS=Homo sapiens OX=9606 GN=RUVBL2 PE=1 SV=3 - [RUVB2_HUMAN]	3.01126e+09	2.32949e+09	2.04591e+09	1.82281e+09
Q7RTV0	PHD finger-like domain-containing protein 5A OS=Homo sapiens OX=9606 GN=PHF5A PE=1 SV=1 - [PHF5A_HUMAN]	5.93555e+08	4.14926e+08	7.22532e+08	5.95936e+08
P38159	RNA-binding motif protein, X chromosome OS=Homo sapiens OX=9606 GN=RBMX PE=1 SV=3 - [RBMX_HUMAN]	5.02491e+09	3.88215e+09	4.94994e+09	4.31164e+09
Q9UK45	U6 snRNA-associated Sm-like protein LSm7 OS=Homo sapiens OX=9606 GN=LSM7 PE=1 SV=1 - [LSM7_HUMAN]	1.30722e+09	1.14179e+09	9.77295e+08	560444920
P38919	Eukaryotic initiation factor 4A-III OS=Homo sapiens OX=9606 GN=EIF4A3 PE=1 SV=4 - [IF4A3_HUMAN]	3.03436e+09	3.10595e+09	2.16506e+09	2.27362e+09
P60866	40S ribosomal protein S20 OS=Homo sapiens OX=9606 GN=RPS20 PE=1 SV=1 - [RS20_HUMAN]	3.62847e+09	3798714341	3.02873e+09	3.39882e+09
P32969	60S ribosomal protein L9 OS=Homo sapiens OX=9606 GN=RPL9 PE=1 SV=1 - [RL9_HUMAN]	5.23263e+09	4.79141e+09	4.88526e+09	4.11441e+09
P05198	Eukaryotic translation initiation factor 2 subunit 1 OS=Homo sapiens OX=9606 GN=EIF2S1 PE=1 SV=3 - [IF2A_HUMAN]	1.79963e+09	8.07848e+08	9.68286e+08	5.28958e+08
P0DP24	Calmodulin-2 OS=Homo sapiens OX=9606 GN=CALM2 PE=1 SV=1 - [CALM2_HUMAN]	2.51543e+09	269527970	618046717	6.55969e+08
P26599	Polypyrimidine tract-binding protein 1 OS=Homo sapiens OX=9606 GN=PTBP1 PE=1 SV=1 - [PTBP1_HUMAN]	14311216976	1.31801e+10	1.26529e+10	9306721292
Q9NQT5	Exosome complex component RRP40 OS=Homo sapiens OX=9606 GN=EXOSC3 PE=1 SV=3 - [EXOS3_HUMAN]	2.60207e+09	1.61619e+09	1.25581e+09	9.88602e+07
P09651	Heterogeneous nuclear ribonucleoprotein A1 OS=Homo sapiens OX=9606 GN=HNRNPA1 PE=1 SV=5 - [ROA1_HUMAN]	48629579169	2.99332e+10	4.0951e+10	5.57042e+10
P14866	Heterogeneous nuclear ribonucleoprotein L OS=Homo sapiens OX=9606 GN=HNRNPL PE=1 SV=2 - [HNRPL_HUMAN]	9.31815e+09	10798536116	9587287917	8.96137e+09
P41208	Centrin-2 OS=Homo sapiens OX=9606 GN=CETN2 PE=1 SV=1 - [CETN2_HUMAN]	157945958	3.6021e+08	9.395e+07	1.35083e+08
Q9Y265	RuvB-like 1 OS=Homo sapiens OX=9606 GN=RUVBL1 PE=1 SV=1 - [RUVB1_HUMAN]	6.10201e+09	6.11586e+09	5.74768e+09	4.22367e+09
P17844	Probable ATP-dependent RNA helicase DDX5 OS=Homo sapiens OX=9606 GN=DDX5 PE=1 SV=1 - [DDX5_HUMAN]	3.43202e+10	2.76813e+10	28291163054	2.64672e+10
Q14684	Ribosomal RNA processing protein 1 homolog B OS=Homo sapiens OX=9606 GN=RRP1B PE=1 SV=3 - [RRP1B_HUMAN]	9.38609e+09	7.06849e+09	7.11393e+09	6986406810
O75607	Nucleoplasmin-3 OS=Homo sapiens OX=9606 GN=NPM3 PE=1 SV=3 - [NPM3_HUMAN]	6.31112e+09	4.63097e+09	5316409165	4.76467e+09
O43290	U4/U6.U5 tri-snRNP-associated protein 1 OS=Homo sapiens OX=9606 GN=SART1 PE=1 SV=1 - [SNUT1_HUMAN]	2.82066e+09	2.16285e+09	2.7203e+09	2.26279e+09
Q96HS1	Serine/threonine-protein phosphatase PGAM5, mitochondrial OS=Homo sapiens OX=9606 GN=PGAM5 PE=1 SV=2 - [PGAM5_HUMAN]	1.52923e+09	1.74666e+09	4.54047e+08	6.01647e+08
O75934	Pre-mRNA-splicing factor SPF27 OS=Homo sapiens OX=9606 GN=BCAS2 PE=1 SV=1 - [SPF27_HUMAN]	2.10601e+09	2.66876e+09	2.0235e+09	1.13308e+09
P61978	Heterogeneous nuclear ribonucleoprotein K OS=Homo sapiens OX=9606 GN=HNRNPK PE=1 SV=1 - [HNRPK_HUMAN]	14023537413	11979955434	1.09301e+10	1.05092e+10
Q07065	Cytoskeleton-associated protein 4 OS=Homo sapiens OX=9606 GN=CKAP4 PE=1 SV=2 - [CKAP4_HUMAN]	1.90985e+09	2.3594e+09	1715892241	1.52712e+09
P62081	40S ribosomal protein S7 OS=Homo sapiens OX=9606 GN=RPS7 PE=1 SV=1 - [RS7_HUMAN]	7.35348e+09	7.03857e+09	3.73899e+09	2.92881e+09
Q15029	116 kDa U5 small nuclear ribonucleoprotein component OS=Homo sapiens OX=9606 GN=EFTUD2 PE=1 SV=1 - [U5S1_HUMAN]	5.28944e+09	5.38308e+09	4.99337e+09	4.04978e+09
P07355	Annexin A2 OS=Homo sapiens OX=9606 GN=ANXA2 PE=1 SV=2 - [ANXA2_HUMAN]	1.01636e+10	6.96208e+09	6.17612e+09	5.50724e+09
P62316	Small nuclear ribonucleoprotein Sm D2 OS=Homo sapiens OX=9606 GN=SNRPD2 PE=1 SV=1 - [SMD2_HUMAN]	1.54659e+09	1608399091	516561926	1.57532e+09
P12270	Nucleoprotein TPR OS=Homo sapiens OX=9606 GN=TPR PE=1 SV=3 - [TPR_HUMAN]	6.99576e+09	6946966524	6.80986e+09	6.43751e+09
Q14980	Nuclear mitotic apparatus protein 1 OS=Homo sapiens OX=9606 GN=NUMA1 PE=1 SV=2 - [NUMA1_HUMAN]	2.63587e+09	2.53489e+09	1.90437e+09	1555954183
P12532	Creatine kinase U-type, mitochondrial OS=Homo sapiens OX=9606 GN=CKMT1A PE=1 SV=1 - [KCRU_HUMAN]	2.17027e+09	4.52065e+09	2.15273e+09	1.3822e+09
Q15007	Pre-mRNA-splicing regulator WTAP OS=Homo sapiens OX=9606 GN=WTAP PE=1 SV=2 - [FL2D_HUMAN]	1.0504e+09	1.05556e+09	8.80715e+08	9.26891e+08
Q5EBL8	PDZ domain-containing protein 11 OS=Homo sapiens OX=9606 GN=PDZD11 PE=1 SV=2 - [PDZ11_HUMAN]	2.89877e+08	849035014	0	156900217
P60660	Myosin light polypeptide 6 OS=Homo sapiens OX=9606 GN=MYL6 PE=1 SV=2 - [MYL6_HUMAN]	1.72296e+09	1.2351e+09	9.78933e+08	6.46595e+08
P05388	60S acidic ribosomal protein P0 OS=Homo sapiens OX=9606 GN=RPLP0 PE=1 SV=1 - [RLA0_HUMAN]	5.3201e+09	4506299614	4.42077e+09	3.84736e+09
Q9NPE3	H/ACA ribonucleoprotein complex subunit 3 OS=Homo sapiens OX=9606 GN=NOP10 PE=1 SV=1 - [NOP10_HUMAN]	6.8262e+08	4.54126e+08	4.82191e+08	935144171
Q12906	Interleukin enhancer-binding factor 3 OS=Homo sapiens OX=9606 GN=ILF3 PE=1 SV=3 - [ILF3_HUMAN]	13531095510	9433633997	7.73011e+09	6.23715e+09
P07910	Heterogeneous nuclear ribonucleoproteins C1/C2 OS=Homo sapiens OX=9606 GN=HNRNPC PE=1 SV=4 - [HNRPC_HUMAN]	10029808968	7.15731e+09	3946415727	5023778990
P62136	Serine/threonine-protein phosphatase PP1-alpha catalytic subunit OS=Homo sapiens OX=9606 GN=PPP1CA PE=1 SV=1 - [PP1A_HUMAN]	4.03232e+09	3.4364e+09	2.83264e+09	3.29248e+09
O00488	Zinc finger protein 593 OS=Homo sapiens OX=9606 GN=ZNF593 PE=1 SV=2 - [ZN593_HUMAN]	1.12473e+09	8.78247e+08	4.70373e+08	6.2523e+08
P37108	Signal recognition particle 14 kDa protein OS=Homo sapiens OX=9606 GN=SRP14 PE=1 SV=2 - [SRP14_HUMAN]	1284650142	1212174423	5.76255e+08	1596241342
Q9BRJ6	Uncharacterized protein C7orf50 OS=Homo sapiens OX=9606 GN=C7orf50 PE=1 SV=1 - [CG050_HUMAN]	2802326869	2.13039e+09	4.86467e+08	4.50418e+08
P04908	Histone H2A type 1-B/E OS=Homo sapiens OX=9606 GN=HIST1H2AB PE=1 SV=2 - [H2A1B_HUMAN]	1458787978	1.07402e+09	8.7403e+08	7.9221e+08
P09661	U2 small nuclear ribonucleoprotein A' OS=Homo sapiens OX=9606 GN=SNRPA1 PE=1 SV=2 - [RU2A_HUMAN]	1.97912e+09	2.1666e+09	1.69188e+09	6.07524e+08
Q9UKM9	RNA-binding protein Raly OS=Homo sapiens OX=9606 GN=RALY PE=1 SV=1 - [RALY_HUMAN]	1.46856e+09	1.52964e+09	1.2412e+09	1.08181e+09
P62829	60S ribosomal protein L23 OS=Homo sapiens OX=9606 GN=RPL23 PE=1 SV=1 - [RL23_HUMAN]	4.98751e+09	3.86803e+09	3.36178e+09	3.23886e+09
Q7KZF4	Staphylococcal nuclease domain-containing protein 1 OS=Homo sapiens OX=9606 GN=SND1 PE=1 SV=1 - [SND1_HUMAN]	3656403731	3.54137e+09	2625991484	2710963652
P62280	40S ribosomal protein S11 OS=Homo sapiens OX=9606 GN=RPS11 PE=1 SV=3 - [RS11_HUMAN]	1.36479e+10	9.22908e+09	5740517348	7743852028
P31943	Heterogeneous nuclear ribonucleoprotein H OS=Homo sapiens OX=9606 GN=HNRNPH1 PE=1 SV=4 - [HNRH1_HUMAN]	7.81559e+09	6.68807e+09	8.48372e+09	4.41048e+09
Q8WXF1	Paraspeckle component 1 OS=Homo sapiens OX=9606 GN=PSPC1 PE=1 SV=1 - [PSPC1_HUMAN]	5346306437	4.85246e+09	4.17237e+09	4.06693e+09
Q14676	Mediator of DNA damage checkpoint protein 1 OS=Homo sapiens OX=9606 GN=MDC1 PE=1 SV=3 - [MDC1_HUMAN]	2.14566e+09	2187993076	1.86495e+09	1.39082e+09
P11387	DNA topoisomerase 1 OS=Homo sapiens OX=9606 GN=TOP1 PE=1 SV=2 - [TOP1_HUMAN]	27372219527	1.8797e+10	1.93721e+10	1.67521e+10
Q96C57	Protein CUSTOS OS=Homo sapiens OX=9606 GN=CUSTOS PE=1 SV=2 - [CSTOS_HUMAN]	1.11e+09	5.24786e+08	4.73129e+08	4.44913e+08
P62140	Serine/threonine-protein phosphatase PP1-beta catalytic subunit OS=Homo sapiens OX=9606 GN=PPP1CB PE=1 SV=3 - [PP1B_HUMAN]	4.03232e+09	3.4364e+09	2.83264e+09	3.29248e+09
P13645	Keratin, type I cytoskeletal 10 OS=Homo sapiens OX=9606 GN=KRT10 PE=1 SV=6 - [K1C10_HUMAN]	1.66015e+09	1.80176e+09	1.69207e+09	3021828963
Q99459	Cell division cycle 5-like protein OS=Homo sapiens OX=9606 GN=CDC5L PE=1 SV=2 - [CDC5L_HUMAN]	3559171606	2.33472e+09	2.67393e+09	2538781098
Q9GZR7	ATP-dependent RNA helicase DDX24 OS=Homo sapiens OX=9606 GN=DDX24 PE=1 SV=1 - [DDX24_HUMAN]	6.54471e+09	4.47803e+09	4.19584e+09	3.9534e+09
Q01081	Splicing factor U2AF 35 kDa subunit OS=Homo sapiens OX=9606 GN=U2AF1 PE=1 SV=3 - [U2AF1_HUMAN]	1.73225e+09	1.55593e+09	1.11371e+09	7.8236e+08
Q96FQ6	Protein S100-A16 OS=Homo sapiens OX=9606 GN=S100A16 PE=1 SV=1 - [S10AG_HUMAN]	283740242	9.93122e+08	4.49708e+08	3.28627e+08
Q9UMS4	Pre-mRNA-processing factor 19 OS=Homo sapiens OX=9606 GN=PRPF19 PE=1 SV=1 - [PRP19_HUMAN]	8.17794e+09	8308026883	7.19676e+09	5.59099e+09
P23284	Peptidyl-prolyl cis-trans isomerase B OS=Homo sapiens OX=9606 GN=PPIB PE=1 SV=2 - [PPIB_HUMAN]	1.81646e+09	1.79937e+09	1.21725e+09	9.38124e+08
O00567	Nucleolar protein 56 OS=Homo sapiens OX=9606 GN=NOP56 PE=1 SV=4 - [NOP56_HUMAN]	6674376939	5.03817e+09	4.36329e+09	3.63262e+09
Q16777	Histone H2A type 2-C OS=Homo sapiens OX=9606 GN=HIST2H2AC PE=1 SV=4 - [H2A2C_HUMAN]	2.41043e+09	1.9244e+09	2.15685e+09	1.19257e+09
P61247	40S ribosomal protein S3a OS=Homo sapiens OX=9606 GN=RPS3A PE=1 SV=2 - [RS3A_HUMAN]	8769958696	6.91833e+09	5.27023e+09	5.81199e+09
P19338	Nucleolin OS=Homo sapiens OX=9606 GN=NCL PE=1 SV=3 - [NUCL_HUMAN]	3.81888e+10	26040521868	3.19628e+10	2.43318e+10
Q16666	Gamma-interferon-inducible protein 16 OS=Homo sapiens OX=9606 GN=IFI16 PE=1 SV=3 - [IF16_HUMAN]	2.41184e+09	1.90304e+09	1374391643	1.01211e+09
O95782	AP-2 complex subunit alpha-1 OS=Homo sapiens OX=9606 GN=AP2A1 PE=1 SV=3 - [AP2A1_HUMAN]	6.15186e+09	5.38714e+09	3.89823e+09	2.92592e+09
O95777	U6 snRNA-associated Sm-like protein LSm8 OS=Homo sapiens OX=9606 GN=LSM8 PE=1 SV=3 - [LSM8_HUMAN]	489101752	5.2991e+08	0	61876270
Q86UE4	Protein LYRIC OS=Homo sapiens OX=9606 GN=MTDH PE=1 SV=2 - [LYRIC_HUMAN]	2.09421e+09	2.46777e+09	1833271103	1.70245e+09
Q13503	Mediator of RNA polymerase II transcription subunit 21 OS=Homo sapiens OX=9606 GN=MED21 PE=1 SV=1 - [MED21_HUMAN]	2.89437e+07	333064244	0	1.44962e+07
P84103	Serine/arginine-rich splicing factor 3 OS=Homo sapiens OX=9606 GN=SRSF3 PE=1 SV=1 - [SRSF3_HUMAN]	1.90048e+10	1.80641e+10	1.52577e+10	7.32212e+09
Q86V81	THO complex subunit 4 OS=Homo sapiens OX=9606 GN=ALYREF PE=1 SV=3 - [THOC4_HUMAN]	1.6405e+10	1.78402e+10	1.8015e+10	1.58065e+10
Q9BPX5	Actin-related protein 2/3 complex subunit 5-like protein OS=Homo sapiens OX=9606 GN=ARPC5L PE=1 SV=1 - [ARP5L_HUMAN]	1.50548e+08	123258556	89322416	46900368
P62906	60S ribosomal protein L10a OS=Homo sapiens OX=9606 GN=RPL10A PE=1 SV=2 - [RL10A_HUMAN]	1.17506e+10	7.99783e+09	6.0075e+09	7.32949e+09
O60506	Heterogeneous nuclear ribonucleoprotein Q OS=Homo sapiens OX=9606 GN=SYNCRIP PE=1 SV=2 - [HNRPQ_HUMAN]	6.86649e+09	5.25838e+09	5.0015e+09	4.63354e+09
Q9Y3C1	Nucleolar protein 16 OS=Homo sapiens OX=9606 GN=NOP16 PE=1 SV=2 - [NOP16_HUMAN]	4775698743	3.87062e+09	3612656236	3.51674e+09
P62913	60S ribosomal protein L11 OS=Homo sapiens OX=9606 GN=RPL11 PE=1 SV=2 - [RL11_HUMAN]	3.62713e+09	10873281743	5.97447e+09	5.33364e+09
O00515	Ladinin-1 OS=Homo sapiens OX=9606 GN=LAD1 PE=1 SV=2 - [LAD1_HUMAN]	2.79692e+09	1.40692e+09	1.5349e+09	1.39833e+09
P08621	U1 small nuclear ribonucleoprotein 70 kDa OS=Homo sapiens OX=9606 GN=SNRNP70 PE=1 SV=2 - [RU17_HUMAN]	1.06278e+10	11092195363	1.02031e+10	9997514651
P62314	Small nuclear ribonucleoprotein Sm D1 OS=Homo sapiens OX=9606 GN=SNRPD1 PE=1 SV=1 - [SMD1_HUMAN]	2554313075	2.92127e+09	3728757846	3.82356e+09
P04264	Keratin, type II cytoskeletal 1 OS=Homo sapiens OX=9606 GN=KRT1 PE=1 SV=6 - [K2C1_HUMAN]	4.64507e+09	2801156778	2.17601e+09	5.32312e+09
O43660	Pleiotropic regulator 1 OS=Homo sapiens OX=9606 GN=PLRG1 PE=1 SV=1 - [PLRG1_HUMAN]	2.77757e+09	2.41152e+09	3.20287e+09	2.77771e+09
Q8WUD4	Coiled-coil domain-containing protein 12 OS=Homo sapiens OX=9606 GN=CCDC12 PE=1 SV=1 - [CCD12_HUMAN]	8.10698e+08	7.56794e+08	126813421	2.12622e+08
Q9GZR2	RNA exonuclease 4 OS=Homo sapiens OX=9606 GN=REXO4 PE=1 SV=2 - [REXO4_HUMAN]	7.49742e+08	471943325	5.81544e+08	9.03194e+08
Q8NEF9	Serum response factor-binding protein 1 OS=Homo sapiens OX=9606 GN=SRFBP1 PE=1 SV=1 - [SRFB1_HUMAN]	1.25724e+09	8.70242e+08	655222618	749412414
P09874	Poly [ADP-ribose] polymerase 1 OS=Homo sapiens OX=9606 GN=PARP1 PE=1 SV=4 - [PARP1_HUMAN]	9.13262e+09	7.10879e+09	4.32142e+09	3.89141e+09
P62310	U6 snRNA-associated Sm-like protein LSm3 OS=Homo sapiens OX=9606 GN=LSM3 PE=1 SV=2 - [LSM3_HUMAN]	1.02218e+09	1.38805e+09	1.28676e+09	984802824
P16104	Histone H2AX OS=Homo sapiens OX=9606 GN=H2AFX PE=1 SV=2 - [H2AX_HUMAN]	4.42887e+08	4.15123e+08	1.69672e+08	3.25863e+08
O75533	Splicing factor 3B subunit 1 OS=Homo sapiens OX=9606 GN=SF3B1 PE=1 SV=3 - [SF3B1_HUMAN]	1.19716e+10	7.85764e+09	8.02777e+09	6.89372e+09
P62312	U6 snRNA-associated Sm-like protein LSm6 OS=Homo sapiens OX=9606 GN=LSM6 PE=1 SV=1 - [LSM6_HUMAN]	226595118	0	2.44711e+08	3.34115e+08
P56537	Eukaryotic translation initiation factor 6 OS=Homo sapiens OX=9606 GN=EIF6 PE=1 SV=1 - [IF6_HUMAN]	5.12112e+09	3386341128	2.16866e+09	2.00296e+09
Q9BRP8	Partner of Y14 and mago OS=Homo sapiens OX=9606 GN=PYM1 PE=1 SV=1 - [PYM1_HUMAN]	336738294	2.51889e+08	2.85985e+08	1.30476e+08
P55081	Microfibrillar-associated protein 1 OS=Homo sapiens OX=9606 GN=MFAP1 PE=1 SV=2 - [MFAP1_HUMAN]	818585978	2.75916e+08	6.14295e+08	3.88905e+08
P46777	60S ribosomal protein L5 OS=Homo sapiens OX=9606 GN=RPL5 PE=1 SV=3 - [RL5_HUMAN]	8.62301e+09	10259062182	8044466387	6.99394e+09
Q08211	ATP-dependent RNA helicase A OS=Homo sapiens OX=9606 GN=DHX9 PE=1 SV=4 - [DHX9_HUMAN]	2.71391e+10	2.10355e+10	2.04398e+10	1.64565e+10
Q99547	M-phase phosphoprotein 6 OS=Homo sapiens OX=9606 GN=MPHOSPH6 PE=1 SV=2 - [MPH6_HUMAN]	7.04048e+08	7.50521e+08	7.47537e+08	8.29025e+08
Q9Y3B4	Splicing factor 3B subunit 6 OS=Homo sapiens OX=9606 GN=SF3B6 PE=1 SV=1 - [SF3B6_HUMAN]	7.78127e+08	7.47159e+08	4.6843e+08	3.69528e+08
O75475	PC4 and SFRS1-interacting protein OS=Homo sapiens OX=9606 GN=PSIP1 PE=1 SV=1 - [PSIP1_HUMAN]	7.23487e+09	6.64075e+09	5.13667e+09	4.67473e+09
P52435	DNA-directed RNA polymerase II subunit RPB11-a OS=Homo sapiens OX=9606 GN=POLR2J PE=1 SV=1 - [RPB11_HUMAN]	7.98608e+07	9.4845e+07	1.55815e+08	77721965
Q9NX58	Cell growth-regulating nucleolar protein OS=Homo sapiens OX=9606 GN=LYAR PE=1 SV=2 - [LYAR_HUMAN]	6.70866e+09	5.28252e+09	5990734150	5.69527e+09
O00571	ATP-dependent RNA helicase DDX3X OS=Homo sapiens OX=9606 GN=DDX3X PE=1 SV=3 - [DDX3X_HUMAN]	6.74615e+09	6.4508e+09	4.7656e+09	4.10041e+09
P63010	AP-2 complex subunit beta OS=Homo sapiens OX=9606 GN=AP2B1 PE=1 SV=1 - [AP2B1_HUMAN]	1.24799e+10	11213810716	7677939686	6.47722e+09
P67809	Nuclease-sensitive element-binding protein 1 OS=Homo sapiens OX=9606 GN=YBX1 PE=1 SV=3 - [YBOX1_HUMAN]	6.29145e+09	5.09761e+09	5.29691e+09	4.2946e+09
Q92841	Probable ATP-dependent RNA helicase DDX17 OS=Homo sapiens OX=9606 GN=DDX17 PE=1 SV=2 - [DDX17_HUMAN]	2.85811e+10	2.32161e+10	2.39245e+10	2.20795e+10
Q9NYL9	Tropomodulin-3 OS=Homo sapiens OX=9606 GN=TMOD3 PE=1 SV=1 - [TMOD3_HUMAN]	8.09463e+08	2.15683e+08	6.43377e+08	3.5309e+08
Q9Y333	U6 snRNA-associated Sm-like protein LSm2 OS=Homo sapiens OX=9606 GN=LSM2 PE=1 SV=1 - [LSM2_HUMAN]	1.47408e+09	1.38539e+09	1111497600	816462828
P36873	Serine/threonine-protein phosphatase PP1-gamma catalytic subunit OS=Homo sapiens OX=9606 GN=PPP1CC PE=1 SV=1 - [PP1G_HUMAN]	4.03232e+09	3.4364e+09	2.83264e+09	3.29248e+09
Q9BXP5	Serrate RNA effector molecule homolog OS=Homo sapiens OX=9606 GN=SRRT PE=1 SV=1 - [SRRT_HUMAN]	4727471396	4.84049e+09	3058683168	2167659354
Q1ED39	Lysine-rich nucleolar protein 1 OS=Homo sapiens OX=9606 GN=KNOP1 PE=1 SV=1 - [KNOP1_HUMAN]	2.94777e+09	2218293370	2.54258e+09	2.05304e+09
Q9BVP2	Guanine nucleotide-binding protein-like 3 OS=Homo sapiens OX=9606 GN=GNL3 PE=1 SV=2 - [GNL3_HUMAN]	6.00899e+09	7.74547e+09	6.85568e+09	6.60642e+09
Q9P2I0	Cleavage and polyadenylation specificity factor subunit 2 OS=Homo sapiens OX=9606 GN=CPSF2 PE=1 SV=2 - [CPSF2_HUMAN]	1.70894e+09	1.49678e+09	1.35747e+09	8.63804e+08
P52926	High mobility group protein HMGI-C OS=Homo sapiens OX=9606 GN=HMGA2 PE=1 SV=1 - [HMGA2_HUMAN]	2113881408	260416006	663692215	0
P62750	60S ribosomal protein L23a OS=Homo sapiens OX=9606 GN=RPL23A PE=1 SV=1 - [RL23A_HUMAN]	5.86356e+09	4242877801	3.64424e+09	4.6974e+09
Q9H0A0	RNA cytidine acetyltransferase OS=Homo sapiens OX=9606 GN=NAT10 PE=1 SV=2 - [NAT10_HUMAN]	6.30287e+09	5.44701e+09	4.82164e+09	3.8153e+09
Q8N7H5	RNA polymerase II-associated factor 1 homolog OS=Homo sapiens OX=9606 GN=PAF1 PE=1 SV=2 - [PAF1_HUMAN]	1.76213e+09	1.59567e+09	1.3446e+09	8.9539e+08
P11388	DNA topoisomerase 2-alpha OS=Homo sapiens OX=9606 GN=TOP2A PE=1 SV=3 - [TOP2A_HUMAN]	9.65195e+09	8.11944e+09	8147367830	6.82065e+09
P52434	DNA-directed RNA polymerases I, II, and III subunit RPABC3 OS=Homo sapiens OX=9606 GN=POLR2H PE=1 SV=4 - [RPAB3_HUMAN]	0	1.14895e+08	3.71981e+07	0
Q96FV9	THO complex subunit 1 OS=Homo sapiens OX=9606 GN=THOC1 PE=1 SV=1 - [THOC1_HUMAN]	2374543313	2.00731e+09	2.05339e+09	1039041963
P51114	Fragile X mental retardation syndrome-related protein 1 OS=Homo sapiens OX=9606 GN=FXR1 PE=1 SV=3 - [FXR1_HUMAN]	3.09951e+09	2634608510	2.75324e+09	1.91557e+09
P47756	F-actin-capping protein subunit beta OS=Homo sapiens OX=9606 GN=CAPZB PE=1 SV=4 - [CAPZB_HUMAN]	7.27738e+08	6.53136e+08	9.63495e+08	7.11775e+08
P08670	Vimentin OS=Homo sapiens OX=9606 GN=VIM PE=1 SV=4 - [VIME_HUMAN]	1.05593e+09	7.6804e+08	1.83811e+09	6.26601e+08
O94973	AP-2 complex subunit alpha-2 OS=Homo sapiens OX=9606 GN=AP2A2 PE=1 SV=2 - [AP2A2_HUMAN]	8.7608e+09	7.91977e+09	4.97357e+09	4.7402e+09
O95639	Cleavage and polyadenylation specificity factor subunit 4 OS=Homo sapiens OX=9606 GN=CPSF4 PE=1 SV=1 - [CPSF4_HUMAN]	8.55959e+08	8.94666e+08	9.48961e+08	7.70935e+08
Q9UBI6	Guanine nucleotide-binding protein G(I)/G(S)/G(O) subunit gamma-12 OS=Homo sapiens OX=9606 GN=GNG12 PE=1 SV=3 - [GBG12_HUMAN]	1474125436	982093274	601410833	794676189
P14678	Small nuclear ribonucleoprotein-associated proteins B and B' OS=Homo sapiens OX=9606 GN=SNRPB PE=1 SV=2 - [RSMB_HUMAN]	2.3377e+09	2.13972e+09	2.01969e+09	2.07341e+09
P05204	Non-histone chromosomal protein HMG-17 OS=Homo sapiens OX=9606 GN=HMGN2 PE=1 SV=3 - [HMGN2_HUMAN]	3.70573e+08	3.2636e+08	2.73606e+08	2.86048e+08
Q13428	Treacle protein OS=Homo sapiens OX=9606 GN=TCOF1 PE=1 SV=3 - [TCOF_HUMAN]	6.62566e+09	4.61548e+09	3739207050	3.6339e+09
Q8TDD1	ATP-dependent RNA helicase DDX54 OS=Homo sapiens OX=9606 GN=DDX54 PE=1 SV=2 - [DDX54_HUMAN]	1972690741	2.32524e+09	1.8698e+09	1.16725e+09
Q9UKD2	mRNA turnover protein 4 homolog OS=Homo sapiens OX=9606 GN=MRTO4 PE=1 SV=2 - [MRT4_HUMAN]	3.137e+09	2456786680	1565875974	1.62909e+09
P08708	40S ribosomal protein S17 OS=Homo sapiens OX=9606 GN=RPS17 PE=1 SV=2 - [RS17_HUMAN]	9264717504	7.10218e+09	3.61118e+09	2823028677
Q9BQG0	Myb-binding protein 1A OS=Homo sapiens OX=9606 GN=MYBBP1A PE=1 SV=2 - [MBB1A_HUMAN]	7.98474e+09	5.68847e+09	5.10675e+09	4.23614e+09
P35527	Keratin, type I cytoskeletal 9 OS=Homo sapiens OX=9606 GN=KRT9 PE=1 SV=3 - [K1C9_HUMAN]	2.8315e+09	1497760394	5.20636e+08	958530951
Q13123	Protein Red OS=Homo sapiens OX=9606 GN=IK PE=1 SV=3 - [RED_HUMAN]	2.36823e+09	1.75994e+09	1241908580	1.1439e+09
Q9Y2X3	Nucleolar protein 58 OS=Homo sapiens OX=9606 GN=NOP58 PE=1 SV=1 - [NOP58_HUMAN]	2.80232e+09	2.27753e+09	2.03171e+09	1.72347e+09
Q13435	Splicing factor 3B subunit 2 OS=Homo sapiens OX=9606 GN=SF3B2 PE=1 SV=2 - [SF3B2_HUMAN]	7611549263	6.85472e+09	5.52141e+09	4.57209e+09
P39019	40S ribosomal protein S19 OS=Homo sapiens OX=9606 GN=RPS19 PE=1 SV=2 - [RS19_HUMAN]	5455276346	5.89482e+09	4.16477e+09	5.0778e+09
P63208	S-phase kinase-associated protein 1 OS=Homo sapiens OX=9606 GN=SKP1 PE=1 SV=2 - [SKP1_HUMAN]	0	1.28407e+08	449519498	1.8428e+08
P62875	DNA-directed RNA polymerases I, II, and III subunit RPABC5 OS=Homo sapiens OX=9606 GN=POLR2L PE=1 SV=1 - [RPAB5_HUMAN]	1.45532e+09	1.26518e+09	9.25669e+08	376184646
P62304	Small nuclear ribonucleoprotein E OS=Homo sapiens OX=9606 GN=SNRPE PE=1 SV=1 - [RUXE_HUMAN]	1.98379e+09	2.06313e+09	2.21761e+09	2689418615
Q6UN15	Pre-mRNA 3'-end-processing factor FIP1 OS=Homo sapiens OX=9606 GN=FIP1L1 PE=1 SV=1 - [FIP1_HUMAN]	2.23848e+09	1870635179	1906735483	1.18383e+09
O00422	Histone deacetylase complex subunit SAP18 OS=Homo sapiens OX=9606 GN=SAP18 PE=1 SV=1 - [SAP18_HUMAN]	5.69184e+08	1.25848e+09	1.05867e+09	4.06758e+08
Q9NVP1	ATP-dependent RNA helicase DDX18 OS=Homo sapiens OX=9606 GN=DDX18 PE=1 SV=2 - [DDX18_HUMAN]	6116213018	5027254147	5.89437e+09	4627973192
P23246	Splicing factor, proline- and glutamine-rich OS=Homo sapiens OX=9606 GN=SFPQ PE=1 SV=2 - [SFPQ_HUMAN]	4.35954e+10	3.95787e+10	2.74282e+10	3.10258e+10
P46783	40S ribosomal protein S10 OS=Homo sapiens OX=9606 GN=RPS10 PE=1 SV=1 - [RS10_HUMAN]	2.70519e+09	1.55165e+09	1.75625e+09	1192729448
Q86XP3	ATP-dependent RNA helicase DDX42 OS=Homo sapiens OX=9606 GN=DDX42 PE=1 SV=1 - [DDX42_HUMAN]	2.40008e+09	1.66064e+09	1.52467e+09	1.12458e+09
Q00839	Heterogeneous nuclear ribonucleoprotein U OS=Homo sapiens OX=9606 GN=HNRNPU PE=1 SV=6 - [HNRPU_HUMAN]	4.6019e+10	41630984646	3.45382e+10	3.75488e+10
Q9BYG3	MKI67 FHA domain-interacting nucleolar phosphoprotein OS=Homo sapiens OX=9606 GN=NIFK PE=1 SV=1 - [MK67I_HUMAN]	1.51727e+09	1.32543e+09	1.16169e+09	7.26774e+08
P36578	60S ribosomal protein L4 OS=Homo sapiens OX=9606 GN=RPL4 PE=1 SV=5 - [RL4_HUMAN]	2.0401e+10	15756036630	1.61502e+10	1.36094e+10
P51991	Heterogeneous nuclear ribonucleoprotein A3 OS=Homo sapiens OX=9606 GN=HNRNPA3 PE=1 SV=2 - [ROA3_HUMAN]	1.27e+10	10173497629	10607153438	1.07376e+10
Q01780	Exosome component 10 OS=Homo sapiens OX=9606 GN=EXOSC10 PE=1 SV=2 - [EXOSX_HUMAN]	5.71902e+09	4190810687	3.10542e+09	2.2236e+09
Q99848	Probable rRNA-processing protein EBP2 OS=Homo sapiens OX=9606 GN=EBNA1BP2 PE=1 SV=2 - [EBP2_HUMAN]	2.60905e+09	2.77344e+09	1832585335	1.4283e+09
P62701	40S ribosomal protein S4, X isoform OS=Homo sapiens OX=9606 GN=RPS4X PE=1 SV=2 - [RS4X_HUMAN]	9.59374e+09	8.40272e+09	6.0259e+09	6660552243
Q13185	Chromobox protein homolog 3 OS=Homo sapiens OX=9606 GN=CBX3 PE=1 SV=4 - [CBX3_HUMAN]	0	589105412	0	38699925
P18754	Regulator of chromosome condensation OS=Homo sapiens OX=9606 GN=RCC1 PE=1 SV=1 - [RCC1_HUMAN]	1968195080	7.3941e+08	722741443	186996372
P35908	Keratin, type II cytoskeletal 2 epidermal OS=Homo sapiens OX=9606 GN=KRT2 PE=1 SV=2 - [K22E_HUMAN]	1.45635e+09	1329409470	1.39376e+09	2.15222e+09
Q9UHX1	Poly(U)-binding-splicing factor PUF60 OS=Homo sapiens OX=9606 GN=PUF60 PE=1 SV=1 - [PUF60_HUMAN]	2.47896e+09	2.39427e+09	2.4531e+09	1.87969e+09
Q9Y446	Plakophilin-3 OS=Homo sapiens OX=9606 GN=PKP3 PE=1 SV=1 - [PKP3_HUMAN]	2.57082e+09	1.81001e+09	2.06462e+09	1.53222e+09
P68133	Actin, alpha skeletal muscle OS=Homo sapiens OX=9606 GN=ACTA1 PE=1 SV=1 - [ACTS_HUMAN]	6.70666e+10	5.20135e+10	5.61825e+10	5.79844e+10
Q9Y2R4	Probable ATP-dependent RNA helicase DDX52 OS=Homo sapiens OX=9606 GN=DDX52 PE=1 SV=3 - [DDX52_HUMAN]	2.69325e+09	1.43471e+09	1182832277	8.08337e+08
P63244	Receptor of activated protein C kinase 1 OS=Homo sapiens OX=9606 GN=RACK1 PE=1 SV=3 - [RACK1_HUMAN]	5.3994e+09	3.38306e+09	2.10435e+09	3.8461e+09
P62244	40S ribosomal protein S15a OS=Homo sapiens OX=9606 GN=RPS15A PE=1 SV=2 - [RS15A_HUMAN]	7.09394e+08	6.11054e+08	6.4877e+08	4.80489e+08
Q6PJT7	Zinc finger CCCH domain-containing protein 14 OS=Homo sapiens OX=9606 GN=ZC3H14 PE=1 SV=1 - [ZC3HE_HUMAN]	1.3405e+09	1.3437e+09	1.1175e+09	9.89631e+08
Q14011	Cold-inducible RNA-binding protein OS=Homo sapiens OX=9606 GN=CIRBP PE=1 SV=1 - [CIRBP_HUMAN]	1809248728	3.46447e+08	512163470	1.78975e+08
Q9BQ39	ATP-dependent RNA helicase DDX50 OS=Homo sapiens OX=9606 GN=DDX50 PE=1 SV=1 - [DDX50_HUMAN]	2.8209e+10	2.18381e+10	2.09195e+10	1.94949e+10
P49757	Protein numb homolog OS=Homo sapiens OX=9606 GN=NUMB PE=1 SV=2 - [NUMB_HUMAN]	3.9299e+09	3224595522	2406604160	1.53072e+09
O43172	U4/U6 small nuclear ribonucleoprotein Prp4 OS=Homo sapiens OX=9606 GN=PRPF4 PE=1 SV=2 - [PRP4_HUMAN]	1.73185e+09	2182544844	1.17518e+09	1.25952e+09
Q15397	Pumilio homolog 3 OS=Homo sapiens OX=9606 GN=PUM3 PE=1 SV=3 - [PUM3_HUMAN]	2382388888	2.0734e+09	1.1196e+09	1.19892e+09
O60716	Catenin delta-1 OS=Homo sapiens OX=9606 GN=CTNND1 PE=1 SV=1 - [CTND1_HUMAN]	4.27104e+08	5.89153e+08	9.48507e+08	7.58983e+08
O43390	Heterogeneous nuclear ribonucleoprotein R OS=Homo sapiens OX=9606 GN=HNRNPR PE=1 SV=1 - [HNRPR_HUMAN]	9284706307	7.78195e+09	8.25836e+09	7.08477e+09
Q86U42	Polyadenylate-binding protein 2 OS=Homo sapiens OX=9606 GN=PABPN1 PE=1 SV=3 - [PABP2_HUMAN]	4.0945e+08	5.63655e+07	1.39436e+08	3.76778e+07
O75937	DnaJ homolog subfamily C member 8 OS=Homo sapiens OX=9606 GN=DNAJC8 PE=1 SV=2 - [DNJC8_HUMAN]	2.21068e+09	9.64858e+08	1.01146e+09	6.64692e+08
P11142	Heat shock cognate 71 kDa protein OS=Homo sapiens OX=9606 GN=HSPA8 PE=1 SV=1 - [HSP7C_HUMAN]	5.74496e+09	5.91158e+09	5.86e+09	6327572507
Q12874	Splicing factor 3A subunit 3 OS=Homo sapiens OX=9606 GN=SF3A3 PE=1 SV=1 - [SF3A3_HUMAN]	6.46005e+09	5.72712e+09	5.65148e+09	4.56689e+09
Q9Y3A4	Ribosomal RNA-processing protein 7 homolog A OS=Homo sapiens OX=9606 GN=RRP7A PE=1 SV=2 - [RRP7A_HUMAN]	1.94553e+09	1.58929e+09	1.3395e+09	1.19906e+09
Q99575	Ribonucleases P/MRP protein subunit POP1 OS=Homo sapiens OX=9606 GN=POP1 PE=1 SV=2 - [POP1_HUMAN]	3.43797e+09	3.12398e+09	2.89261e+09	2.70003e+09
Q9BZE4	Nucleolar GTP-binding protein 1 OS=Homo sapiens OX=9606 GN=GTPBP4 PE=1 SV=3 - [NOG1_HUMAN]	7.71485e+09	5.75303e+09	4779332337	4.22357e+09
P25398	40S ribosomal protein S12 OS=Homo sapiens OX=9606 GN=RPS12 PE=1 SV=3 - [RS12_HUMAN]	4.46254e+09	3.52413e+09	2.35077e+09	2.68642e+09
Q15024	Exosome complex component RRP42 OS=Homo sapiens OX=9606 GN=EXOSC7 PE=1 SV=3 - [EXOS7_HUMAN]	1.59861e+09	1.90489e+09	1.72602e+09	1.1732e+09
O15514	DNA-directed RNA polymerase II subunit RPB4 OS=Homo sapiens OX=9606 GN=POLR2D PE=1 SV=1 - [RPB4_HUMAN]	0	1.76219e+08	49799654	0
O76021	Ribosomal L1 domain-containing protein 1 OS=Homo sapiens OX=9606 GN=RSL1D1 PE=1 SV=3 - [RL1D1_HUMAN]	1.32759e+10	8.97035e+09	8953907566	8.67693e+09
P55769	NHP2-like protein 1 OS=Homo sapiens OX=9606 GN=SNU13 PE=1 SV=3 - [NH2L1_HUMAN]	1.84392e+09	1.65089e+09	1.69581e+09	2.68346e+08
Q9Y2D5	A-kinase anchor protein 2 OS=Homo sapiens OX=9606 GN=AKAP2 PE=1 SV=3 - [AKAP2_HUMAN]	8.92165e+08	5.02708e+08	817340388	5.264e+08
Q9UHB6	LIM domain and actin-binding protein 1 OS=Homo sapiens OX=9606 GN=LIMA1 PE=1 SV=1 - [LIMA1_HUMAN]	1.63113e+09	9.70021e+08	1.18779e+09	3.71916e+08
Q02880	DNA topoisomerase 2-beta OS=Homo sapiens OX=9606 GN=TOP2B PE=1 SV=3 - [TOP2B_HUMAN]	8.02945e+09	6.13817e+09	5.97617e+09	5018600724
Q9Y224	RNA transcription, translation and transport factor protein OS=Homo sapiens OX=9606 GN=RTRAF PE=1 SV=1 - [RTRAF_HUMAN]	9.15048e+08	2.28097e+08	5.92935e+08	1.52977e+08
O15042	U2 snRNP-associated SURP motif-containing protein OS=Homo sapiens OX=9606 GN=U2SURP PE=1 SV=2 - [SR140_HUMAN]	6.51877e+09	5.67357e+09	4182502702	3.67152e+09
Q96CW1	AP-2 complex subunit mu OS=Homo sapiens OX=9606 GN=AP2M1 PE=1 SV=2 - [AP2M1_HUMAN]	9.48475e+09	8.57993e+09	6.29146e+09	4875969736
P53803	DNA-directed RNA polymerases I, II, and III subunit RPABC4 OS=Homo sapiens OX=9606 GN=POLR2K PE=1 SV=1 - [RPAB4_HUMAN]	0	0	0	0
Q86W42	THO complex subunit 6 homolog OS=Homo sapiens OX=9606 GN=THOC6 PE=1 SV=1 - [THOC6_HUMAN]	1.52163e+09	9.00803e+08	1.19745e+09	907561728
P41091	Eukaryotic translation initiation factor 2 subunit 3 OS=Homo sapiens OX=9606 GN=EIF2S3 PE=1 SV=3 - [IF2G_HUMAN]	2.95821e+09	1.23882e+09	1.0509e+09	7.92515e+08
Q96DI7	U5 small nuclear ribonucleoprotein 40 kDa protein OS=Homo sapiens OX=9606 GN=SNRNP40 PE=1 SV=1 - [SNR40_HUMAN]	5.0885e+09	3.53399e+09	3.3523e+09	2.52657e+09
P17096	High mobility group protein HMG-I/HMG-Y OS=Homo sapiens OX=9606 GN=HMGA1 PE=1 SV=3 - [HMGA1_HUMAN]	3.25805e+10	2.87459e+10	2.75161e+10	3.21741e+10
Q03701	CCAAT/enhancer-binding protein zeta OS=Homo sapiens OX=9606 GN=CEBPZ PE=1 SV=3 - [CEBPZ_HUMAN]	3.11049e+09	2.0507e+09	2.24462e+09	1.4178e+09
P62277	40S ribosomal protein S13 OS=Homo sapiens OX=9606 GN=RPS13 PE=1 SV=2 - [RS13_HUMAN]	5.79526e+08	7.93783e+08	3.47963e+08	6.50036e+08
Q13151	Heterogeneous nuclear ribonucleoprotein A0 OS=Homo sapiens OX=9606 GN=HNRNPA0 PE=1 SV=1 - [ROA0_HUMAN]	3162495020	3.09284e+09	3.31289e+09	1.52334e+09
P19388	DNA-directed RNA polymerases I, II, and III subunit RPABC1 OS=Homo sapiens OX=9606 GN=POLR2E PE=1 SV=4 - [RPAB1_HUMAN]	6.10395e+08	5.23752e+08	2.10641e+08	302875251
P23396	40S ribosomal protein S3 OS=Homo sapiens OX=9606 GN=RPS3 PE=1 SV=2 - [RS3_HUMAN]	6.81741e+09	5.85253e+09	5.03286e+09	3890695868
P49756	RNA-binding protein 25 OS=Homo sapiens OX=9606 GN=RBM25 PE=1 SV=3 - [RBM25_HUMAN]	1.08323e+10	9.43724e+09	1.03185e+10	6.80343e+09
Q9NYF8	Bcl-2-associated transcription factor 1 OS=Homo sapiens OX=9606 GN=BCLAF1 PE=1 SV=2 - [BCLF1_HUMAN]	7.3865e+09	6.95473e+09	5.67259e+09	5432622994
Q8N5L8	Ribonuclease P protein subunit p25-like protein OS=Homo sapiens OX=9606 GN=RPP25L PE=1 SV=1 - [RP25L_HUMAN]	2.31392e+08	133248709	66752129	32560980
Q92576	PHD finger protein 3 OS=Homo sapiens OX=9606 GN=PHF3 PE=1 SV=3 - [PHF3_HUMAN]	5.71009e+09	5105237537	4.51307e+09	3.16799e+09
P62263	40S ribosomal protein S14 OS=Homo sapiens OX=9606 GN=RPS14 PE=1 SV=3 - [RS14_HUMAN]	8378601617	6.49214e+09	5.95939e+09	6.20237e+09
P84090	Enhancer of rudimentary homolog OS=Homo sapiens OX=9606 GN=ERH PE=1 SV=1 - [ERH_HUMAN]	2.5577e+09	2.84718e+09	2.56023e+09	1.9762e+09
Q9HCY8	Protein S100-A14 OS=Homo sapiens OX=9606 GN=S100A14 PE=1 SV=1 - [S10AE_HUMAN]	3.60936e+08	325707354	5.43319e+08	296919865
Q12996	Cleavage stimulation factor subunit 3 OS=Homo sapiens OX=9606 GN=CSTF3 PE=1 SV=1 - [CSTF3_HUMAN]	7.65612e+08	8.14422e+08	1.01515e+09	4.00882e+08
Q6P2Q9	Pre-mRNA-processing-splicing factor 8 OS=Homo sapiens OX=9606 GN=PRPF8 PE=1 SV=2 - [PRP8_HUMAN]	5.97159e+09	5.99526e+09	5.26918e+09	4315818341
P11940	Polyadenylate-binding protein 1 OS=Homo sapiens OX=9606 GN=PABPC1 PE=1 SV=2 - [PABP1_HUMAN]	1.43783e+09	1537881678	1.12297e+09	1.21978e+09
P40939	Trifunctional enzyme subunit alpha, mitochondrial OS=Homo sapiens OX=9606 GN=HADHA PE=1 SV=2 - [ECHA_HUMAN]	1.56455e+09	1.00943e+09	6.95901e+08	4.73767e+08
Q00059	Transcription factor A, mitochondrial OS=Homo sapiens OX=9606 GN=TFAM PE=1 SV=1 - [TFAM_HUMAN]	9.60707e+08	1.30529e+09	1.39772e+09	1.11577e+09
Q16643	Drebrin OS=Homo sapiens OX=9606 GN=DBN1 PE=1 SV=4 - [DREB_HUMAN]	4.32653e+08	7.08729e+08	888547353	7.24559e+08
P46087	Probable 28S rRNA (cytosine(4447)-C(5))-methyltransferase OS=Homo sapiens OX=9606 GN=NOP2 PE=1 SV=2 - [NOP2_HUMAN]	7.25601e+09	5063640048	4.4641e+09	4.54708e+09
P62888	60S ribosomal protein L30 OS=Homo sapiens OX=9606 GN=RPL30 PE=1 SV=2 - [RL30_HUMAN]	5323615976	5.21649e+09	4.7871e+09	5921537497
P63173	60S ribosomal protein L38 OS=Homo sapiens OX=9606 GN=RPL38 PE=1 SV=2 - [RL38_HUMAN]	4.78797e+08	5.93122e+08	4.74284e+08	2.70563e+08
Q13868	Exosome complex component RRP4 OS=Homo sapiens OX=9606 GN=EXOSC2 PE=1 SV=2 - [EXOS2_HUMAN]	9.07463e+08	7.71418e+08	1.13435e+08	1.78437e+08
O75643	U5 small nuclear ribonucleoprotein 200 kDa helicase OS=Homo sapiens OX=9606 GN=SNRNP200 PE=1 SV=2 - [U520_HUMAN]	4.14884e+09	3.65952e+09	3.58653e+09	2.48679e+09
Q9Y3I0	tRNA-splicing ligase RtcB homolog OS=Homo sapiens OX=9606 GN=RTCB PE=1 SV=1 - [RTCB_HUMAN]	1.86192e+09	1.70311e+09	1.33142e+09	9.79987e+08
P16989	Y-box-binding protein 3 OS=Homo sapiens OX=9606 GN=YBX3 PE=1 SV=4 - [YBOX3_HUMAN]	442912115	413308885	3.43338e+08	2.79034e+08
O94906	Pre-mRNA-processing factor 6 OS=Homo sapiens OX=9606 GN=PRPF6 PE=1 SV=1 - [PRP6_HUMAN]	2.54923e+09	2.30695e+09	2.00116e+09	2024983532
P22087	rRNA 2'-O-methyltransferase fibrillarin OS=Homo sapiens OX=9606 GN=FBL PE=1 SV=2 - [FBRL_HUMAN]	4876747653	6.09916e+09	4.1745e+09	4.3642e+09
Q13838	Spliceosome RNA helicase DDX39B OS=Homo sapiens OX=9606 GN=DDX39B PE=1 SV=1 - [DX39B_HUMAN]	2.86583e+09	5316063068	2.38931e+09	2415499459
O43513	Mediator of RNA polymerase II transcription subunit 7 OS=Homo sapiens OX=9606 GN=MED7 PE=1 SV=1 - [MED7_HUMAN]	268898874	3.86258e+08	3.36875e+08	1.84371e+08
P62269	40S ribosomal protein S18 OS=Homo sapiens OX=9606 GN=RPS18 PE=1 SV=3 - [RS18_HUMAN]	7.46169e+09	5.60288e+09	4.78169e+09	4.0281e+09
P63167	Dynein light chain 1, cytoplasmic OS=Homo sapiens OX=9606 GN=DYNLL1 PE=1 SV=1 - [DYL1_HUMAN]	1.02203e+09	212104212	703350655	0
P19387	DNA-directed RNA polymerase II subunit RPB3 OS=Homo sapiens OX=9606 GN=POLR2C PE=1 SV=2 - [RPB3_HUMAN]	5.0693e+08	1.60924e+08	88326858	125022636
Q9H0D6	5'-3' exoribonuclease 2 OS=Homo sapiens OX=9606 GN=XRN2 PE=1 SV=1 - [XRN2_HUMAN]	2157296577	2.29688e+09	2.30884e+09	2.04516e+09
Q07157	Tight junction protein ZO-1 OS=Homo sapiens OX=9606 GN=TJP1 PE=1 SV=3 - [ZO1_HUMAN]	2383212954	3.35332e+09	2.78105e+09	2.25974e+09
Q13769	THO complex subunit 5 homolog OS=Homo sapiens OX=9606 GN=THOC5 PE=1 SV=2 - [THOC5_HUMAN]	1.54581e+09	1486638433	1.47978e+09	1.21336e+09
Q9UHR5	SAP30-binding protein OS=Homo sapiens OX=9606 GN=SAP30BP PE=1 SV=1 - [S30BP_HUMAN]	2015377783	1.30531e+09	1.81551e+09	1.6058e+09
Q9UDY2	Tight junction protein ZO-2 OS=Homo sapiens OX=9606 GN=TJP2 PE=1 SV=2 - [ZO2_HUMAN]	1.70823e+09	1.36258e+09	1.4346e+09	1.17939e+09
Q9Y4Z0	U6 snRNA-associated Sm-like protein LSm4 OS=Homo sapiens OX=9606 GN=LSM4 PE=1 SV=1 - [LSM4_HUMAN]	2.57308e+09	2.11143e+09	1.22737e+09	1.43885e+09
Q9UBP9	PTB domain-containing engulfment adapter protein 1 OS=Homo sapiens OX=9606 GN=GULP1 PE=1 SV=1 - [GULP1_HUMAN]	2.74824e+08	485437369	8.58197e+07	6.79996e+07
Q9P2E9	Ribosome-binding protein 1 OS=Homo sapiens OX=9606 GN=RRBP1 PE=1 SV=5 - [RRBP1_HUMAN]	2.17546e+09	2689570962	2.59323e+09	1282696141
O43143	Pre-mRNA-splicing factor ATP-dependent RNA helicase DHX15 OS=Homo sapiens OX=9606 GN=DHX15 PE=1 SV=2 - [DHX15_HUMAN]	2.43998e+09	1934154854	1.64764e+09	1.82516e+09
O60832	H/ACA ribonucleoprotein complex subunit DKC1 OS=Homo sapiens OX=9606 GN=DKC1 PE=1 SV=3 - [DKC1_HUMAN]	4.58853e+09	3.10402e+09	2.79416e+09	1090900779
Q9UJV9	Probable ATP-dependent RNA helicase DDX41 OS=Homo sapiens OX=9606 GN=DDX41 PE=1 SV=2 - [DDX41_HUMAN]	1.01272e+09	878211631	5.89785e+08	5.57209e+08
P61218	DNA-directed RNA polymerases I, II, and III subunit RPABC2 OS=Homo sapiens OX=9606 GN=POLR2F PE=1 SV=1 - [RPAB2_HUMAN]	2.89235e+07	1.34096e+08	0	46449843
Q04837	Single-stranded DNA-binding protein, mitochondrial OS=Homo sapiens OX=9606 GN=SSBP1 PE=1 SV=1 - [SSBP_HUMAN]	1.50801e+08	66585383	8.60004e+07	51161650
Q9C086	INO80 complex subunit B OS=Homo sapiens OX=9606 GN=INO80B PE=1 SV=2 - [IN80B_HUMAN]	8.05648e+07	358688313	1.13735e+08	169770281
O15160	DNA-directed RNA polymerases I and III subunit RPAC1 OS=Homo sapiens OX=9606 GN=POLR1C PE=1 SV=1 - [RPAC1_HUMAN]	1201906338	633696560	5.65967e+08	604846376
Q96I25	Splicing factor 45 OS=Homo sapiens OX=9606 GN=RBM17 PE=1 SV=1 - [SPF45_HUMAN]	7.35716e+08	1.07235e+09	1.21165e+09	1.04487e+09
Q9UBC2	Epidermal growth factor receptor substrate 15-like 1 OS=Homo sapiens OX=9606 GN=EPS15L1 PE=1 SV=1 - [EP15R_HUMAN]	1.45667e+09	2.54514e+09	592224864	326711255
Q92499	ATP-dependent RNA helicase DDX1 OS=Homo sapiens OX=9606 GN=DDX1 PE=1 SV=2 - [DDX1_HUMAN]	2.31333e+09	2.06094e+09	1.85983e+09	1.40787e+09
P21127	Cyclin-dependent kinase 11B OS=Homo sapiens OX=9606 GN=CDK11B PE=1 SV=4 - [CD11B_HUMAN]	2707377839	2.23726e+09	1.976e+09	2.05242e+09
Q9BUJ2	Heterogeneous nuclear ribonucleoprotein U-like protein 1 OS=Homo sapiens OX=9606 GN=HNRNPUL1 PE=1 SV=2 - [HNRL1_HUMAN]	3.90421e+09	2.62599e+09	2.45503e+09	9.01554e+08
P41223	Protein BUD31 homolog OS=Homo sapiens OX=9606 GN=BUD31 PE=1 SV=2 - [BUD31_HUMAN]	287717645	2.94504e+08	278955256	3.16318e+08
Q9NPJ6	Mediator of RNA polymerase II transcription subunit 4 OS=Homo sapiens OX=9606 GN=MED4 PE=1 SV=1 - [MED4_HUMAN]	1.03692e+09	6.66353e+08	2.68977e+08	1.19176e+08
P52272	Heterogeneous nuclear ribonucleoprotein M OS=Homo sapiens OX=9606 GN=HNRNPM PE=1 SV=3 - [HNRPM_HUMAN]	6.98602e+09	6.6925e+09	4.63654e+09	4.36209e+09
Q6P1J9	Parafibromin OS=Homo sapiens OX=9606 GN=CDC73 PE=1 SV=1 - [CDC73_HUMAN]	1792520624	1828366256	1.43115e+09	8.55002e+08
Q8NHQ9	ATP-dependent RNA helicase DDX55 OS=Homo sapiens OX=9606 GN=DDX55 PE=1 SV=3 - [DDX55_HUMAN]	4.24755e+08	4.1236e+08	2.22415e+08	3.15563e+08
Q16718	NADH dehydrogenase [ubiquinone] 1 alpha subcomplex subunit 5 OS=Homo sapiens OX=9606 GN=NDUFA5 PE=1 SV=3 - [NDUA5_HUMAN]	5.78648e+07	0	0	0
P62805	Histone H4 OS=Homo sapiens OX=9606 GN=HIST1H4A PE=1 SV=2 - [H4_HUMAN]	1408338466	1.80523e+09	2.08678e+09	2.29856e+09
Q9ULW0	Targeting protein for Xklp2 OS=Homo sapiens OX=9606 GN=TPX2 PE=1 SV=2 - [TPX2_HUMAN]	1438770738	7.7922e+08	1.50845e+09	1.22826e+09
Q9NW13	RNA-binding protein 28 OS=Homo sapiens OX=9606 GN=RBM28 PE=1 SV=3 - [RBM28_HUMAN]	2.38078e+09	1.59539e+09	1523022996	1.83018e+09
Q9BY44	Eukaryotic translation initiation factor 2A OS=Homo sapiens OX=9606 GN=EIF2A PE=1 SV=3 - [EIF2A_HUMAN]	1.06576e+09	7.59212e+08	5.64566e+08	7.03768e+08
Q9Y580	RNA-binding protein 7 OS=Homo sapiens OX=9606 GN=RBM7 PE=1 SV=1 - [RBM7_HUMAN]	2.50592e+07	2.1764e+07	189057422	0
Q3B726	DNA-directed RNA polymerase I subunit RPA43 OS=Homo sapiens OX=9606 GN=TWISTNB PE=1 SV=1 - [RPA43_HUMAN]	8.66685e+08	5.46171e+08	4.52451e+08	3.32164e+08
P16403	Histone H1.2 OS=Homo sapiens OX=9606 GN=HIST1H1C PE=1 SV=2 - [H12_HUMAN]	8377751508	4603756886	2.88507e+09	5.65552e+09
O43684	Mitotic checkpoint protein BUB3 OS=Homo sapiens OX=9606 GN=BUB3 PE=1 SV=1 - [BUB3_HUMAN]	2.62673e+09	2.25754e+09	1.41713e+09	1.81049e+09
P63162	Small nuclear ribonucleoprotein-associated protein N OS=Homo sapiens OX=9606 GN=SNRPN PE=1 SV=1 - [RSMN_HUMAN]	6.2801e+08	6.57639e+08	7.3319e+08	6.49775e+08
P39023	60S ribosomal protein L3 OS=Homo sapiens OX=9606 GN=RPL3 PE=1 SV=2 - [RL3_HUMAN]	1.04568e+10	6.98663e+09	6.11157e+09	4.5343e+09
P17275	Transcription factor jun-B OS=Homo sapiens OX=9606 GN=JUNB PE=1 SV=1 - [JUNB_HUMAN]	6.34408e+09	6.18455e+09	7.3352e+09	7.64114e+09
O75683	Surfeit locus protein 6 OS=Homo sapiens OX=9606 GN=SURF6 PE=1 SV=3 - [SURF6_HUMAN]	3.20076e+09	3.41475e+09	3658042519	2.56843e+09
Q1KMD3	Heterogeneous nuclear ribonucleoprotein U-like protein 2 OS=Homo sapiens OX=9606 GN=HNRNPUL2 PE=1 SV=1 - [HNRL2_HUMAN]	3.25712e+09	2.33936e+09	1.40044e+09	6.97128e+08
Q92979	Ribosomal RNA small subunit methyltransferase NEP1 OS=Homo sapiens OX=9606 GN=EMG1 PE=1 SV=4 - [NEP1_HUMAN]	2.07933e+08	5.95752e+08	2.80078e+08	4.0845e+08
P35250	Replication factor C subunit 2 OS=Homo sapiens OX=9606 GN=RFC2 PE=1 SV=3 - [RFC2_HUMAN]	1.6522e+09	1409985725	1102874791	1.08421e+09
P61313	60S ribosomal protein L15 OS=Homo sapiens OX=9606 GN=RPL15 PE=1 SV=2 - [RL15_HUMAN]	1.34384e+10	6.1024e+09	7.90792e+09	5.87335e+09
P35221	Catenin alpha-1 OS=Homo sapiens OX=9606 GN=CTNNA1 PE=1 SV=1 - [CTNA1_HUMAN]	9.19979e+08	6.41313e+08	7.41308e+08	7.30262e+08
P62917	60S ribosomal protein L8 OS=Homo sapiens OX=9606 GN=RPL8 PE=1 SV=2 - [RL8_HUMAN]	1.1466e+10	8258512975	8.77169e+09	7.47033e+09
Q9H0S4	Probable ATP-dependent RNA helicase DDX47 OS=Homo sapiens OX=9606 GN=DDX47 PE=1 SV=1 - [DDX47_HUMAN]	2262987125	1.38212e+09	1139621484	8.70851e+08
P13010	X-ray repair cross-complementing protein 5 OS=Homo sapiens OX=9606 GN=XRCC5 PE=1 SV=3 - [XRCC5_HUMAN]	1.532e+09	7.90271e+08	8.19385e+08	752983569
P26196	Probable ATP-dependent RNA helicase DDX6 OS=Homo sapiens OX=9606 GN=DDX6 PE=1 SV=2 - [DDX6_HUMAN]	4.03287e+08	2.52831e+08	1.96795e+08	1.48858e+08
P61158	Actin-related protein 3 OS=Homo sapiens OX=9606 GN=ACTR3 PE=1 SV=3 - [ARP3_HUMAN]	1.85432e+08	437487960	2.90236e+08	1.27649e+08
O43818	U3 small nucleolar RNA-interacting protein 2 OS=Homo sapiens OX=9606 GN=RRP9 PE=1 SV=1 - [U3IP2_HUMAN]	630739284	437020824	364931830	379311036
P35268	60S ribosomal protein L22 OS=Homo sapiens OX=9606 GN=RPL22 PE=1 SV=2 - [RL22_HUMAN]	10084773362	12824729229	1.31059e+10	1.21498e+10
Q9UKV3	Apoptotic chromatin condensation inducer in the nucleus OS=Homo sapiens OX=9606 GN=ACIN1 PE=1 SV=2 - [ACINU_HUMAN]	5.43158e+09	5.19165e+09	4.63189e+09	4.31104e+09
P68400	Casein kinase II subunit alpha OS=Homo sapiens OX=9606 GN=CSNK2A1 PE=1 SV=1 - [CSK21_HUMAN]	9.51847e+08	4.57983e+08	3.31837e+08	2.09698e+08
P42285	Exosome RNA helicase MTR4 OS=Homo sapiens OX=9606 GN=MTREX PE=1 SV=3 - [MTREX_HUMAN]	5.73232e+09	4.28306e+09	3726744735	3.2588e+09
P52907	F-actin-capping protein subunit alpha-1 OS=Homo sapiens OX=9606 GN=CAPZA1 PE=1 SV=3 - [CAZA1_HUMAN]	128661900	275838552	3.31323e+08	2.14837e+08
Q52LJ0	Protein FAM98B OS=Homo sapiens OX=9606 GN=FAM98B PE=1 SV=1 - [FA98B_HUMAN]	2.29367e+07	1.00283e+08	106441106	0
Q07955	Serine/arginine-rich splicing factor 1 OS=Homo sapiens OX=9606 GN=SRSF1 PE=1 SV=2 - [SRSF1_HUMAN]	1.94358e+10	1.68072e+10	1.65728e+10	7.65872e+09
Q9ULR0	Pre-mRNA-splicing factor ISY1 homolog OS=Homo sapiens OX=9606 GN=ISY1 PE=1 SV=3 - [ISY1_HUMAN]	4.80931e+08	3.9683e+08	4.69312e+08	250100686
P12956	X-ray repair cross-complementing protein 6 OS=Homo sapiens OX=9606 GN=XRCC6 PE=1 SV=2 - [XRCC6_HUMAN]	860108357	8.1868e+08	6.32451e+08	6.15124e+08
O75528	Transcriptional adapter 3 OS=Homo sapiens OX=9606 GN=TADA3 PE=1 SV=1 - [TADA3_HUMAN]	2.17175e+08	2.49616e+08	1.36176e+08	5.40444e+07
Q9UQB8	Brain-specific angiogenesis inhibitor 1-associated protein 2 OS=Homo sapiens OX=9606 GN=BAIAP2 PE=1 SV=1 - [BAIP2_HUMAN]	2112485392	1.10105e+09	8.72834e+08	5.53804e+08
Q9ULX9	Transcription factor MafF OS=Homo sapiens OX=9606 GN=MAFF PE=1 SV=2 - [MAFF_HUMAN]	8.20436e+07	0	116070745	0
Q9Y4K1	Beta/gamma crystallin domain-containing protein 1 OS=Homo sapiens OX=9606 GN=CRYBG1 PE=1 SV=3 - [CRBG1_HUMAN]	7.00507e+08	7.56272e+08	536732258	4.24919e+08
Q96AG4	Leucine-rich repeat-containing protein 59 OS=Homo sapiens OX=9606 GN=LRRC59 PE=1 SV=1 - [LRC59_HUMAN]	5.12391e+09	5.28454e+09	4.20553e+09	3.69758e+09
Q07021	Complement component 1 Q subcomponent-binding protein, mitochondrial OS=Homo sapiens OX=9606 GN=C1QBP PE=1 SV=1 - [C1QBP_HUMAN]	1.40804e+09	2.18515e+09	1.4717e+09	1.21748e+09
Q7Z5J4	Retinoic acid-induced protein 1 OS=Homo sapiens OX=9606 GN=RAI1 PE=1 SV=2 - [RAI1_HUMAN]	1414723489	1.2072e+09	9.75513e+08	1.03403e+09
Q9UGY1	Nucleolar protein 12 OS=Homo sapiens OX=9606 GN=NOL12 PE=1 SV=1 - [NOL12_HUMAN]	5.59936e+08	23116680	3.5435e+08	0
O00479	High mobility group nucleosome-binding domain-containing protein 4 OS=Homo sapiens OX=9606 GN=HMGN4 PE=1 SV=3 - [HMGN4_HUMAN]	2.46196e+08	0	0	121264480
P52292	Importin subunit alpha-1 OS=Homo sapiens OX=9606 GN=KPNA2 PE=1 SV=1 - [IMA1_HUMAN]	1.06248e+09	1.04376e+09	9.01927e+08	5.83932e+08
Q13887	Krueppel-like factor 5 OS=Homo sapiens OX=9606 GN=KLF5 PE=1 SV=2 - [KLF5_HUMAN]	5.81073e+09	5.77152e+09	4.03594e+09	3.14701e+09
P61353	60S ribosomal protein L27 OS=Homo sapiens OX=9606 GN=RPL27 PE=1 SV=2 - [RL27_HUMAN]	6.4821e+09	5586879351	4.17928e+09	5.26008e+09
Q13242	Serine/arginine-rich splicing factor 9 OS=Homo sapiens OX=9606 GN=SRSF9 PE=1 SV=1 - [SRSF9_HUMAN]	2.56388e+09	2.02646e+09	1.8329e+09	1.17329e+09
Q9Y3U8	60S ribosomal protein L36 OS=Homo sapiens OX=9606 GN=RPL36 PE=1 SV=3 - [RL36_HUMAN]	1.07139e+10	7.98793e+09	6.30457e+09	6.62996e+09
Q9Y6V7	Probable ATP-dependent RNA helicase DDX49 OS=Homo sapiens OX=9606 GN=DDX49 PE=1 SV=1 - [DDX49_HUMAN]	1.13365e+09	1.04231e+09	1.05209e+09	458121393
Q14978	Nucleolar and coiled-body phosphoprotein 1 OS=Homo sapiens OX=9606 GN=NOLC1 PE=1 SV=2 - [NOLC1_HUMAN]	11379571228	9.55208e+09	7.40635e+09	8.79047e+09
Q9HCS7	Pre-mRNA-splicing factor SYF1 OS=Homo sapiens OX=9606 GN=XAB2 PE=1 SV=2 - [SYF1_HUMAN]	5.68034e+08	7.63291e+08	5.35476e+08	2.8719e+08
P52594	Arf-GAP domain and FG repeat-containing protein 1 OS=Homo sapiens OX=9606 GN=AGFG1 PE=1 SV=2 - [AGFG1_HUMAN]	3.44951e+09	3710833150	1.00941e+09	1.80966e+09
Q9H4L4	Sentrin-specific protease 3 OS=Homo sapiens OX=9606 GN=SENP3 PE=1 SV=2 - [SENP3_HUMAN]	1.32589e+09	1.24073e+09	1.72342e+09	1.38575e+09
P60842	Eukaryotic initiation factor 4A-I OS=Homo sapiens OX=9606 GN=EIF4A1 PE=1 SV=1 - [IF4A1_HUMAN]	2.4534e+08	3.6345e+08	1.57045e+08	205587847
Q15717	ELAV-like protein 1 OS=Homo sapiens OX=9606 GN=ELAVL1 PE=1 SV=2 - [ELAV1_HUMAN]	3.84528e+09	2757728624	4.32444e+09	3.70159e+09
Q9Y5K5	Ubiquitin carboxyl-terminal hydrolase isozyme L5 OS=Homo sapiens OX=9606 GN=UCHL5 PE=1 SV=3 - [UCHL5_HUMAN]	4.50632e+08	6.44189e+08	3.94568e+08	285239468
P42696	RNA-binding protein 34 OS=Homo sapiens OX=9606 GN=RBM34 PE=1 SV=2 - [RBM34_HUMAN]	3.74297e+08	3.1245e+08	3.92514e+08	2.11508e+08
Q9BTT4	Mediator of RNA polymerase II transcription subunit 10 OS=Homo sapiens OX=9606 GN=MED10 PE=1 SV=1 - [MED10_HUMAN]	100538280	0	34891066	1.12249e+08
Q99729	Heterogeneous nuclear ribonucleoprotein A/B OS=Homo sapiens OX=9606 GN=HNRNPAB PE=1 SV=2 - [ROAA_HUMAN]	7.13116e+09	6.11264e+09	4.52754e+09	4.93767e+09
P08865	40S ribosomal protein SA OS=Homo sapiens OX=9606 GN=RPSA PE=1 SV=4 - [RSSA_HUMAN]	7.84626e+09	1.30061e+10	6.85287e+09	2.88202e+09
Q9BTC0	Death-inducer obliterator 1 OS=Homo sapiens OX=9606 GN=DIDO1 PE=1 SV=5 - [DIDO1_HUMAN]	1.13126e+09	1.1348e+09	1.20029e+09	1.0626e+09
O75152	Zinc finger CCCH domain-containing protein 11A OS=Homo sapiens OX=9606 GN=ZC3H11A PE=1 SV=3 - [ZC11A_HUMAN]	3.50818e+08	8.27473e+08	4.83272e+08	2.44766e+08
P17480	Nucleolar transcription factor 1 OS=Homo sapiens OX=9606 GN=UBTF PE=1 SV=1 - [UBF1_HUMAN]	4017115906	3.57633e+09	2.93747e+09	3.01559e+09
Q8IWS0	PHD finger protein 6 OS=Homo sapiens OX=9606 GN=PHF6 PE=1 SV=1 - [PHF6_HUMAN]	4.73747e+08	4.38738e+08	5.97333e+08	4.05381e+08
Q96FK6	WD repeat-containing protein 89 OS=Homo sapiens OX=9606 GN=WDR89 PE=2 SV=1 - [WDR89_HUMAN]	4.08616e+08	1.67983e+08	1.28716e+08	3.86101e+07
Q07020	60S ribosomal protein L18 OS=Homo sapiens OX=9606 GN=RPL18 PE=1 SV=2 - [RL18_HUMAN]	5.51663e+09	4.78923e+09	2.90492e+09	4.10127e+09
O00159	Unconventional myosin-Ic OS=Homo sapiens OX=9606 GN=MYO1C PE=1 SV=4 - [MYO1C_HUMAN]	1.3561e+09	9.52727e+08	9.29602e+08	762589270
Q9NSI2	Protein FAM207A OS=Homo sapiens OX=9606 GN=FAM207A PE=1 SV=2 - [F207A_HUMAN]	0	140977220	21547591	32328592
Q13283	Ras GTPase-activating protein-binding protein 1 OS=Homo sapiens OX=9606 GN=G3BP1 PE=1 SV=1 - [G3BP1_HUMAN]	3383356091	3.03478e+09	2579716218	1.75338e+09
O43447	Peptidyl-prolyl cis-trans isomerase H OS=Homo sapiens OX=9606 GN=PPIH PE=1 SV=1 - [PPIH_HUMAN]	1.19436e+09	594395957	4.53137e+08	3.71119e+08
P53999	Activated RNA polymerase II transcriptional coactivator p15 OS=Homo sapiens OX=9606 GN=SUB1 PE=1 SV=3 - [TCP4_HUMAN]	334031537	0	0	0
Q53TQ3	INO80 complex subunit D OS=Homo sapiens OX=9606 GN=INO80D PE=1 SV=2 - [IN80D_HUMAN]	1.12784e+09	7.99276e+08	1174446120	7.00095e+08
Q6ZSR9	Uncharacterized protein FLJ45252 OS=Homo sapiens OX=9606 PE=2 SV=2 - [YJ005_HUMAN]	39152322	1.29707e+08	37017380	0
Q92804	TATA-binding protein-associated factor 2N OS=Homo sapiens OX=9606 GN=TAF15 PE=1 SV=1 - [RBP56_HUMAN]	1.5515e+10	1.40624e+10	1.70066e+10	1.61918e+10
P98179	RNA-binding protein 3 OS=Homo sapiens OX=9606 GN=RBM3 PE=1 SV=1 - [RBM3_HUMAN]	437343352	8.65312e+08	1.79183e+08	586886757
P15408	Fos-related antigen 2 OS=Homo sapiens OX=9606 GN=FOSL2 PE=1 SV=1 - [FOSL2_HUMAN]	361835064	262906482	50332058	2.02062e+07
P63220	40S ribosomal protein S21 OS=Homo sapiens OX=9606 GN=RPS21 PE=1 SV=1 - [RS21_HUMAN]	2.37163e+09	1.87076e+09	2.33999e+09	2.08084e+09
P18621	60S ribosomal protein L17 OS=Homo sapiens OX=9606 GN=RPL17 PE=1 SV=3 - [RL17_HUMAN]	9.44223e+09	7.98016e+09	5702682946	4.82303e+09
Q9H6R4	Nucleolar protein 6 OS=Homo sapiens OX=9606 GN=NOL6 PE=1 SV=2 - [NOL6_HUMAN]	1.16379e+09	1.13458e+09	8.8424e+08	6.91397e+08
P78346	Ribonuclease P protein subunit p30 OS=Homo sapiens OX=9606 GN=RPP30 PE=1 SV=1 - [RPP30_HUMAN]	888732938	7.00212e+08	4.71143e+08	5.24484e+08
Q86V48	Leucine zipper protein 1 OS=Homo sapiens OX=9606 GN=LUZP1 PE=1 SV=2 - [LUZP1_HUMAN]	1.29817e+09	4.68603e+08	7.99682e+08	708693258
Q14241	Elongin-A OS=Homo sapiens OX=9606 GN=ELOA PE=1 SV=2 - [ELOA1_HUMAN]	1266934923	1.15071e+09	1.24029e+09	7.81123e+08
Q96B26	Exosome complex component RRP43 OS=Homo sapiens OX=9606 GN=EXOSC8 PE=1 SV=1 - [EXOS8_HUMAN]	740391917	2471004902	1.94139e+09	1446307910
P10412	Histone H1.4 OS=Homo sapiens OX=9606 GN=HIST1H1E PE=1 SV=2 - [H14_HUMAN]	8377751508	4603756886	2881578199	5.65552e+09
O15226	NF-kappa-B-repressing factor OS=Homo sapiens OX=9606 GN=NKRF PE=1 SV=2 - [NKRF_HUMAN]	633373939	624197774	4.62571e+08	5.24037e+08
P42766	60S ribosomal protein L35 OS=Homo sapiens OX=9606 GN=RPL35 PE=1 SV=2 - [RL35_HUMAN]	1861797114	1.74517e+09	7.83764e+08	6.49832e+08
Q96T37	RNA-binding protein 15 OS=Homo sapiens OX=9606 GN=RBM15 PE=1 SV=2 - [RBM15_HUMAN]	3.12062e+09	1.44947e+09	2.88167e+09	1.80632e+09
Q16629	Serine/arginine-rich splicing factor 7 OS=Homo sapiens OX=9606 GN=SRSF7 PE=1 SV=1 - [SRSF7_HUMAN]	6.50594e+09	5.79992e+09	5.47095e+09	2.24999e+09
P16402	Histone H1.3 OS=Homo sapiens OX=9606 GN=HIST1H1D PE=1 SV=2 - [H13_HUMAN]	8377751508	4603756886	2881578199	5.65552e+09
P67870	Casein kinase II subunit beta OS=Homo sapiens OX=9606 GN=CSNK2B PE=1 SV=1 - [CSK2B_HUMAN]	2.57042e+08	537068150	3.90824e+08	2.43618e+08
Q8IY17	Neuropathy target esterase OS=Homo sapiens OX=9606 GN=PNPLA6 PE=1 SV=2 - [PLPL6_HUMAN]	1.31418e+09	1622081649	1.42865e+09	602431909
P62995	Transformer-2 protein homolog beta OS=Homo sapiens OX=9606 GN=TRA2B PE=1 SV=1 - [TRA2B_HUMAN]	1.1946e+09	1.24044e+09	7.1025e+08	9.61256e+08
Q9Y4W2	Ribosomal biogenesis protein LAS1L OS=Homo sapiens OX=9606 GN=LAS1L PE=1 SV=2 - [LAS1L_HUMAN]	2.16071e+09	1.56168e+09	454520358	1.26793e+09
Q8NFW8	N-acylneuraminate cytidylyltransferase OS=Homo sapiens OX=9606 GN=CMAS PE=1 SV=2 - [NEUA_HUMAN]	1.92019e+09	1599810768	1538809400	7.29314e+08
O60828	Polyglutamine-binding protein 1 OS=Homo sapiens OX=9606 GN=PQBP1 PE=1 SV=1 - [PQBP1_HUMAN]	3.50789e+08	529375025	5.6042e+08	246237440
P62899	60S ribosomal protein L31 OS=Homo sapiens OX=9606 GN=RPL31 PE=1 SV=1 - [RL31_HUMAN]	4.78828e+08	1.67279e+08	523975266	293005684
Q9NY12	H/ACA ribonucleoprotein complex subunit 1 OS=Homo sapiens OX=9606 GN=GAR1 PE=1 SV=1 - [GAR1_HUMAN]	1.5696e+09	2.5264e+09	1.45727e+09	1.62291e+09
Q14137	Ribosome biogenesis protein BOP1 OS=Homo sapiens OX=9606 GN=BOP1 PE=1 SV=2 - [BOP1_HUMAN]	1.28777e+09	537225244	3.29893e+08	3.88024e+08
O75400	Pre-mRNA-processing factor 40 homolog A OS=Homo sapiens OX=9606 GN=PRPF40A PE=1 SV=2 - [PR40A_HUMAN]	1.11392e+10	1.07675e+10	8683001800	7.48311e+09
P27635	60S ribosomal protein L10 OS=Homo sapiens OX=9606 GN=RPL10 PE=1 SV=4 - [RL10_HUMAN]	1.24619e+10	1.02241e+10	7.54647e+09	6.48771e+09
P43243	Matrin-3 OS=Homo sapiens OX=9606 GN=MATR3 PE=1 SV=2 - [MATR3_HUMAN]	4.2126e+09	4.77786e+09	4.09161e+09	3.08672e+09
P98175	RNA-binding protein 10 OS=Homo sapiens OX=9606 GN=RBM10 PE=1 SV=3 - [RBM10_HUMAN]	1.83085e+09	1.58581e+09	1.04401e+09	1.01478e+09
Q02539	Histone H1.1 OS=Homo sapiens OX=9606 GN=HIST1H1A PE=1 SV=3 - [H11_HUMAN]	7.54896e+09	4.49752e+09	5.72e+09	4.56368e+09
Q9H0H5	Rac GTPase-activating protein 1 OS=Homo sapiens OX=9606 GN=RACGAP1 PE=1 SV=1 - [RGAP1_HUMAN]	483632067	3.66421e+08	367843213	2.58758e+08
Q5VUA4	Zinc finger protein 318 OS=Homo sapiens OX=9606 GN=ZNF318 PE=1 SV=2 - [ZN318_HUMAN]	1.72256e+09	1.25612e+09	1.1075e+09	9.31837e+08
Q14103	Heterogeneous nuclear ribonucleoprotein D0 OS=Homo sapiens OX=9606 GN=HNRNPD PE=1 SV=1 - [HNRPD_HUMAN]	5.14383e+09	5.33025e+09	3.99919e+09	3.44657e+09
Q9Y2W1	Thyroid hormone receptor-associated protein 3 OS=Homo sapiens OX=9606 GN=THRAP3 PE=1 SV=2 - [TR150_HUMAN]	1.69157e+10	1.43075e+10	11973689046	1.11615e+10
Q9H7B2	Ribosome production factor 2 homolog OS=Homo sapiens OX=9606 GN=RPF2 PE=1 SV=2 - [RPF2_HUMAN]	9.5076e+08	4.95389e+08	2.47438e+08	2.56674e+08
Q13206	Probable ATP-dependent RNA helicase DDX10 OS=Homo sapiens OX=9606 GN=DDX10 PE=1 SV=2 - [DDX10_HUMAN]	1.06315e+09	6.39203e+08	7.55131e+08	6.56344e+08
Q9C0J8	pre-mRNA 3' end processing protein WDR33 OS=Homo sapiens OX=9606 GN=WDR33 PE=1 SV=2 - [WDR33_HUMAN]	2.31161e+09	1.74483e+09	1.71754e+09	1.78091e+09
P55795	Heterogeneous nuclear ribonucleoprotein H2 OS=Homo sapiens OX=9606 GN=HNRNPH2 PE=1 SV=1 - [HNRH2_HUMAN]	7017605225	6.20517e+09	8.48372e+09	3.89819e+09
O43395	U4/U6 small nuclear ribonucleoprotein Prp3 OS=Homo sapiens OX=9606 GN=PRPF3 PE=1 SV=2 - [PRPF3_HUMAN]	2683382345	2.88644e+09	2.30531e+09	2.29459e+09
Q8N8A6	ATP-dependent RNA helicase DDX51 OS=Homo sapiens OX=9606 GN=DDX51 PE=1 SV=3 - [DDX51_HUMAN]	2.00017e+09	1134889990	1.73619e+09	6.17927e+08
Q76FK4	Nucleolar protein 8 OS=Homo sapiens OX=9606 GN=NOL8 PE=1 SV=1 - [NOL8_HUMAN]	7.21778e+08	3.94123e+08	509641451	4.63866e+08
Q8NAV1	Pre-mRNA-splicing factor 38A OS=Homo sapiens OX=9606 GN=PRPF38A PE=1 SV=1 - [PR38A_HUMAN]	1742706101	1.4506e+09	9.36423e+08	9.24043e+08
Q96S55	ATPase WRNIP1 OS=Homo sapiens OX=9606 GN=WRNIP1 PE=1 SV=2 - [WRIP1_HUMAN]	2.40138e+08	9.83487e+08	1.87625e+08	3.23608e+08
P36954	DNA-directed RNA polymerase II subunit RPB9 OS=Homo sapiens OX=9606 GN=POLR2I PE=1 SV=1 - [RPB9_HUMAN]	162952784	6.25153e+07	1.53594e+08	7.38031e+07
P62424	60S ribosomal protein L7a OS=Homo sapiens OX=9606 GN=RPL7A PE=1 SV=2 - [RL7A_HUMAN]	19967418839	1.69359e+10	1.50199e+10	1.40755e+10
P42167	Lamina-associated polypeptide 2, isoforms beta/gamma OS=Homo sapiens OX=9606 GN=TMPO PE=1 SV=2 - [LAP2B_HUMAN]	1.30468e+08	1.0365e+09	0	3.90262e+08
O96019	Actin-like protein 6A OS=Homo sapiens OX=9606 GN=ACTL6A PE=1 SV=1 - [ACL6A_HUMAN]	9.28146e+08	1.03777e+09	6.66324e+08	141390536
Q9Y3C6	Peptidyl-prolyl cis-trans isomerase-like 1 OS=Homo sapiens OX=9606 GN=PPIL1 PE=1 SV=1 - [PPIL1_HUMAN]	8.92396e+08	626981124	121471282	0
Q5SY16	Polynucleotide 5'-hydroxyl-kinase NOL9 OS=Homo sapiens OX=9606 GN=NOL9 PE=1 SV=1 - [NOL9_HUMAN]	2.09455e+09	2.82656e+09	3.26948e+09	1.18431e+09
Q01831	DNA repair protein complementing XP-C cells OS=Homo sapiens OX=9606 GN=XPC PE=1 SV=4 - [XPC_HUMAN]	1.70567e+09	1.24556e+09	1309274818	8.31077e+08
Q6P1K8	General transcription factor IIH subunit 2-like protein OS=Homo sapiens OX=9606 GN=GTF2H2C PE=1 SV=1 - [T2H2L_HUMAN]	485740354	1.04683e+08	4.05311e+08	2.03649e+08
Q13888	General transcription factor IIH subunit 2 OS=Homo sapiens OX=9606 GN=GTF2H2 PE=1 SV=1 - [TF2H2_HUMAN]	485740354	1.00379e+08	4.05311e+08	2.90314e+08
O43663	Protein regulator of cytokinesis 1 OS=Homo sapiens OX=9606 GN=PRC1 PE=1 SV=2 - [PRC1_HUMAN]	3.9634e+08	1.15723e+08	1.76346e+08	2.99846e+08
Q9UNX4	WD repeat-containing protein 3 OS=Homo sapiens OX=9606 GN=WDR3 PE=1 SV=1 - [WDR3_HUMAN]	1.0059e+09	9.70937e+08	7.18449e+08	4.49329e+08
A0JLT2	Mediator of RNA polymerase II transcription subunit 19 OS=Homo sapiens OX=9606 GN=MED19 PE=1 SV=2 - [MED19_HUMAN]	2.70101e+08	2.98103e+08	1.65195e+08	2.37327e+08
Q9NWA0	Mediator of RNA polymerase II transcription subunit 9 OS=Homo sapiens OX=9606 GN=MED9 PE=1 SV=1 - [MED9_HUMAN]	52864548	74133080	0	37751992
Q6P2C8	Mediator of RNA polymerase II transcription subunit 27 OS=Homo sapiens OX=9606 GN=MED27 PE=1 SV=1 - [MED27_HUMAN]	3.20666e+08	2.17305e+08	1.20138e+08	1.12476e+08
Q7L0Y3	tRNA methyltransferase 10 homolog C OS=Homo sapiens OX=9606 GN=TRMT10C PE=1 SV=2 - [TM10C_HUMAN]	3.99028e+08	8.31055e+08	6.96491e+08	2.68776e+08
Q53GS9	U4/U6.U5 tri-snRNP-associated protein 2 OS=Homo sapiens OX=9606 GN=USP39 PE=1 SV=2 - [SNUT2_HUMAN]	2.15061e+09	2.92674e+09	2.57078e+09	1.48452e+09
Q8NE71	ATP-binding cassette sub-family F member 1 OS=Homo sapiens OX=9606 GN=ABCF1 PE=1 SV=2 - [ABCF1_HUMAN]	583022326	7.80965e+08	4.7972e+08	467062359
Q15365	Poly(rC)-binding protein 1 OS=Homo sapiens OX=9606 GN=PCBP1 PE=1 SV=2 - [PCBP1_HUMAN]	2.36394e+09	1.97971e+09	1.24717e+09	1516228456
Q9Y383	Putative RNA-binding protein Luc7-like 2 OS=Homo sapiens OX=9606 GN=LUC7L2 PE=1 SV=2 - [LC7L2_HUMAN]	4.95003e+08	1.68444e+08	2.02027e+08	1.12271e+08
Q6NYC8	Phostensin OS=Homo sapiens OX=9606 GN=PPP1R18 PE=1 SV=1 - [PPR18_HUMAN]	491601558	428384090	6.44607e+08	314948092
P62851	40S ribosomal protein S25 OS=Homo sapiens OX=9606 GN=RPS25 PE=1 SV=1 - [RS25_HUMAN]	2.51237e+09	1.99716e+09	1.71252e+09	1.92592e+09
Q15648	Mediator of RNA polymerase II transcription subunit 1 OS=Homo sapiens OX=9606 GN=MED1 PE=1 SV=4 - [MED1_HUMAN]	968802424	9.23469e+08	1.03037e+09	9.13453e+08
Q9Y221	60S ribosome subunit biogenesis protein NIP7 homolog OS=Homo sapiens OX=9606 GN=NIP7 PE=1 SV=1 - [NIP7_HUMAN]	0	452503164	292176442	48621492
O95602	DNA-directed RNA polymerase I subunit RPA1 OS=Homo sapiens OX=9606 GN=POLR1A PE=1 SV=2 - [RPA1_HUMAN]	2830956952	2.40344e+09	3.07232e+09	2.80899e+09
Q5T5P2	Sickle tail protein homolog OS=Homo sapiens OX=9606 GN=KIAA1217 PE=1 SV=2 - [SKT_HUMAN]	1.00993e+09	1.12752e+09	6.46153e+08	6.35162e+08
Q9UKX7	Nuclear pore complex protein Nup50 OS=Homo sapiens OX=9606 GN=NUP50 PE=1 SV=2 - [NUP50_HUMAN]	1.55428e+08	0	1.5948e+08	21678160
O00148	ATP-dependent RNA helicase DDX39A OS=Homo sapiens OX=9606 GN=DDX39A PE=1 SV=2 - [DX39A_HUMAN]	2.71311e+09	5.233e+09	2.05562e+09	2415499459
Q9NXV6	CDKN2A-interacting protein OS=Homo sapiens OX=9606 GN=CDKN2AIP PE=1 SV=3 - [CARF_HUMAN]	392716530	1.4092e+08	2.4593e+08	2.12021e+08
P00367	Glutamate dehydrogenase 1, mitochondrial OS=Homo sapiens OX=9606 GN=GLUD1 PE=1 SV=2 - [DHE3_HUMAN]	1.69839e+09	2.0291e+09	998675078	1.13069e+09
P35251	Replication factor C subunit 1 OS=Homo sapiens OX=9606 GN=RFC1 PE=1 SV=4 - [RFC1_HUMAN]	938352007	7.70554e+08	7.91117e+08	6.26621e+09
Q8IY81	pre-rRNA processing protein FTSJ3 OS=Homo sapiens OX=9606 GN=FTSJ3 PE=1 SV=2 - [SPB1_HUMAN]	1.24083e+09	6.02898e+08	6.04891e+08	2.20658e+08
Q9H307	Pinin OS=Homo sapiens OX=9606 GN=PNN PE=1 SV=5 - [PININ_HUMAN]	3979032604	2530385252	2051604792	2.31084e+09
P15407	Fos-related antigen 1 OS=Homo sapiens OX=9606 GN=FOSL1 PE=1 SV=1 - [FOSL1_HUMAN]	445126936	238919026	2.86908e+08	286893854
Q13573	SNW domain-containing protein 1 OS=Homo sapiens OX=9606 GN=SNW1 PE=1 SV=1 - [SNW1_HUMAN]	1650695762	1.19148e+09	6.95771e+08	2.99018e+08
P55084	Trifunctional enzyme subunit beta, mitochondrial OS=Homo sapiens OX=9606 GN=HADHB PE=1 SV=3 - [ECHB_HUMAN]	575611214	5.20206e+08	2.69767e+08	1.51077e+08
Q9Y294	Histone chaperone ASF1A OS=Homo sapiens OX=9606 GN=ASF1A PE=1 SV=1 - [ASF1A_HUMAN]	0	309292852	0	0
Q9BY89	Uncharacterized protein KIAA1671 OS=Homo sapiens OX=9606 GN=KIAA1671 PE=1 SV=2 - [K1671_HUMAN]	6.05394e+08	3.45162e+08	3.0109e+08	2.11911e+08
P01100	Proto-oncogene c-Fos OS=Homo sapiens OX=9606 GN=FOS PE=1 SV=1 - [FOS_HUMAN]	4.07393e+09	4.55124e+09	3.47237e+09	3.79706e+09
Q8WWY3	U4/U6 small nuclear ribonucleoprotein Prp31 OS=Homo sapiens OX=9606 GN=PRPF31 PE=1 SV=2 - [PRP31_HUMAN]	3.1533e+09	3.24382e+09	2.64121e+09	2.01251e+09
Q6NUK4	Receptor expression-enhancing protein 3 OS=Homo sapiens OX=9606 GN=REEP3 PE=1 SV=1 - [REEP3_HUMAN]	549909164	9.03443e+07	3.44215e+08	1.00597e+08
Q8N9T8	Protein KRI1 homolog OS=Homo sapiens OX=9606 GN=KRI1 PE=1 SV=3 - [KRI1_HUMAN]	2.17755e+09	1.84945e+09	1.32667e+09	9.121e+08
P46940	Ras GTPase-activating-like protein IQGAP1 OS=Homo sapiens OX=9606 GN=IQGAP1 PE=1 SV=1 - [IQGA1_HUMAN]	5.57744e+09	4.04931e+09	2.22306e+09	1966218405
Q13523	Serine/threonine-protein kinase PRP4 homolog OS=Homo sapiens OX=9606 GN=PRPF4B PE=1 SV=3 - [PRP4B_HUMAN]	3.59924e+09	2956142251	2106494554	2.37947e+09
P40938	Replication factor C subunit 3 OS=Homo sapiens OX=9606 GN=RFC3 PE=1 SV=2 - [RFC3_HUMAN]	1017904878	7.04859e+08	6.06695e+08	5.61671e+08
Q13310	Polyadenylate-binding protein 4 OS=Homo sapiens OX=9606 GN=PABPC4 PE=1 SV=1 - [PABP4_HUMAN]	1.58065e+09	1.52376e+09	9.29841e+08	6.85363e+08
Q6PKG0	La-related protein 1 OS=Homo sapiens OX=9606 GN=LARP1 PE=1 SV=2 - [LARP1_HUMAN]	7.68737e+08	4.29889e+08	7.86837e+08	3.83388e+08
P60903	Protein S100-A10 OS=Homo sapiens OX=9606 GN=S100A10 PE=1 SV=2 - [S10AA_HUMAN]	679462925	912806571	2.82034e+08	150677231
O95758	Polypyrimidine tract-binding protein 3 OS=Homo sapiens OX=9606 GN=PTBP3 PE=1 SV=2 - [PTBP3_HUMAN]	9.27624e+08	9.69968e+08	9.44366e+08	6.20118e+08
Q15459	Splicing factor 3A subunit 1 OS=Homo sapiens OX=9606 GN=SF3A1 PE=1 SV=1 - [SF3A1_HUMAN]	6573878836	8.57846e+09	6.51334e+09	5.09276e+09
P17676	CCAAT/enhancer-binding protein beta OS=Homo sapiens OX=9606 GN=CEBPB PE=1 SV=2 - [CEBPB_HUMAN]	5.65813e+08	6.67341e+08	6.34632e+08	2.80143e+08
P0DMV8	Heat shock 70 kDa protein 1A OS=Homo sapiens OX=9606 GN=HSPA1A PE=1 SV=1 - [HS71A_HUMAN]	6.21337e+08	3.13582e+08	5.28731e+08	4.55638e+08
Q9H204	Mediator of RNA polymerase II transcription subunit 28 OS=Homo sapiens OX=9606 GN=MED28 PE=1 SV=1 - [MED28_HUMAN]	185097000	2.95064e+08	2.66247e+08	87866978
Q14690	Protein RRP5 homolog OS=Homo sapiens OX=9606 GN=PDCD11 PE=1 SV=3 - [RRP5_HUMAN]	4.4238e+09	3136386072	3.60152e+09	3.06977e+09
O60293	Zinc finger C3H1 domain-containing protein OS=Homo sapiens OX=9606 GN=ZFC3H1 PE=1 SV=3 - [ZC3H1_HUMAN]	2548507616	2.0711e+09	2.16253e+09	1.93989e+09
Q9NZM5	Ribosome biogenesis protein NOP53 OS=Homo sapiens OX=9606 GN=NOP53 PE=1 SV=2 - [NOP53_HUMAN]	7.73973e+08	947720352	874555996	6.56334e+08
Q7L014	Probable ATP-dependent RNA helicase DDX46 OS=Homo sapiens OX=9606 GN=DDX46 PE=1 SV=2 - [DDX46_HUMAN]	3.08758e+09	2.65005e+09	2.92257e+09	2418140632
P78345	Ribonuclease P protein subunit p38 OS=Homo sapiens OX=9606 GN=RPP38 PE=1 SV=2 - [RPP38_HUMAN]	1.28627e+09	893746163	9.98163e+07	7.69866e+07
Q9UHB7	AF4/FMR2 family member 4 OS=Homo sapiens OX=9606 GN=AFF4 PE=1 SV=1 - [AFF4_HUMAN]	397580640	1.09251e+09	5.06261e+08	1.79113e+08
Q9BU76	Multiple myeloma tumor-associated protein 2 OS=Homo sapiens OX=9606 GN=MMTAG2 PE=1 SV=1 - [MMTA2_HUMAN]	3.43366e+08	1.67275e+08	2.81714e+08	1.44722e+08
O60264	SWI/SNF-related matrix-associated actin-dependent regulator of chromatin subfamily A member 5 OS=Homo sapiens OX=9606 GN=SMARCA5 PE=1 SV=1 - [SMCA5_HUMAN]	8.22749e+08	557205346	4.93032e+08	448623019
Q96EY4	Translation machinery-associated protein 16 OS=Homo sapiens OX=9606 GN=TMA16 PE=1 SV=2 - [TMA16_HUMAN]	2.85613e+09	1.6735e+09	1.45465e+09	1.36753e+09
P35579	Myosin-9 OS=Homo sapiens OX=9606 GN=MYH9 PE=1 SV=4 - [MYH9_HUMAN]	1.20812e+09	8.4778e+08	4.81206e+08	4.96711e+08
Q6P5R6	60S ribosomal protein L22-like 1 OS=Homo sapiens OX=9606 GN=RPL22L1 PE=1 SV=2 - [RL22L_HUMAN]	0	1.29817e+09	2321084926	1.10832e+09
Q6I9Y2	THO complex subunit 7 homolog OS=Homo sapiens OX=9606 GN=THOC7 PE=1 SV=3 - [THOC7_HUMAN]	2.27535e+08	2.07067e+08	72932017	287006687
P78332	RNA-binding protein 6 OS=Homo sapiens OX=9606 GN=RBM6 PE=1 SV=5 - [RBM6_HUMAN]	5.44899e+08	4.83896e+08	4.41951e+08	377884365
O43823	A-kinase anchor protein 8 OS=Homo sapiens OX=9606 GN=AKAP8 PE=1 SV=1 - [AKAP8_HUMAN]	566253798	6.18707e+08	4.30053e+08	2.32543e+08
Q9Y2H5	Pleckstrin homology domain-containing family A member 6 OS=Homo sapiens OX=9606 GN=PLEKHA6 PE=1 SV=4 - [PKHA6_HUMAN]	5.16793e+08	2.65139e+09	6.5184e+08	5.8327e+07
P56182	Ribosomal RNA processing protein 1 homolog A OS=Homo sapiens OX=9606 GN=RRP1 PE=1 SV=1 - [RRP1_HUMAN]	1.4006e+09	1523330858	8.45347e+08	6.78135e+08
Q8IWX8	Calcium homeostasis endoplasmic reticulum protein OS=Homo sapiens OX=9606 GN=CHERP PE=1 SV=3 - [CHERP_HUMAN]	3.14257e+09	2233269124	2.80483e+09	2.22951e+09
Q8TDN6	Ribosome biogenesis protein BRX1 homolog OS=Homo sapiens OX=9606 GN=BRIX1 PE=1 SV=2 - [BRX1_HUMAN]	7.67509e+09	5.75864e+09	3.53546e+09	1.70752e+09
Q9H8H2	Probable ATP-dependent RNA helicase DDX31 OS=Homo sapiens OX=9606 GN=DDX31 PE=1 SV=2 - [DDX31_HUMAN]	1.45239e+09	9.85744e+08	8.9435e+08	1.06139e+09
P84098	60S ribosomal protein L19 OS=Homo sapiens OX=9606 GN=RPL19 PE=1 SV=1 - [RL19_HUMAN]	2.26905e+09	2.2036e+09	1.55816e+09	2.58656e+09
O15020	Spectrin beta chain, non-erythrocytic 2 OS=Homo sapiens OX=9606 GN=SPTBN2 PE=1 SV=3 - [SPTN2_HUMAN]	1.04641e+09	7.81311e+08	8.39749e+08	639179650
Q9NVN8	Guanine nucleotide-binding protein-like 3-like protein OS=Homo sapiens OX=9606 GN=GNL3L PE=1 SV=1 - [GNL3L_HUMAN]	7.82114e+08	7.48216e+08	629583752	3.5519e+08
Q9H6W3	Ribosomal oxygenase 1 OS=Homo sapiens OX=9606 GN=RIOX1 PE=1 SV=2 - [RIOX1_HUMAN]	5.6301e+08	1.08604e+09	6.02241e+08	3.52127e+08
Q96SI9	Spermatid perinuclear RNA-binding protein OS=Homo sapiens OX=9606 GN=STRBP PE=1 SV=1 - [STRBP_HUMAN]	3.09829e+09	3.47613e+09	1.40078e+09	2.96239e+09
Q8N0T1	Uncharacterized protein C8orf59 OS=Homo sapiens OX=9606 GN=C8orf59 PE=1 SV=4 - [CH059_HUMAN]	185671081	1.50661e+08	81825837	0
P29372	DNA-3-methyladenine glycosylase OS=Homo sapiens OX=9606 GN=MPG PE=1 SV=3 - [3MG_HUMAN]	189654148	4.73697e+08	1.52376e+08	174819696
P05141	ADP/ATP translocase 2 OS=Homo sapiens OX=9606 GN=SLC25A5 PE=1 SV=7 - [ADT2_HUMAN]	4390714585	2.90992e+09	1.3353e+09	2165307800
Q9UBU9	Nuclear RNA export factor 1 OS=Homo sapiens OX=9606 GN=NXF1 PE=1 SV=1 - [NXF1_HUMAN]	2.77933e+08	2.87998e+08	2.7333e+08	3.53466e+08
Q8IVT2	Mitotic interactor and substrate of PLK1 OS=Homo sapiens OX=9606 GN=MISP PE=1 SV=1 - [MISP_HUMAN]	6.17819e+08	3.03463e+08	216006281	3.79961e+08
Q5JTH9	RRP12-like protein OS=Homo sapiens OX=9606 GN=RRP12 PE=1 SV=2 - [RRP12_HUMAN]	2.63442e+09	2.1469e+09	1.03607e+09	1.02711e+09
Q9BY77	Polymerase delta-interacting protein 3 OS=Homo sapiens OX=9606 GN=POLDIP3 PE=1 SV=2 - [PDIP3_HUMAN]	3036272820	2.38978e+09	2317694833	1655869812
Q92769	Histone deacetylase 2 OS=Homo sapiens OX=9606 GN=HDAC2 PE=1 SV=2 - [HDAC2_HUMAN]	0	76847474	1.36921e+08	1.21716e+08
P51948	CDK-activating kinase assembly factor MAT1 OS=Homo sapiens OX=9606 GN=MNAT1 PE=1 SV=1 - [MAT1_HUMAN]	1.79544e+08	2.06462e+08	2.12273e+08	1.33722e+08
Q15424	Scaffold attachment factor B1 OS=Homo sapiens OX=9606 GN=SAFB PE=1 SV=4 - [SAFB1_HUMAN]	9375879402	8.38578e+09	8.23511e+09	7351107684
P51116	Fragile X mental retardation syndrome-related protein 2 OS=Homo sapiens OX=9606 GN=FXR2 PE=1 SV=2 - [FXR2_HUMAN]	1.09368e+09	5.44218e+08	4.81044e+08	471917793
P34897	Serine hydroxymethyltransferase, mitochondrial OS=Homo sapiens OX=9606 GN=SHMT2 PE=1 SV=3 - [GLYM_HUMAN]	4.16475e+08	221479970	1.10912e+08	8.51578e+07
P35637	RNA-binding protein FUS OS=Homo sapiens OX=9606 GN=FUS PE=1 SV=1 - [FUS_HUMAN]	20498837580	1.65046e+10	1.86292e+10	1.54073e+10
P31942	Heterogeneous nuclear ribonucleoprotein H3 OS=Homo sapiens OX=9606 GN=HNRNPH3 PE=1 SV=2 - [HNRH3_HUMAN]	2.39628e+09	1.99958e+09	9.28899e+08	1.41069e+09
Q9BVI4	Nucleolar complex protein 4 homolog OS=Homo sapiens OX=9606 GN=NOC4L PE=1 SV=1 - [NOC4L_HUMAN]	4.72778e+08	3.08067e+08	586194178	2.97254e+08
Q96NB3	Zinc finger protein 830 OS=Homo sapiens OX=9606 GN=ZNF830 PE=1 SV=2 - [ZN830_HUMAN]	0	9.67851e+07	159192975	0
Q07666	KH domain-containing, RNA-binding, signal transduction-associated protein 1 OS=Homo sapiens OX=9606 GN=KHDRBS1 PE=1 SV=1 - [KHDR1_HUMAN]	9.81274e+09	8.46133e+09	4.63125e+09	4.7334e+09
P52298	Nuclear cap-binding protein subunit 2 OS=Homo sapiens OX=9606 GN=NCBP2 PE=1 SV=1 - [NCBP2_HUMAN]	2.219e+08	0	4.46513e+07	5.08596e+07
Q6P4R8	Nuclear factor related to kappa-B-binding protein OS=Homo sapiens OX=9606 GN=NFRKB PE=1 SV=2 - [NFRKB_HUMAN]	7.1813e+08	8.08641e+08	6.28502e+08	5.87129e+08
Q9Y2P8	RNA 3'-terminal phosphate cyclase-like protein OS=Homo sapiens OX=9606 GN=RCL1 PE=1 SV=3 - [RCL1_HUMAN]	3.24817e+08	2.71439e+08	2.58558e+08	1.84316e+08
P05783	Keratin, type I cytoskeletal 18 OS=Homo sapiens OX=9606 GN=KRT18 PE=1 SV=2 - [K1C18_HUMAN]	3.58276e+08	135533593	208302000	6.63203e+07
P35249	Replication factor C subunit 4 OS=Homo sapiens OX=9606 GN=RFC4 PE=1 SV=2 - [RFC4_HUMAN]	5.46225e+08	444719512	720815592	7.01494e+08
Q99623	Prohibitin-2 OS=Homo sapiens OX=9606 GN=PHB2 PE=1 SV=2 - [PHB2_HUMAN]	6.25226e+07	4.85535e+07	1.07164e+07	3.70618e+07
Q8NC51	Plasminogen activator inhibitor 1 RNA-binding protein OS=Homo sapiens OX=9606 GN=SERBP1 PE=1 SV=2 - [PAIRB_HUMAN]	2.79873e+09	2032558758	1.41922e+09	1.72709e+09
Q9GZS1	DNA-directed RNA polymerase I subunit RPA49 OS=Homo sapiens OX=9606 GN=POLR1E PE=1 SV=2 - [RPA49_HUMAN]	6.31627e+08	5.94197e+08	2.33853e+08	3.37562e+08
P55265	Double-stranded RNA-specific adenosine deaminase OS=Homo sapiens OX=9606 GN=ADAR PE=1 SV=4 - [DSRAD_HUMAN]	1550426761	8.73208e+08	1.18224e+09	1.11078e+09
Q14151	Scaffold attachment factor B2 OS=Homo sapiens OX=9606 GN=SAFB2 PE=1 SV=1 - [SAFB2_HUMAN]	7.29864e+09	5.90002e+09	6.12415e+09	4.80214e+09
Q14669	E3 ubiquitin-protein ligase TRIP12 OS=Homo sapiens OX=9606 GN=TRIP12 PE=1 SV=1 - [TRIPC_HUMAN]	2.04755e+09	1.40683e+09	1.68069e+09	1.47489e+09
Q8IWZ8	SURP and G-patch domain-containing protein 1 OS=Homo sapiens OX=9606 GN=SUGP1 PE=1 SV=2 - [SUGP1_HUMAN]	606578778	4.17021e+08	4.54052e+08	581963736
O43795	Unconventional myosin-Ib OS=Homo sapiens OX=9606 GN=MYO1B PE=1 SV=3 - [MYO1B_HUMAN]	3.48583e+09	2178600868	1.9357e+09	1.07529e+09
Q5T280	Putative methyltransferase C9orf114 OS=Homo sapiens OX=9606 GN=SPOUT1 PE=1 SV=3 - [CI114_HUMAN]	6.1365e+08	7.86337e+07	3.81796e+08	4.801e+08
Q9NVC6	Mediator of RNA polymerase II transcription subunit 17 OS=Homo sapiens OX=9606 GN=MED17 PE=1 SV=2 - [MED17_HUMAN]	8.04601e+08	3.46307e+08	7.96737e+08	5.38344e+08
Q96J01	THO complex subunit 3 OS=Homo sapiens OX=9606 GN=THOC3 PE=1 SV=1 - [THOC3_HUMAN]	1.01169e+09	463071050	1.06287e+09	2.86221e+08
O43159	Ribosomal RNA-processing protein 8 OS=Homo sapiens OX=9606 GN=RRP8 PE=1 SV=2 - [RRP8_HUMAN]	1.12893e+09	6.93515e+08	1.02133e+09	7.12918e+08
P28288	ATP-binding cassette sub-family D member 3 OS=Homo sapiens OX=9606 GN=ABCD3 PE=1 SV=1 - [ABCD3_HUMAN]	255805672	1.95374e+08	2.66833e+08	8.74074e+07
Q9GZS3	WD repeat-containing protein 61 OS=Homo sapiens OX=9606 GN=WDR61 PE=1 SV=1 - [WDR61_HUMAN]	1.05362e+09	5.63384e+08	488235374	304669268
P11021	Endoplasmic reticulum chaperone BiP OS=Homo sapiens OX=9606 GN=HSPA5 PE=1 SV=2 - [BIP_HUMAN]	1.03651e+09	9.24258e+08	7.25345e+08	4.49153e+08
P46778	60S ribosomal protein L21 OS=Homo sapiens OX=9606 GN=RPL21 PE=1 SV=2 - [RL21_HUMAN]	8901134714	12115124624	5622211782	11390480368
Q9NVI7	ATPase family AAA domain-containing protein 3A OS=Homo sapiens OX=9606 GN=ATAD3A PE=1 SV=2 - [ATD3A_HUMAN]	3372535628	2.871e+09	2.12162e+09	1.80192e+09
Q9UPT8	Zinc finger CCCH domain-containing protein 4 OS=Homo sapiens OX=9606 GN=ZC3H4 PE=1 SV=3 - [ZC3H4_HUMAN]	380408449	4.75546e+08	1.5796e+08	9.26518e+07
O14979	Heterogeneous nuclear ribonucleoprotein D-like OS=Homo sapiens OX=9606 GN=HNRNPDL PE=1 SV=3 - [HNRDL_HUMAN]	4.84401e+09	4.55881e+09	3.5761e+09	3453963550
P42166	Lamina-associated polypeptide 2, isoform alpha OS=Homo sapiens OX=9606 GN=TMPO PE=1 SV=2 - [LAP2A_HUMAN]	227462060	1.0365e+09	4.34996e+07	4.0743e+08
Q12788	Transducin beta-like protein 3 OS=Homo sapiens OX=9606 GN=TBL3 PE=1 SV=2 - [TBL3_HUMAN]	1927967224	1.46051e+09	1.34601e+09	1.35377e+09
Q6ZUT6	Coiled-coil domain-containing protein 9B OS=Homo sapiens OX=9606 GN=CCDC9B PE=1 SV=1 - [CCD9B_HUMAN]	2.42453e+08	1.87454e+08	7.26669e+07	1.1277e+07
Q9Y5B9	FACT complex subunit SPT16 OS=Homo sapiens OX=9606 GN=SUPT16H PE=1 SV=1 - [SP16H_HUMAN]	1740607882	1.04385e+09	1.01617e+09	7.5311e+08
Q5T9A4	ATPase family AAA domain-containing protein 3B OS=Homo sapiens OX=9606 GN=ATAD3B PE=1 SV=1 - [ATD3B_HUMAN]	3.04552e+09	2.39522e+09	1.86073e+09	1.79199e+09
Q15393	Splicing factor 3B subunit 3 OS=Homo sapiens OX=9606 GN=SF3B3 PE=1 SV=4 - [SF3B3_HUMAN]	6598068238	6.65081e+09	6664928529	4.54401e+09
P35244	Replication protein A 14 kDa subunit OS=Homo sapiens OX=9606 GN=RPA3 PE=1 SV=1 - [RFA3_HUMAN]	1.44772e+07	3.08319e+07	2.76062e+07	0
P19447	General transcription and DNA repair factor IIH helicase subunit XPB OS=Homo sapiens OX=9606 GN=ERCC3 PE=1 SV=1 - [ERCC3_HUMAN]	5.37799e+08	8.45366e+08	8.81059e+08	269161680
P14923	Junction plakoglobin OS=Homo sapiens OX=9606 GN=JUP PE=1 SV=3 - [PLAK_HUMAN]	8.6731e+08	695605996	6.65395e+08	4.87399e+08
Q14247	Src substrate cortactin OS=Homo sapiens OX=9606 GN=CTTN PE=1 SV=2 - [SRC8_HUMAN]	2.9411e+08	2.62683e+08	6.69818e+08	1.16627e+08
Q9H981	Actin-related protein 8 OS=Homo sapiens OX=9606 GN=ACTR8 PE=1 SV=2 - [ARP8_HUMAN]	7.36434e+08	8.66641e+08	5.11276e+08	456443487
Q9BTD8	RNA-binding protein 42 OS=Homo sapiens OX=9606 GN=RBM42 PE=1 SV=1 - [RBM42_HUMAN]	1.0302e+09	3.15196e+08	8.42734e+08	5.98343e+08
Q9BZK7	F-box-like/WD repeat-containing protein TBL1XR1 OS=Homo sapiens OX=9606 GN=TBL1XR1 PE=1 SV=1 - [TBL1R_HUMAN]	413693126	2.49677e+08	274190351	2.1893e+08
Q15528	Mediator of RNA polymerase II transcription subunit 22 OS=Homo sapiens OX=9606 GN=MED22 PE=1 SV=2 - [MED22_HUMAN]	6.39758e+08	487060172	186596119	406087648
Q96IZ7	Serine/Arginine-related protein 53 OS=Homo sapiens OX=9606 GN=RSRC1 PE=1 SV=1 - [RSRC1_HUMAN]	202150299	1.29806e+08	1.68851e+08	277170542
Q9BUE0	Mediator of RNA polymerase II transcription subunit 18 OS=Homo sapiens OX=9606 GN=MED18 PE=1 SV=1 - [MED18_HUMAN]	3.83409e+08	1.2595e+09	4.77739e+08	560051466
Q9BQ67	Glutamate-rich WD repeat-containing protein 1 OS=Homo sapiens OX=9606 GN=GRWD1 PE=1 SV=1 - [GRWD1_HUMAN]	5.26712e+08	3.21608e+08	3.15208e+08	142779094
O75448	Mediator of RNA polymerase II transcription subunit 24 OS=Homo sapiens OX=9606 GN=MED24 PE=1 SV=1 - [MED24_HUMAN]	7.33136e+08	6.93805e+08	4.90958e+08	1.84492e+08
P62841	40S ribosomal protein S15 OS=Homo sapiens OX=9606 GN=RPS15 PE=1 SV=2 - [RS15_HUMAN]	6169983136	5296316055	2.81123e+09	4.64422e+09
Q9BUQ8	Probable ATP-dependent RNA helicase DDX23 OS=Homo sapiens OX=9606 GN=DDX23 PE=1 SV=3 - [DDX23_HUMAN]	2333475172	1994949500	2.37381e+09	1.83779e+09
Q13247	Serine/arginine-rich splicing factor 6 OS=Homo sapiens OX=9606 GN=SRSF6 PE=1 SV=2 - [SRSF6_HUMAN]	1556280482	1.30258e+09	1.61636e+09	1.14606e+09
Q9H6F5	Coiled-coil domain-containing protein 86 OS=Homo sapiens OX=9606 GN=CCDC86 PE=1 SV=1 - [CCD86_HUMAN]	9.37181e+08	3.27064e+08	6.15533e+08	2.50048e+08
Q15311	RalA-binding protein 1 OS=Homo sapiens OX=9606 GN=RALBP1 PE=1 SV=3 - [RBP1_HUMAN]	1.0369e+09	8.12483e+08	4.56122e+08	1.9954e+08
P50151	Guanine nucleotide-binding protein G(I)/G(S)/G(O) subunit gamma-10 OS=Homo sapiens OX=9606 GN=GNG10 PE=1 SV=1 - [GBG10_HUMAN]	0	0	0	0
Q6NZY4	Zinc finger CCHC domain-containing protein 8 OS=Homo sapiens OX=9606 GN=ZCCHC8 PE=1 SV=2 - [ZCHC8_HUMAN]	1.48582e+08	3.66839e+08	282951465	1.94359e+08
P14649	Myosin light chain 6B OS=Homo sapiens OX=9606 GN=MYL6B PE=1 SV=1 - [MYL6B_HUMAN]	3.54294e+08	1.4884e+08	2.56586e+08	3.12498e+08
Q6NZI2	Caveolae-associated protein 1 OS=Homo sapiens OX=9606 GN=CAVIN1 PE=1 SV=1 - [CAVN1_HUMAN]	1.63584e+08	2.96497e+08	2.48767e+08	1.61923e+08
Q6P6C2	RNA demethylase ALKBH5 OS=Homo sapiens OX=9606 GN=ALKBH5 PE=1 SV=2 - [ALKB5_HUMAN]	51185588	223772696	42190076	70101362
Q7Z2E3	Aprataxin OS=Homo sapiens OX=9606 GN=APTX PE=1 SV=2 - [APTX_HUMAN]	9.85404e+08	3.95403e+08	4.34677e+08	3.43858e+08
A8MWD9	Putative small nuclear ribonucleoprotein G-like protein 15 OS=Homo sapiens OX=9606 GN=SNRPGP15 PE=5 SV=2 - [RUXGL_HUMAN]	8.37528e+08	943017669	5.33575e+08	5.38084e+08
P49750	YLP motif-containing protein 1 OS=Homo sapiens OX=9606 GN=YLPM1 PE=1 SV=4 - [YLPM1_HUMAN]	2022772462	1664676365	1.54356e+09	1.71531e+09
Q99622	Protein C10 OS=Homo sapiens OX=9606 GN=C12orf57 PE=1 SV=1 - [C10_HUMAN]	146285271	279191216	105370644	0
Q01082	Spectrin beta chain, non-erythrocytic 1 OS=Homo sapiens OX=9606 GN=SPTBN1 PE=1 SV=2 - [SPTB2_HUMAN]	2.34042e+09	1289748210	1.73313e+09	1.37927e+09
P54132	Bloom syndrome protein OS=Homo sapiens OX=9606 GN=BLM PE=1 SV=1 - [BLM_HUMAN]	5.08098e+08	5.17097e+08	3.92e+08	2.33341e+08
Q9Y4P3	Transducin beta-like protein 2 OS=Homo sapiens OX=9606 GN=TBL2 PE=1 SV=1 - [TBL2_HUMAN]	904342560	9.20749e+08	5.68119e+08	556184893
Q9Y6R0	Numb-like protein OS=Homo sapiens OX=9606 GN=NUMBL PE=1 SV=1 - [NUMBL_HUMAN]	5.4235e+08	6.23766e+08	2.21541e+08	7.27376e+07
Q15369	Elongin-C OS=Homo sapiens OX=9606 GN=ELOC PE=1 SV=1 - [ELOC_HUMAN]	0	6.116e+08	50806059	1.81357e+08
Q8TBC3	SH3KBP1-binding protein 1 OS=Homo sapiens OX=9606 GN=SHKBP1 PE=1 SV=2 - [SHKB1_HUMAN]	4.91348e+08	5.29302e+08	5.06177e+08	4.99185e+08
Q9NZM3	Intersectin-2 OS=Homo sapiens OX=9606 GN=ITSN2 PE=1 SV=3 - [ITSN2_HUMAN]	5.68346e+08	8.35228e+08	4.29421e+08	5.52403e+08
Q9Y2X9	Zinc finger protein 281 OS=Homo sapiens OX=9606 GN=ZNF281 PE=1 SV=1 - [ZN281_HUMAN]	5.12093e+08	3.10836e+08	246343920	1.31845e+08
O94832	Unconventional myosin-Id OS=Homo sapiens OX=9606 GN=MYO1D PE=1 SV=2 - [MYO1D_HUMAN]	5.6537e+08	2.88744e+08	2.16927e+08	6.44503e+07
Q49A26	Putative oxidoreductase GLYR1 OS=Homo sapiens OX=9606 GN=GLYR1 PE=1 SV=3 - [GLYR1_HUMAN]	1324693268	650564479	6.53684e+08	9.51752e+08
Q9HAU0	Pleckstrin homology domain-containing family A member 5 OS=Homo sapiens OX=9606 GN=PLEKHA5 PE=1 SV=1 - [PKHA5_HUMAN]	561274326	6.8406e+08	5.47058e+08	5.10232e+08
P40429	60S ribosomal protein L13a OS=Homo sapiens OX=9606 GN=RPL13A PE=1 SV=2 - [RL13A_HUMAN]	4.53186e+08	410943829	8.47451e+07	3.63095e+08
P08729	Keratin, type II cytoskeletal 7 OS=Homo sapiens OX=9606 GN=KRT7 PE=1 SV=5 - [K2C7_HUMAN]	5.1725e+08	3.5876e+08	4.89387e+08	1.39061e+08
O60508	Pre-mRNA-processing factor 17 OS=Homo sapiens OX=9606 GN=CDC40 PE=1 SV=1 - [PRP17_HUMAN]	2.11344e+08	2.49164e+08	2.75482e+08	135529233
Q7KZI7	Serine/threonine-protein kinase MARK2 OS=Homo sapiens OX=9606 GN=MARK2 PE=1 SV=2 - [MARK2_HUMAN]	7.13981e+08	3.42719e+08	3.10937e+08	9.79567e+07
Q8IZL8	Proline-, glutamic acid- and leucine-rich protein 1 OS=Homo sapiens OX=9606 GN=PELP1 PE=1 SV=2 - [PELP1_HUMAN]	4622916177	4194444781	3.35026e+09	3.37405e+09
Q8WXA9	Splicing regulatory glutamine/lysine-rich protein 1 OS=Homo sapiens OX=9606 GN=SREK1 PE=1 SV=1 - [SREK1_HUMAN]	2.05949e+09	2147181709	2291724404	1.8418e+09
Q16698	2,4-dienoyl-CoA reductase, mitochondrial OS=Homo sapiens OX=9606 GN=DECR1 PE=1 SV=1 - [DECR_HUMAN]	1.8116e+09	1.42808e+09	1.44223e+09	1.07425e+09
Q5RKV6	Exosome complex component MTR3 OS=Homo sapiens OX=9606 GN=EXOSC6 PE=1 SV=1 - [EXOS6_HUMAN]	3308246997	2.84386e+09	2.70861e+09	1.28317e+09
Q15637	Splicing factor 1 OS=Homo sapiens OX=9606 GN=SF1 PE=1 SV=4 - [SF01_HUMAN]	2499312890	2359077688	1678870864	1.20526e+09
P62753	40S ribosomal protein S6 OS=Homo sapiens OX=9606 GN=RPS6 PE=1 SV=1 - [RS6_HUMAN]	8.25143e+09	5514957567	5764560671	5.2477e+09
Q9Y597	BTB/POZ domain-containing protein KCTD3 OS=Homo sapiens OX=9606 GN=KCTD3 PE=1 SV=2 - [KCTD3_HUMAN]	532962104	4.39627e+08	2.20856e+08	2.45983e+08
P50750	Cyclin-dependent kinase 9 OS=Homo sapiens OX=9606 GN=CDK9 PE=1 SV=3 - [CDK9_HUMAN]	437170715	3.12873e+08	2.86675e+08	2.08031e+08
Q15050	Ribosome biogenesis regulatory protein homolog OS=Homo sapiens OX=9606 GN=RRS1 PE=1 SV=2 - [RRS1_HUMAN]	1.53326e+09	1.07989e+09	9.5656e+08	6.29153e+08
Q13601	KRR1 small subunit processome component homolog OS=Homo sapiens OX=9606 GN=KRR1 PE=1 SV=4 - [KRR1_HUMAN]	3.50888e+09	3414963435	1.79762e+09	2.13757e+09
P31689	DnaJ homolog subfamily A member 1 OS=Homo sapiens OX=9606 GN=DNAJA1 PE=1 SV=2 - [DNJA1_HUMAN]	1.88972e+08	9.42405e+07	50115816	37664877
Q86VM9	Zinc finger CCCH domain-containing protein 18 OS=Homo sapiens OX=9606 GN=ZC3H18 PE=1 SV=2 - [ZCH18_HUMAN]	3.57228e+09	3.37416e+09	2290633272	2.52295e+09
Q06265	Exosome complex component RRP45 OS=Homo sapiens OX=9606 GN=EXOSC9 PE=1 SV=3 - [EXOS9_HUMAN]	2.51945e+08	1.59221e+08	255945512	1.49139e+08
Q562R1	Beta-actin-like protein 2 OS=Homo sapiens OX=9606 GN=ACTBL2 PE=1 SV=2 - [ACTBL_HUMAN]	30343719082	7.12119e+10	26397190049	27817221662
Q96EY1	DnaJ homolog subfamily A member 3, mitochondrial OS=Homo sapiens OX=9606 GN=DNAJA3 PE=1 SV=2 - [DNJA3_HUMAN]	9.60698e+07	4.17147e+08	3.4188e+08	1.76514e+08
Q9UQ35	Serine/arginine repetitive matrix protein 2 OS=Homo sapiens OX=9606 GN=SRRM2 PE=1 SV=2 - [SRRM2_HUMAN]	4.66137e+09	3.97321e+09	4469832297	4.1209e+09
P15880	40S ribosomal protein S2 OS=Homo sapiens OX=9606 GN=RPS2 PE=1 SV=2 - [RS2_HUMAN]	8.63729e+09	8.75014e+09	4.73245e+09	6.04184e+09
Q69YN4	Protein virilizer homolog OS=Homo sapiens OX=9606 GN=VIRMA PE=1 SV=2 - [VIR_HUMAN]	1.79389e+09	1472829688	1.6213e+09	8.06709e+08
P0DPB6	DNA-directed RNA polymerases I and III subunit RPAC2 OS=Homo sapiens OX=9606 GN=POLR1D PE=1 SV=1 - [RPAC2_HUMAN]	136452792	7.73991e+07	118042297	0
Q96FJ2	Dynein light chain 2, cytoplasmic OS=Homo sapiens OX=9606 GN=DYNLL2 PE=1 SV=1 - [DYL2_HUMAN]	2.2893e+07	0	0	0
Q8WYA6	Beta-catenin-like protein 1 OS=Homo sapiens OX=9606 GN=CTNNBL1 PE=1 SV=1 - [CTBL1_HUMAN]	4.70556e+08	1.78656e+09	1.77288e+09	5.71664e+08
Q9HC52	Chromobox protein homolog 8 OS=Homo sapiens OX=9606 GN=CBX8 PE=1 SV=3 - [CBX8_HUMAN]	2.02772e+08	1.26573e+08	1.98323e+08	6.11316e+07
Q9H0L4	Cleavage stimulation factor subunit 2 tau variant OS=Homo sapiens OX=9606 GN=CSTF2T PE=1 SV=1 - [CSTFT_HUMAN]	7.22888e+08	5.39767e+08	6.29593e+08	4.0905e+08
P49916	DNA ligase 3 OS=Homo sapiens OX=9606 GN=LIG3 PE=1 SV=2 - [DNLI3_HUMAN]	1.70825e+09	7.01023e+08	2.52808e+08	1.40054e+08
Q9NU22	Midasin OS=Homo sapiens OX=9606 GN=MDN1 PE=1 SV=2 - [MDN1_HUMAN]	1.81675e+09	1.0128e+09	9.73395e+08	6.97829e+08
P53680	AP-2 complex subunit sigma OS=Homo sapiens OX=9606 GN=AP2S1 PE=1 SV=2 - [AP2S1_HUMAN]	8.77184e+08	1263606604	2.91616e+08	5.11213e+08
Q8IYU8	Calcium uptake protein 2, mitochondrial OS=Homo sapiens OX=9606 GN=MICU2 PE=1 SV=2 - [MICU2_HUMAN]	555298240	1.04709e+08	3.37184e+08	6.33877e+07
P62318	Small nuclear ribonucleoprotein Sm D3 OS=Homo sapiens OX=9606 GN=SNRPD3 PE=1 SV=1 - [SMD3_HUMAN]	0	0	0	0
Q8NBZ0	INO80 complex subunit E OS=Homo sapiens OX=9606 GN=INO80E PE=1 SV=1 - [IN80E_HUMAN]	1544311848	1.43471e+09	1.0812e+09	5.82245e+08
O95707	Ribonuclease P protein subunit p29 OS=Homo sapiens OX=9606 GN=POP4 PE=1 SV=2 - [RPP29_HUMAN]	0	4.11383e+08	693529108	0
P62826	GTP-binding nuclear protein Ran OS=Homo sapiens OX=9606 GN=RAN PE=1 SV=3 - [RAN_HUMAN]	846032992	5.56585e+08	481112904	1.74491e+08
Q9P287	BRCA2 and CDKN1A-interacting protein OS=Homo sapiens OX=9606 GN=BCCIP PE=1 SV=1 - [BCCIP_HUMAN]	1720408182	888777891	2413853624	1.75794e+08
Q6PI98	INO80 complex subunit C OS=Homo sapiens OX=9606 GN=INO80C PE=1 SV=1 - [IN80C_HUMAN]	542251757	283797277	6.07868e+07	6.8133e+07
Q7KZ85	Transcription elongation factor SPT6 OS=Homo sapiens OX=9606 GN=SUPT6H PE=1 SV=2 - [SPT6H_HUMAN]	2.60336e+08	2.19142e+08	8.21941e+08	4.95769e+07
Q9NVV4	Poly(A) RNA polymerase, mitochondrial OS=Homo sapiens OX=9606 GN=MTPAP PE=1 SV=1 - [PAPD1_HUMAN]	7.5238e+08	8.30081e+08	6.84095e+08	2.65804e+08
Q13823	Nucleolar GTP-binding protein 2 OS=Homo sapiens OX=9606 GN=GNL2 PE=1 SV=1 - [NOG2_HUMAN]	2.11522e+09	2.00976e+09	1.30382e+09	9.91704e+08
Q9H9Y6	DNA-directed RNA polymerase I subunit RPA2 OS=Homo sapiens OX=9606 GN=POLR1B PE=1 SV=2 - [RPA2_HUMAN]	2.09023e+09	1.25067e+09	1.01038e+09	9.88362e+08
O14602	Eukaryotic translation initiation factor 1A, Y-chromosomal OS=Homo sapiens OX=9606 GN=EIF1AY PE=1 SV=4 - [IF1AY_HUMAN]	131795437	371044998	255620282	2.61324e+08
Q8WWI1	LIM domain only protein 7 OS=Homo sapiens OX=9606 GN=LMO7 PE=1 SV=3 - [LMO7_HUMAN]	1.44344e+09	476061077	4.70029e+08	2.26262e+08
Q96KR1	Zinc finger RNA-binding protein OS=Homo sapiens OX=9606 GN=ZFR PE=1 SV=2 - [ZFR_HUMAN]	2149102498	1.58238e+09	1.37141e+09	1.15274e+09
Q6WCQ1	Myosin phosphatase Rho-interacting protein OS=Homo sapiens OX=9606 GN=MPRIP PE=1 SV=3 - [MPRIP_HUMAN]	4.92847e+08	3.20827e+08	8.04416e+07	2.12755e+08
Q15287	RNA-binding protein with serine-rich domain 1 OS=Homo sapiens OX=9606 GN=RNPS1 PE=1 SV=1 - [RNPS1_HUMAN]	4319116226	3.48024e+09	3.70216e+09	2.68916e+09
Q68D10	Protein SPT2 homolog OS=Homo sapiens OX=9606 GN=SPTY2D1 PE=1 SV=3 - [SPT2_HUMAN]	1.1067e+09	6.18991e+08	459624182	515699799
Q9NRX1	RNA-binding protein PNO1 OS=Homo sapiens OX=9606 GN=PNO1 PE=1 SV=1 - [PNO1_HUMAN]	4.05112e+08	447174191	4.95686e+08	1.04365e+08
Q14498	RNA-binding protein 39 OS=Homo sapiens OX=9606 GN=RBM39 PE=1 SV=2 - [RBM39_HUMAN]	6.32366e+09	5.03867e+09	4299087400	4.02857e+09
Q12797	Aspartyl/asparaginyl beta-hydroxylase OS=Homo sapiens OX=9606 GN=ASPH PE=1 SV=3 - [ASPH_HUMAN]	9.48814e+08	4.1303e+08	5.72439e+08	9.01417e+07
P61254	60S ribosomal protein L26 OS=Homo sapiens OX=9606 GN=RPL26 PE=1 SV=1 - [RL26_HUMAN]	861578547	722702747	272249352	4.80646e+08
P46782	40S ribosomal protein S5 OS=Homo sapiens OX=9606 GN=RPS5 PE=1 SV=4 - [RS5_HUMAN]	3.96283e+09	3.97972e+09	3.33631e+09	3.2815e+09
Q9UBB9	Tuftelin-interacting protein 11 OS=Homo sapiens OX=9606 GN=TFIP11 PE=1 SV=1 - [TFP11_HUMAN]	6.47051e+08	5.07815e+08	4.38649e+08	261280860
Q13813	Spectrin alpha chain, non-erythrocytic 1 OS=Homo sapiens OX=9606 GN=SPTAN1 PE=1 SV=3 - [SPTN1_HUMAN]	2.93799e+09	2.44138e+09	2.22729e+09	1.09341e+09
P31946	14-3-3 protein beta/alpha OS=Homo sapiens OX=9606 GN=YWHAB PE=1 SV=3 - [1433B_HUMAN]	0	0	33937336	0
Q14966	Zinc finger protein 638 OS=Homo sapiens OX=9606 GN=ZNF638 PE=1 SV=2 - [ZN638_HUMAN]	1.92603e+09	1.61818e+09	1.97079e+09	1.75415e+09
Q8WVK2	U4/U6.U5 small nuclear ribonucleoprotein 27 kDa protein OS=Homo sapiens OX=9606 GN=SNRNP27 PE=1 SV=1 - [SNR27_HUMAN]	5.78871e+08	238509202	4.63294e+08	1.84159e+08
Q9NSY1	BMP-2-inducible protein kinase OS=Homo sapiens OX=9606 GN=BMP2K PE=1 SV=2 - [BMP2K_HUMAN]	1.10006e+08	5.30021e+08	3.74789e+08	2.22138e+08
Q9P275	Ubiquitin carboxyl-terminal hydrolase 36 OS=Homo sapiens OX=9606 GN=USP36 PE=1 SV=4 - [UBP36_HUMAN]	9.3274e+08	5.66327e+08	7.43278e+08	3.58378e+08
Q14444	Caprin-1 OS=Homo sapiens OX=9606 GN=CAPRIN1 PE=1 SV=2 - [CAPR1_HUMAN]	2.38625e+09	1.79919e+09	3114388150	1.39577e+09
P12236	ADP/ATP translocase 3 OS=Homo sapiens OX=9606 GN=SLC25A6 PE=1 SV=4 - [ADT3_HUMAN]	3.41138e+09	1.91877e+09	8.13294e+08	1480685184
Q9BVC5	Ashwin OS=Homo sapiens OX=9606 GN=C2orf49 PE=1 SV=1 - [ASHWN_HUMAN]	298835886	21068479	6.57541e+08	64947703
Q96QC0	Serine/threonine-protein phosphatase 1 regulatory subunit 10 OS=Homo sapiens OX=9606 GN=PPP1R10 PE=1 SV=1 - [PP1RA_HUMAN]	9.33906e+08	6.45509e+08	4.16084e+08	3.14431e+08
Q5T3I0	G patch domain-containing protein 4 OS=Homo sapiens OX=9606 GN=GPATCH4 PE=1 SV=2 - [GPTC4_HUMAN]	1.2215e+09	2.12508e+08	6.03033e+08	562300610
P40937	Replication factor C subunit 5 OS=Homo sapiens OX=9606 GN=RFC5 PE=1 SV=1 - [RFC5_HUMAN]	2.70906e+08	114977481	1.57763e+08	9.66964e+07
Q9NUQ6	SPATS2-like protein OS=Homo sapiens OX=9606 GN=SPATS2L PE=1 SV=2 - [SPS2L_HUMAN]	7.46036e+08	5.27195e+08	2.88722e+08	2.61078e+08
Q9NXF1	Testis-expressed protein 10 OS=Homo sapiens OX=9606 GN=TEX10 PE=1 SV=2 - [TEX10_HUMAN]	2628069490	2194846741	1.41545e+09	1.41874e+09
P53007	Tricarboxylate transport protein, mitochondrial OS=Homo sapiens OX=9606 GN=SLC25A1 PE=1 SV=2 - [TXTP_HUMAN]	203981008	340330644	1.09562e+08	2.93565e+08
P20042	Eukaryotic translation initiation factor 2 subunit 2 OS=Homo sapiens OX=9606 GN=EIF2S2 PE=1 SV=2 - [IF2B_HUMAN]	9.09348e+08	1027812043	2.77494e+08	1.63039e+08
Q04695	Keratin, type I cytoskeletal 17 OS=Homo sapiens OX=9606 GN=KRT17 PE=1 SV=2 - [K1C17_HUMAN]	3.83855e+08	7.80717e+08	6.38675e+08	2.41521e+08
P61964	WD repeat-containing protein 5 OS=Homo sapiens OX=9606 GN=WDR5 PE=1 SV=1 - [WDR5_HUMAN]	127207901	0	7.18455e+07	6.76431e+07
Q8IY37	Probable ATP-dependent RNA helicase DHX37 OS=Homo sapiens OX=9606 GN=DHX37 PE=1 SV=1 - [DHX37_HUMAN]	2.32695e+08	2.44961e+08	3.43642e+08	1.84632e+08
P62249	40S ribosomal protein S16 OS=Homo sapiens OX=9606 GN=RPS16 PE=1 SV=2 - [RS16_HUMAN]	3.69338e+09	3.17099e+09	2.72716e+09	2.77727e+09
Q5VT52	Regulation of nuclear pre-mRNA domain-containing protein 2 OS=Homo sapiens OX=9606 GN=RPRD2 PE=1 SV=1 - [RPRD2_HUMAN]	4.19857e+08	4.05436e+08	3.39877e+08	2.44986e+08
P49458	Signal recognition particle 9 kDa protein OS=Homo sapiens OX=9606 GN=SRP9 PE=1 SV=2 - [SRP09_HUMAN]	5809331654	2.88954e+09	7.32934e+08	2149140756
Q8N9M1	Uncharacterized protein C19orf47 OS=Homo sapiens OX=9606 GN=C19orf47 PE=1 SV=1 - [CS047_HUMAN]	1.40938e+08	1.5051e+08	1.04185e+08	9.03284e+07
P46781	40S ribosomal protein S9 OS=Homo sapiens OX=9606 GN=RPS9 PE=1 SV=3 - [RS9_HUMAN]	3.84403e+09	3.65999e+09	2.44718e+09	3.10766e+09
P05549	Transcription factor AP-2-alpha OS=Homo sapiens OX=9606 GN=TFAP2A PE=1 SV=1 - [AP2A_HUMAN]	3573172526	4.17665e+09	3616787023	2.80886e+09
Q9UL03	Integrator complex subunit 6 OS=Homo sapiens OX=9606 GN=INTS6 PE=1 SV=1 - [INT6_HUMAN]	3.38943e+08	249145186	1.76449e+08	1.4927e+08
Q16594	Transcription initiation factor TFIID subunit 9 OS=Homo sapiens OX=9606 GN=TAF9 PE=1 SV=1 - [TAF9_HUMAN]	194354468	0	1.54357e+08	120030777
Q9P086	Mediator of RNA polymerase II transcription subunit 11 OS=Homo sapiens OX=9606 GN=MED11 PE=1 SV=2 - [MED11_HUMAN]	63239017	165694312	208509614	1.08979e+08
P18887	DNA repair protein XRCC1 OS=Homo sapiens OX=9606 GN=XRCC1 PE=1 SV=2 - [XRCC1_HUMAN]	5.52425e+08	3.56137e+08	5.28928e+08	2.76053e+08
Q9UN86	Ras GTPase-activating protein-binding protein 2 OS=Homo sapiens OX=9606 GN=G3BP2 PE=1 SV=2 - [G3BP2_HUMAN]	1.38081e+09	943954671	5.74625e+08	6.73959e+08
Q9P1U0	DNA-directed RNA polymerase I subunit RPA12 OS=Homo sapiens OX=9606 GN=ZNRD1 PE=2 SV=1 - [RPA12_HUMAN]	2.19836e+07	52654537	0	0
P16401	Histone H1.5 OS=Homo sapiens OX=9606 GN=HIST1H1B PE=1 SV=3 - [H15_HUMAN]	1211940504	6.41288e+08	538394419	9.70451e+08
Q99986	Serine/threonine-protein kinase VRK1 OS=Homo sapiens OX=9606 GN=VRK1 PE=1 SV=1 - [VRK1_HUMAN]	1.53958e+08	1.5501e+08	8.13265e+07	1.10079e+08
Q9BZZ5	Apoptosis inhibitor 5 OS=Homo sapiens OX=9606 GN=API5 PE=1 SV=3 - [API5_HUMAN]	1.00563e+09	5.65844e+08	3.11656e+08	2.39075e+08
P52597	Heterogeneous nuclear ribonucleoprotein F OS=Homo sapiens OX=9606 GN=HNRNPF PE=1 SV=3 - [HNRPF_HUMAN]	1.56097e+09	2.49295e+08	3.88973e+08	633519788
Q9UFC0	Leucine-rich repeat and WD repeat-containing protein 1 OS=Homo sapiens OX=9606 GN=LRWD1 PE=1 SV=2 - [LRWD1_HUMAN]	2.69092e+08	3.86025e+08	3.20806e+08	2.28136e+08
O00712	Nuclear factor 1 B-type OS=Homo sapiens OX=9606 GN=NFIB PE=1 SV=2 - [NFIB_HUMAN]	1.43511e+08	1.65726e+08	7.57327e+07	0
Q9NPA8	Transcription and mRNA export factor ENY2 OS=Homo sapiens OX=9606 GN=ENY2 PE=1 SV=1 - [ENY2_HUMAN]	8.31757e+08	1.30568e+09	747190515	4.09653e+08
Q96G25	Mediator of RNA polymerase II transcription subunit 8 OS=Homo sapiens OX=9606 GN=MED8 PE=1 SV=2 - [MED8_HUMAN]	4.69963e+08	883755092	9.34648e+08	4.91069e+08
P47755	F-actin-capping protein subunit alpha-2 OS=Homo sapiens OX=9606 GN=CAPZA2 PE=1 SV=3 - [CAZA2_HUMAN]	4.20903e+08	397817142	3.01895e+08	254562486
Q13889	General transcription factor IIH subunit 3 OS=Homo sapiens OX=9606 GN=GTF2H3 PE=1 SV=2 - [TF2H3_HUMAN]	4.54173e+08	3.19616e+08	1.72208e+08	1.40446e+08
Q9NYV4	Cyclin-dependent kinase 12 OS=Homo sapiens OX=9606 GN=CDK12 PE=1 SV=2 - [CDK12_HUMAN]	7.81217e+08	717598541	406772794	3.76627e+08
P62487	DNA-directed RNA polymerase II subunit RPB7 OS=Homo sapiens OX=9606 GN=POLR2G PE=1 SV=1 - [RPB7_HUMAN]	0	0	5.67172e+07	0
Q6NW34	Nucleolus and neural progenitor protein OS=Homo sapiens OX=9606 GN=NEPRO PE=1 SV=3 - [NEPRO_HUMAN]	3.80629e+08	297922903	2.60111e+08	2.5252e+08
Q8NI27	THO complex subunit 2 OS=Homo sapiens OX=9606 GN=THOC2 PE=1 SV=2 - [THOC2_HUMAN]	1.45381e+09	1.41707e+09	1.35779e+09	1.21752e+09
Q8WYP5	Protein ELYS OS=Homo sapiens OX=9606 GN=AHCTF1 PE=1 SV=3 - [ELYS_HUMAN]	616077190	3.44247e+08	2.63681e+08	1.06173e+08
Q53GA4	Pleckstrin homology-like domain family A member 2 OS=Homo sapiens OX=9606 GN=PHLDA2 PE=1 SV=2 - [PHLA2_HUMAN]	0	0	0	1.37849e+07
Q9ULV4	Coronin-1C OS=Homo sapiens OX=9606 GN=CORO1C PE=1 SV=1 - [COR1C_HUMAN]	6.10903e+09	3.4933e+09	2.60965e+09	1.65126e+09
Q6DKI1	60S ribosomal protein L7-like 1 OS=Homo sapiens OX=9606 GN=RPL7L1 PE=1 SV=1 - [RL7L_HUMAN]	1.02749e+09	250487339	7.01453e+08	163248686
Q8IYB3	Serine/arginine repetitive matrix protein 1 OS=Homo sapiens OX=9606 GN=SRRM1 PE=1 SV=2 - [SRRM1_HUMAN]	3.86652e+09	3.43442e+09	2021171956	1947469713
Q96GM8	Target of EGR1 protein 1 OS=Homo sapiens OX=9606 GN=TOE1 PE=1 SV=1 - [TOE1_HUMAN]	8.43716e+08	8.27889e+08	6.17527e+08	6.17257e+08
Q9Y2W2	WW domain-binding protein 11 OS=Homo sapiens OX=9606 GN=WBP11 PE=1 SV=1 - [WBP11_HUMAN]	4.99258e+08	1.52043e+08	4.36937e+08	378772675
Q14562	ATP-dependent RNA helicase DHX8 OS=Homo sapiens OX=9606 GN=DHX8 PE=1 SV=1 - [DHX8_HUMAN]	4.01488e+08	3.71567e+08	4.69968e+08	240405935
Q99590	Protein SCAF11 OS=Homo sapiens OX=9606 GN=SCAF11 PE=1 SV=2 - [SCAFB_HUMAN]	8.29209e+08	5.66441e+08	633484186	4.34143e+08
O75909	Cyclin-K OS=Homo sapiens OX=9606 GN=CCNK PE=1 SV=2 - [CCNK_HUMAN]	1.17473e+09	1068965082	1.01141e+09	1.8859e+08
Q9BQ75	Protein CMSS1 OS=Homo sapiens OX=9606 GN=CMSS1 PE=1 SV=2 - [CMS1_HUMAN]	1.66197e+09	9.44993e+08	5.79753e+08	8.76178e+08
Q02878	60S ribosomal protein L6 OS=Homo sapiens OX=9606 GN=RPL6 PE=1 SV=3 - [RL6_HUMAN]	7.66611e+09	3.77039e+09	5.84748e+09	5.45931e+09
Q96SY0	Integrator complex subunit 14 OS=Homo sapiens OX=9606 GN=INTS14 PE=1 SV=2 - [INT14_HUMAN]	4.07605e+07	80362398	33970224	314705144
Q7Z6E9	E3 ubiquitin-protein ligase RBBP6 OS=Homo sapiens OX=9606 GN=RBBP6 PE=1 SV=1 - [RBBP6_HUMAN]	2.16288e+09	1.95203e+09	2.20513e+09	1705266056
Q16576	Histone-binding protein RBBP7 OS=Homo sapiens OX=9606 GN=RBBP7 PE=1 SV=1 - [RBBP7_HUMAN]	1276574904	9.74698e+08	9.01532e+08	2.5453e+08
Q9H9F9	Actin-related protein 5 OS=Homo sapiens OX=9606 GN=ACTR5 PE=1 SV=2 - [ARP5_HUMAN]	328005724	1.09512e+09	1.08983e+09	8.7879e+08
Q9BPX6	Calcium uptake protein 1, mitochondrial OS=Homo sapiens OX=9606 GN=MICU1 PE=1 SV=1 - [MICU1_HUMAN]	7.96125e+07	1.19223e+08	1.04881e+08	0
Q9UK58	Cyclin-L1 OS=Homo sapiens OX=9606 GN=CCNL1 PE=1 SV=1 - [CCNL1_HUMAN]	2.97777e+09	2663089340	2.44847e+09	2.47236e+09
Q96D71	RalBP1-associated Eps domain-containing protein 1 OS=Homo sapiens OX=9606 GN=REPS1 PE=1 SV=3 - [REPS1_HUMAN]	1.58981e+09	1.20782e+09	663341737	5.81648e+08
Q13753	Laminin subunit gamma-2 OS=Homo sapiens OX=9606 GN=LAMC2 PE=1 SV=2 - [LAMC2_HUMAN]	3.30794e+08	3.60184e+08	786637630	818932825
Q14126	Desmoglein-2 OS=Homo sapiens OX=9606 GN=DSG2 PE=1 SV=2 - [DSG2_HUMAN]	4.26729e+08	1.68712e+08	1.39706e+08	1.41924e+08
P42566	Epidermal growth factor receptor substrate 15 OS=Homo sapiens OX=9606 GN=EPS15 PE=1 SV=2 - [EPS15_HUMAN]	3.35423e+08	8.05312e+08	1.09085e+08	7.14328e+07
Q93074	Mediator of RNA polymerase II transcription subunit 12 OS=Homo sapiens OX=9606 GN=MED12 PE=1 SV=4 - [MED12_HUMAN]	8.64261e+08	9.36974e+08	9.64035e+08	8.04444e+08
Q9HAN9	Nicotinamide/nicotinic acid mononucleotide adenylyltransferase 1 OS=Homo sapiens OX=9606 GN=NMNAT1 PE=1 SV=1 - [NMNA1_HUMAN]	0	47138570	55586366	0
P18077	60S ribosomal protein L35a OS=Homo sapiens OX=9606 GN=RPL35A PE=1 SV=2 - [RL35A_HUMAN]	7.79195e+09	4494193734	5.21254e+08	7.1073e+08
O75369	Filamin-B OS=Homo sapiens OX=9606 GN=FLNB PE=1 SV=2 - [FLNB_HUMAN]	2.88885e+09	1.42496e+09	1.20437e+09	1.18642e+09
Q9H944	Mediator of RNA polymerase II transcription subunit 20 OS=Homo sapiens OX=9606 GN=MED20 PE=1 SV=1 - [MED20_HUMAN]	3.33319e+08	0	0	0
Q9NVU7	Protein SDA1 homolog OS=Homo sapiens OX=9606 GN=SDAD1 PE=1 SV=3 - [SDA1_HUMAN]	1473311763	6.54217e+08	6.8491e+08	4.2194e+08
Q9UG63	ATP-binding cassette sub-family F member 2 OS=Homo sapiens OX=9606 GN=ABCF2 PE=1 SV=2 - [ABCF2_HUMAN]	5.25374e+08	5.62169e+08	3.56318e+08	305983363
Q9NWH9	SAFB-like transcription modulator OS=Homo sapiens OX=9606 GN=SLTM PE=1 SV=2 - [SLTM_HUMAN]	2284436906	1.64621e+09	2.15452e+09	2.35449e+09
Q96EZ8	Microspherule protein 1 OS=Homo sapiens OX=9606 GN=MCRS1 PE=1 SV=1 - [MCRS1_HUMAN]	1.05497e+09	4.33374e+08	4.68372e+08	4.60139e+08
P62241	40S ribosomal protein S8 OS=Homo sapiens OX=9606 GN=RPS8 PE=1 SV=2 - [RS8_HUMAN]	2.75596e+09	2.91077e+09	2268704966	2.67531e+09
P46776	60S ribosomal protein L27a OS=Homo sapiens OX=9606 GN=RPL27A PE=1 SV=2 - [RL27A_HUMAN]	1.92565e+08	4.65808e+07	2.65164e+07	5.3614e+07
Q9NWB6	Arginine and glutamate-rich protein 1 OS=Homo sapiens OX=9606 GN=ARGLU1 PE=1 SV=1 - [ARGL1_HUMAN]	1.24225e+09	7.33327e+08	5.09798e+08	5.29697e+08
O43719	HIV Tat-specific factor 1 OS=Homo sapiens OX=9606 GN=HTATSF1 PE=1 SV=1 - [HTSF1_HUMAN]	6.18806e+08	1.69789e+09	7.20173e+08	393616733
Q13610	Periodic tryptophan protein 1 homolog OS=Homo sapiens OX=9606 GN=PWP1 PE=1 SV=1 - [PWP1_HUMAN]	824196914	7.87002e+08	1.19788e+08	3.60248e+08
Q9Y3B2	Exosome complex component CSL4 OS=Homo sapiens OX=9606 GN=EXOSC1 PE=1 SV=1 - [EXOS1_HUMAN]	401500474	2166441595	942225857	27152939
P60953	Cell division control protein 42 homolog OS=Homo sapiens OX=9606 GN=CDC42 PE=1 SV=2 - [CDC42_HUMAN]	0	0	0	0
P78549	Endonuclease III-like protein 1 OS=Homo sapiens OX=9606 GN=NTHL1 PE=1 SV=2 - [NTH_HUMAN]	1.10856e+07	1.63054e+08	95065669	0
Q8N684	Cleavage and polyadenylation specificity factor subunit 7 OS=Homo sapiens OX=9606 GN=CPSF7 PE=1 SV=1 - [CPSF7_HUMAN]	8.46639e+08	813073592	5.84127e+08	4.562e+08
Q7Z417	Nuclear fragile X mental retardation-interacting protein 2 OS=Homo sapiens OX=9606 GN=NUFIP2 PE=1 SV=1 - [NUFP2_HUMAN]	6.65562e+08	4.69129e+08	4.93356e+08	3.61637e+08
Q8NEY8	Periphilin-1 OS=Homo sapiens OX=9606 GN=PPHLN1 PE=1 SV=2 - [PPHLN_HUMAN]	1073924246	9.07813e+08	8.93863e+08	8.34965e+08
Q14146	Unhealthy ribosome biogenesis protein 2 homolog OS=Homo sapiens OX=9606 GN=URB2 PE=2 SV=2 - [URB2_HUMAN]	1.38608e+09	1074560015	931772794	621019495
Q96Q89	Kinesin-like protein KIF20B OS=Homo sapiens OX=9606 GN=KIF20B PE=1 SV=3 - [KI20B_HUMAN]	1.18036e+08	1.92656e+08	7.47837e+07	1.35673e+08
Q06787	Synaptic functional regulator FMR1 OS=Homo sapiens OX=9606 GN=FMR1 PE=1 SV=1 - [FMR1_HUMAN]	1.15782e+09	5.8083e+08	5.33822e+07	8.47042e+06
Q14807	Kinesin-like protein KIF22 OS=Homo sapiens OX=9606 GN=KIF22 PE=1 SV=5 - [KIF22_HUMAN]	1.78531e+08	1.5977e+08	1.34553e+08	0
P35659	Protein DEK OS=Homo sapiens OX=9606 GN=DEK PE=1 SV=1 - [DEK_HUMAN]	3.70079e+09	1.80684e+09	1.32585e+09	2.29688e+09
Q99873	Protein arginine N-methyltransferase 1 OS=Homo sapiens OX=9606 GN=PRMT1 PE=1 SV=3 - [ANM1_HUMAN]	4.01198e+08	1.36959e+08	3.81527e+08	1.29571e+08
Q86W92	Liprin-beta-1 OS=Homo sapiens OX=9606 GN=PPFIBP1 PE=1 SV=2 - [LIPB1_HUMAN]	530736914	3.97692e+08	1.47796e+08	1.12676e+08
Q9HCD5	Nuclear receptor coactivator 5 OS=Homo sapiens OX=9606 GN=NCOA5 PE=1 SV=2 - [NCOA5_HUMAN]	3.63941e+08	194169078	3.2232e+08	2.25627e+08
Q9BZJ0	Crooked neck-like protein 1 OS=Homo sapiens OX=9606 GN=CRNKL1 PE=1 SV=4 - [CRNL1_HUMAN]	4.80823e+08	6.5252e+08	6.44933e+08	5.40781e+08
Q00610	Clathrin heavy chain 1 OS=Homo sapiens OX=9606 GN=CLTC PE=1 SV=5 - [CLH1_HUMAN]	1.02458e+09	9.27904e+08	9.27364e+08	9.23359e+08
Q8NDF8	Non-canonical poly(A) RNA polymerase PAPD5 OS=Homo sapiens OX=9606 GN=TENT4B PE=1 SV=2 - [PAPD5_HUMAN]	215218536	3.78332e+07	2.75761e+08	1.86533e+08
Q03111	Protein ENL OS=Homo sapiens OX=9606 GN=MLLT1 PE=1 SV=2 - [ENL_HUMAN]	1.18036e+08	6.26967e+08	1.98841e+08	0
O95243	Methyl-CpG-binding domain protein 4 OS=Homo sapiens OX=9606 GN=MBD4 PE=1 SV=1 - [MBD4_HUMAN]	173100421	2.02268e+08	9.07045e+07	9.1763e+07
P35240	Merlin OS=Homo sapiens OX=9606 GN=NF2 PE=1 SV=1 - [MERL_HUMAN]	284684133	1.736e+08	1.84326e+08	9.60416e+07
P05114	Non-histone chromosomal protein HMG-14 OS=Homo sapiens OX=9606 GN=HMGN1 PE=1 SV=3 - [HMGN1_HUMAN]	0	196196719	140383435	0
P18124	60S ribosomal protein L7 OS=Homo sapiens OX=9606 GN=RPL7 PE=1 SV=1 - [RL7_HUMAN]	6.57429e+09	5.94005e+09	5.25293e+09	5.45153e+09
O14639	Actin-binding LIM protein 1 OS=Homo sapiens OX=9606 GN=ABLIM1 PE=1 SV=3 - [ABLM1_HUMAN]	726246220	519603079	4.26951e+08	3.24884e+08
Q9NQ55	Suppressor of SWI4 1 homolog OS=Homo sapiens OX=9606 GN=PPAN PE=2 SV=1 - [SSF1_HUMAN]	1.46323e+09	903706034	1.32321e+09	8.28038e+08
P35222	Catenin beta-1 OS=Homo sapiens OX=9606 GN=CTNNB1 PE=1 SV=1 - [CTNB1_HUMAN]	2.41736e+08	5.72209e+08	181807514	2.20087e+08
P62854	40S ribosomal protein S26 OS=Homo sapiens OX=9606 GN=RPS26 PE=1 SV=3 - [RS26_HUMAN]	6.78798e+09	4.66092e+09	8380003952	4.30055e+09
Q69YQ0	Cytospin-A OS=Homo sapiens OX=9606 GN=SPECC1L PE=1 SV=2 - [CYTSA_HUMAN]	2.27168e+08	6.26319e+07	1.08096e+08	6.96717e+07
Q96GQ7	Probable ATP-dependent RNA helicase DDX27 OS=Homo sapiens OX=9606 GN=DDX27 PE=1 SV=2 - [DDX27_HUMAN]	4.62352e+08	2.38093e+08	1.41714e+08	0
Q00341	Vigilin OS=Homo sapiens OX=9606 GN=HDLBP PE=1 SV=2 - [VIGLN_HUMAN]	309522642	3.90646e+08	211943797	1.00107e+08
Q9NUP9	Protein lin-7 homolog C OS=Homo sapiens OX=9606 GN=LIN7C PE=1 SV=1 - [LIN7C_HUMAN]	1.16675e+08	0	0	0
Q8TA86	Retinitis pigmentosa 9 protein OS=Homo sapiens OX=9606 GN=RP9 PE=1 SV=2 - [RP9_HUMAN]	120990668	75161033	2.97067e+07	0
Q9GZL7	Ribosome biogenesis protein WDR12 OS=Homo sapiens OX=9606 GN=WDR12 PE=1 SV=2 - [WDR12_HUMAN]	97242444	78447865	1.57905e+08	5.37814e+07
Q9UKF6	Cleavage and polyadenylation specificity factor subunit 3 OS=Homo sapiens OX=9606 GN=CPSF3 PE=1 SV=1 - [CPSF3_HUMAN]	1.22209e+09	8.40774e+08	4.43074e+08	4.7045e+07
Q86U38	Nucleolar protein 9 OS=Homo sapiens OX=9606 GN=NOP9 PE=1 SV=1 - [NOP9_HUMAN]	8.98759e+07	1.73629e+08	7.16336e+07	1.68893e+08
Q7Z7K6	Centromere protein V OS=Homo sapiens OX=9606 GN=CENPV PE=1 SV=1 - [CENPV_HUMAN]	1.65397e+08	1.05472e+08	1.13494e+08	104171054
O43293	Death-associated protein kinase 3 OS=Homo sapiens OX=9606 GN=DAPK3 PE=1 SV=1 - [DAPK3_HUMAN]	5.55203e+07	4.9827e+07	42328589	0
Q9UNX3	60S ribosomal protein L26-like 1 OS=Homo sapiens OX=9606 GN=RPL26L1 PE=1 SV=1 - [RL26L_HUMAN]	5.35306e+08	722702747	272249352	6.96784e+08
Q8N567	Zinc finger CCHC domain-containing protein 9 OS=Homo sapiens OX=9606 GN=ZCCHC9 PE=1 SV=2 - [ZCHC9_HUMAN]	1.62673e+08	56917853	122928112	273349821
Q02241	Kinesin-like protein KIF23 OS=Homo sapiens OX=9606 GN=KIF23 PE=1 SV=3 - [KIF23_HUMAN]	5.70189e+08	5.36e+08	4.3378e+08	305139300
Q9H840	Gem-associated protein 7 OS=Homo sapiens OX=9606 GN=GEMIN7 PE=1 SV=1 - [GEMI7_HUMAN]	0	0	0	0
Q9H0U9	Testis-specific Y-encoded-like protein 1 OS=Homo sapiens OX=9606 GN=TSPYL1 PE=1 SV=3 - [TSYL1_HUMAN]	1.55772e+08	169999321	0	7.24765e+07
O60563	Cyclin-T1 OS=Homo sapiens OX=9606 GN=CCNT1 PE=1 SV=1 - [CCNT1_HUMAN]	1.07109e+09	1034753030	5.3797e+08	648638291
P62979	Ubiquitin-40S ribosomal protein S27a OS=Homo sapiens OX=9606 GN=RPS27A PE=1 SV=2 - [RS27A_HUMAN]	3240335094	5750342272	3.02248e+09	3807327616
Q9NX70	Mediator of RNA polymerase II transcription subunit 29 OS=Homo sapiens OX=9606 GN=MED29 PE=1 SV=1 - [MED29_HUMAN]	558774368	6.06315e+08	5.4491e+08	3.84518e+08
Q9HC36	rRNA methyltransferase 3, mitochondrial OS=Homo sapiens OX=9606 GN=MRM3 PE=1 SV=2 - [MRM3_HUMAN]	351641414	3.505e+08	2.87537e+08	2.34461e+08
P48729	Casein kinase I isoform alpha OS=Homo sapiens OX=9606 GN=CSNK1A1 PE=1 SV=2 - [KC1A_HUMAN]	1.48092e+09	1.27975e+09	9.516e+08	5.2861e+08
Q13442	28 kDa heat- and acid-stable phosphoprotein OS=Homo sapiens OX=9606 GN=PDAP1 PE=1 SV=1 - [HAP28_HUMAN]	99262712	7.59106e+07	3.22824e+07	0
O75151	Lysine-specific demethylase PHF2 OS=Homo sapiens OX=9606 GN=PHF2 PE=1 SV=4 - [PHF2_HUMAN]	6.90484e+08	5.05288e+08	3.12924e+08	1.38582e+08
P32780	General transcription factor IIH subunit 1 OS=Homo sapiens OX=9606 GN=GTF2H1 PE=1 SV=1 - [TF2H1_HUMAN]	2.96833e+08	6.20039e+08	4.54958e+08	2.3726e+08
Q8N556	Actin filament-associated protein 1 OS=Homo sapiens OX=9606 GN=AFAP1 PE=1 SV=2 - [AFAP1_HUMAN]	258995833	6.69934e+07	0	1.72949e+08
Q9P206	Uncharacterized protein KIAA1522 OS=Homo sapiens OX=9606 GN=KIAA1522 PE=1 SV=2 - [K1522_HUMAN]	3.65736e+08	378877089	2.06474e+08	134678471
Q8IX01	SURP and G-patch domain-containing protein 2 OS=Homo sapiens OX=9606 GN=SUGP2 PE=1 SV=2 - [SUGP2_HUMAN]	746866337	8.64205e+08	6.40721e+08	3.00511e+08
Q53F19	Nuclear cap-binding protein subunit 3 OS=Homo sapiens OX=9606 GN=NCBP3 PE=1 SV=2 - [NCBP3_HUMAN]	201401481	2.50201e+08	1.35447e+08	124885138
Q8N5C6	S1 RNA-binding domain-containing protein 1 OS=Homo sapiens OX=9606 GN=SRBD1 PE=1 SV=2 - [SRBD1_HUMAN]	6.9194e+08	3.78218e+08	1.63066e+08	1.22085e+08
P62266	40S ribosomal protein S23 OS=Homo sapiens OX=9606 GN=RPS23 PE=1 SV=3 - [RS23_HUMAN]	594854304	993348767	1.26928e+09	2.57643e+08
Q4G0J3	La-related protein 7 OS=Homo sapiens OX=9606 GN=LARP7 PE=1 SV=1 - [LARP7_HUMAN]	1.85154e+08	9.72124e+07	1.41946e+08	1.19898e+08
Q5C9Z4	Nucleolar MIF4G domain-containing protein 1 OS=Homo sapiens OX=9606 GN=NOM1 PE=1 SV=1 - [NOM1_HUMAN]	1.15014e+09	983158346	5.66766e+08	6.68165e+08
P08240	Signal recognition particle receptor subunit alpha OS=Homo sapiens OX=9606 GN=SRPRA PE=1 SV=2 - [SRPRA_HUMAN]	2.85162e+07	1.12533e+08	7.61133e+07	2.80306e+07
Q06330	Recombining binding protein suppressor of hairless OS=Homo sapiens OX=9606 GN=RBPJ PE=1 SV=3 - [SUH_HUMAN]	3.62773e+08	2.93493e+08	179567341	165834937
Q9BRT6	Protein LLP homolog OS=Homo sapiens OX=9606 GN=LLPH PE=1 SV=1 - [LLPH_HUMAN]	1.23271e+08	1.16818e+08	359260589	117882081
Q9NWT1	p21-activated protein kinase-interacting protein 1 OS=Homo sapiens OX=9606 GN=PAK1IP1 PE=1 SV=2 - [PK1IP_HUMAN]	9.10691e+08	1.02191e+09	1.07128e+09	7.11306e+08
P49790	Nuclear pore complex protein Nup153 OS=Homo sapiens OX=9606 GN=NUP153 PE=1 SV=2 - [NU153_HUMAN]	6.9105e+08	7.08272e+08	5.15676e+08	4.16913e+08
Q9NPF5	DNA methyltransferase 1-associated protein 1 OS=Homo sapiens OX=9606 GN=DMAP1 PE=1 SV=1 - [DMAP1_HUMAN]	4.90891e+07	2.48439e+08	200537841	1.32191e+08
Q15428	Splicing factor 3A subunit 2 OS=Homo sapiens OX=9606 GN=SF3A2 PE=1 SV=2 - [SF3A2_HUMAN]	2.42221e+09	2.483e+09	1118633688	1.41472e+09
O14519	Cyclin-dependent kinase 2-associated protein 1 OS=Homo sapiens OX=9606 GN=CDK2AP1 PE=1 SV=1 - [CDKA1_HUMAN]	0	24995525	0	0
O60841	Eukaryotic translation initiation factor 5B OS=Homo sapiens OX=9606 GN=EIF5B PE=1 SV=4 - [IF2P_HUMAN]	1.46156e+08	3.49964e+08	1.12846e+08	1.80959e+08
Q96SB4	SRSF protein kinase 1 OS=Homo sapiens OX=9606 GN=SRPK1 PE=1 SV=2 - [SRPK1_HUMAN]	3.06056e+08	3.45685e+08	2.81899e+08	2.10932e+08
Q8TAD8	Smad nuclear-interacting protein 1 OS=Homo sapiens OX=9606 GN=SNIP1 PE=1 SV=1 - [SNIP1_HUMAN]	306389819	56699820	9.42196e+07	4.60183e+07
Q3YBR2	Transforming growth factor beta regulator 1 OS=Homo sapiens OX=9606 GN=TBRG1 PE=1 SV=1 - [TBRG1_HUMAN]	1.03329e+09	902838556	510618629	3.88126e+08
Q9NP64	Nucleolar protein of 40 kDa OS=Homo sapiens OX=9606 GN=ZCCHC17 PE=1 SV=1 - [NO40_HUMAN]	4.95272e+08	273939824	69565198	264596182
P68104	Elongation factor 1-alpha 1 OS=Homo sapiens OX=9606 GN=EEF1A1 PE=1 SV=1 - [EF1A1_HUMAN]	0	0	0	0
O00161	Synaptosomal-associated protein 23 OS=Homo sapiens OX=9606 GN=SNAP23 PE=1 SV=1 - [SNP23_HUMAN]	0	0	6.75691e+06	0
Q9BV38	WD repeat-containing protein 18 OS=Homo sapiens OX=9606 GN=WDR18 PE=1 SV=2 - [WDR18_HUMAN]	3788510028	3377506701	1605669419	1.05986e+09
P53350	Serine/threonine-protein kinase PLK1 OS=Homo sapiens OX=9606 GN=PLK1 PE=1 SV=1 - [PLK1_HUMAN]	2.53868e+08	2.93964e+08	1.02121e+08	3.42197e+07
Q2TAY7	WD40 repeat-containing protein SMU1 OS=Homo sapiens OX=9606 GN=SMU1 PE=1 SV=2 - [SMU1_HUMAN]	4.04861e+09	3.6848e+09	3.17089e+09	2.44352e+09
O60306	RNA helicase aquarius OS=Homo sapiens OX=9606 GN=AQR PE=1 SV=4 - [AQR_HUMAN]	7.62735e+08	7.28688e+08	7.25108e+08	547621448
Q13415	Origin recognition complex subunit 1 OS=Homo sapiens OX=9606 GN=ORC1 PE=1 SV=2 - [ORC1_HUMAN]	3.09791e+08	2.67186e+08	151631936	1.79801e+08
O60870	DNA/RNA-binding protein KIN17 OS=Homo sapiens OX=9606 GN=KIN PE=1 SV=2 - [KIN17_HUMAN]	2.98122e+08	2.14153e+08	147763167	0
Q13243	Serine/arginine-rich splicing factor 5 OS=Homo sapiens OX=9606 GN=SRSF5 PE=1 SV=1 - [SRSF5_HUMAN]	3246031021	2.15071e+09	1.78179e+09	916092368
O60814	Histone H2B type 1-K OS=Homo sapiens OX=9606 GN=HIST1H2BK PE=1 SV=3 - [H2B1K_HUMAN]	377085381	735185184	0	2.74869e+08
Q9H9A7	RecQ-mediated genome instability protein 1 OS=Homo sapiens OX=9606 GN=RMI1 PE=1 SV=3 - [RMI1_HUMAN]	1.57319e+08	3.48226e+08	0	0
Q10570	Cleavage and polyadenylation specificity factor subunit 1 OS=Homo sapiens OX=9606 GN=CPSF1 PE=1 SV=2 - [CPSF1_HUMAN]	1.80412e+09	1346058539	1.4178e+09	1.20851e+09
Q96QD9	UAP56-interacting factor OS=Homo sapiens OX=9606 GN=FYTTD1 PE=1 SV=3 - [UIF_HUMAN]	4.97465e+08	1.80412e+08	6.48129e+08	4.33508e+08
Q5JVF3	PCI domain-containing protein 2 OS=Homo sapiens OX=9606 GN=PCID2 PE=1 SV=2 - [PCID2_HUMAN]	1.6539e+08	1.72196e+07	2.69753e+08	8.42744e+07
Q9H2K0	Translation initiation factor IF-3, mitochondrial OS=Homo sapiens OX=9606 GN=MTIF3 PE=1 SV=4 - [IF3M_HUMAN]	1.41775e+07	3.0672e+07	2.82874e+07	32867259
P07919	Cytochrome b-c1 complex subunit 6, mitochondrial OS=Homo sapiens OX=9606 GN=UQCRH PE=1 SV=2 - [QCR6_HUMAN]	2151277340	0	0	367328752
Q9Y5J1	U3 small nucleolar RNA-associated protein 18 homolog OS=Homo sapiens OX=9606 GN=UTP18 PE=1 SV=3 - [UTP18_HUMAN]	3.40256e+08	7.842e+07	2.01708e+08	144878779
Q15906	Vacuolar protein sorting-associated protein 72 homolog OS=Homo sapiens OX=9606 GN=VPS72 PE=1 SV=1 - [VPS72_HUMAN]	0	2.15721e+08	184277729	2.27814e+08
Q99613	Eukaryotic translation initiation factor 3 subunit C OS=Homo sapiens OX=9606 GN=EIF3C PE=1 SV=1 - [EIF3C_HUMAN]	2.62349e+08	2.63649e+08	1.40538e+08	6.60227e+07
P30876	DNA-directed RNA polymerase II subunit RPB2 OS=Homo sapiens OX=9606 GN=POLR2B PE=1 SV=1 - [RPB2_HUMAN]	851082718	6.92503e+08	6.55676e+08	276932046
Q9H8G2	Caspase activity and apoptosis inhibitor 1 OS=Homo sapiens OX=9606 GN=CAAP1 PE=1 SV=2 - [CAAP1_HUMAN]	153285919	2.68095e+08	176845586	1.58487e+08
Q8WXE9	Stonin-2 OS=Homo sapiens OX=9606 GN=STON2 PE=1 SV=1 - [STON2_HUMAN]	5.81908e+08	6.28974e+08	2.96044e+08	2.29216e+08
Q03135	Caveolin-1 OS=Homo sapiens OX=9606 GN=CAV1 PE=1 SV=4 - [CAV1_HUMAN]	0	1491571996	401801963	870586307
P49959	Double-strand break repair protein MRE11 OS=Homo sapiens OX=9606 GN=MRE11 PE=1 SV=3 - [MRE11_HUMAN]	1.508e+08	1.10132e+08	87054404	5.66413e+07
Q8TF01	Arginine/serine-rich protein PNISR OS=Homo sapiens OX=9606 GN=PNISR PE=1 SV=2 - [PNISR_HUMAN]	8.30533e+08	6.60649e+08	6.14363e+08	6.5746e+08
Q969H6	Ribonuclease P/MRP protein subunit POP5 OS=Homo sapiens OX=9606 GN=POP5 PE=1 SV=1 - [POP5_HUMAN]	1.15998e+08	0	0	0
O14974	Protein phosphatase 1 regulatory subunit 12A OS=Homo sapiens OX=9606 GN=PPP1R12A PE=1 SV=1 - [MYPT1_HUMAN]	370623264	3.10918e+08	2.45464e+08	140235034
P61513	60S ribosomal protein L37a OS=Homo sapiens OX=9606 GN=RPL37A PE=1 SV=2 - [RL37A_HUMAN]	7.04296e+08	1.69039e+08	273820799	167472884
P35232	Prohibitin OS=Homo sapiens OX=9606 GN=PHB PE=1 SV=1 - [PHB_HUMAN]	3.45277e+07	0	4.91417e+07	0
Q06587	E3 ubiquitin-protein ligase RING1 OS=Homo sapiens OX=9606 GN=RING1 PE=1 SV=2 - [RING1_HUMAN]	3.61471e+07	0	8.76579e+07	5.49751e+07
P61981	14-3-3 protein gamma OS=Homo sapiens OX=9606 GN=YWHAG PE=1 SV=2 - [1433G_HUMAN]	182724497	6.50742e+07	0	0
Q96DT7	Zinc finger and BTB domain-containing protein 10 OS=Homo sapiens OX=9606 GN=ZBTB10 PE=1 SV=2 - [ZBT10_HUMAN]	4.44021e+08	4.02716e+08	1.02071e+08	1.18202e+08
Q5T0J3	Putative uncharacterized protein C1orf220 OS=Homo sapiens OX=9606 GN=C1orf220 PE=2 SV=1 - [CA220_HUMAN]	0	0	0	0
O15143	Actin-related protein 2/3 complex subunit 1B OS=Homo sapiens OX=9606 GN=ARPC1B PE=1 SV=3 - [ARC1B_HUMAN]	171240408	257821937	181543866	1.39547e+08
Q69YH5	Cell division cycle-associated protein 2 OS=Homo sapiens OX=9606 GN=CDCA2 PE=1 SV=2 - [CDCA2_HUMAN]	1.00267e+08	1.18457e+08	1.06638e+08	7.63096e+07
Q9Y295	Developmentally-regulated GTP-binding protein 1 OS=Homo sapiens OX=9606 GN=DRG1 PE=1 SV=1 - [DRG1_HUMAN]	0	2.2162e+08	5.56904e+07	0
Q86U86	Protein polybromo-1 OS=Homo sapiens OX=9606 GN=PBRM1 PE=1 SV=1 - [PB1_HUMAN]	5.91915e+08	5.06675e+08	2.63481e+08	1.78409e+08
Q92522	Histone H1x OS=Homo sapiens OX=9606 GN=H1FX PE=1 SV=1 - [H1X_HUMAN]	2.03819e+09	3.37502e+08	533937445	3.66171e+08
Q9NZB2	Constitutive coactivator of PPAR-gamma-like protein 1 OS=Homo sapiens OX=9606 GN=FAM120A PE=1 SV=2 - [F120A_HUMAN]	5.34471e+08	454055198	3.27534e+08	2.29083e+08
P82932	28S ribosomal protein S6, mitochondrial OS=Homo sapiens OX=9606 GN=MRPS6 PE=1 SV=3 - [RT06_HUMAN]	0	35644241	0	0
P06493	Cyclin-dependent kinase 1 OS=Homo sapiens OX=9606 GN=CDK1 PE=1 SV=3 - [CDK1_HUMAN]	96324307	4.83693e+07	3.2959e+07	4.06243e+07
Q5SSJ5	Heterochromatin protein 1-binding protein 3 OS=Homo sapiens OX=9606 GN=HP1BP3 PE=1 SV=1 - [HP1B3_HUMAN]	4.43494e+09	2.56555e+09	3.38002e+09	2.21514e+09
P32322	Pyrroline-5-carboxylate reductase 1, mitochondrial OS=Homo sapiens OX=9606 GN=PYCR1 PE=1 SV=2 - [P5CR1_HUMAN]	406491330	1.10216e+08	180529095	187562587
Q92754	Transcription factor AP-2 gamma OS=Homo sapiens OX=9606 GN=TFAP2C PE=1 SV=1 - [AP2C_HUMAN]	1.63237e+09	1.36712e+09	1.37032e+09	9.36127e+08
Q9Y6M1	Insulin-like growth factor 2 mRNA-binding protein 2 OS=Homo sapiens OX=9606 GN=IGF2BP2 PE=1 SV=2 - [IF2B2_HUMAN]	2.00456e+08	130234353	1.81287e+08	1.51437e+08
P52756	RNA-binding protein 5 OS=Homo sapiens OX=9606 GN=RBM5 PE=1 SV=2 - [RBM5_HUMAN]	7.04421e+08	1.25925e+08	2.66636e+08	93621103
Q15361	Transcription termination factor 1 OS=Homo sapiens OX=9606 GN=TTF1 PE=1 SV=3 - [TTF1_HUMAN]	77151915	2.1705e+08	2.66743e+08	1.72261e+08
Q9BXY0	Protein MAK16 homolog OS=Homo sapiens OX=9606 GN=MAK16 PE=1 SV=2 - [MAK16_HUMAN]	3.7768e+08	2.45132e+08	2.88266e+08	1.58059e+08
Q09161	Nuclear cap-binding protein subunit 1 OS=Homo sapiens OX=9606 GN=NCBP1 PE=1 SV=1 - [NCBP1_HUMAN]	2.27329e+09	1834738340	1.34649e+09	1.17234e+09
Q9Y6J9	TAF6-like RNA polymerase II p300/CBP-associated factor-associated factor 65 kDa subunit 6L OS=Homo sapiens OX=9606 GN=TAF6L PE=1 SV=1 - [TAF6L_HUMAN]	141349979	7.42415e+07	1.85178e+08	0
Q9C0D5	Protein TANC1 OS=Homo sapiens OX=9606 GN=TANC1 PE=1 SV=3 - [TANC1_HUMAN]	751678758	863479961	4.31127e+08	3.82758e+08
P26368	Splicing factor U2AF 65 kDa subunit OS=Homo sapiens OX=9606 GN=U2AF2 PE=1 SV=4 - [U2AF2_HUMAN]	488033348	4.15398e+08	2.43218e+08	2.82619e+08
Q8WVC0	RNA polymerase-associated protein LEO1 OS=Homo sapiens OX=9606 GN=LEO1 PE=1 SV=1 - [LEO1_HUMAN]	3.0573e+09	3.08838e+09	1776319300	1.05132e+09
P09234	U1 small nuclear ribonucleoprotein C OS=Homo sapiens OX=9606 GN=SNRPC PE=1 SV=1 - [RU1C_HUMAN]	4.59655e+08	0	1931403030	1797009451
P62873	Guanine nucleotide-binding protein G(I)/G(S)/G(T) subunit beta-1 OS=Homo sapiens OX=9606 GN=GNB1 PE=1 SV=3 - [GBB1_HUMAN]	1.98994e+08	0	0	370069158
P38432	Coilin OS=Homo sapiens OX=9606 GN=COIL PE=1 SV=1 - [COIL_HUMAN]	2.08838e+08	2.09744e+08	2.29936e+08	1.21976e+08
Q96E11	Ribosome-recycling factor, mitochondrial OS=Homo sapiens OX=9606 GN=MRRF PE=1 SV=1 - [RRFM_HUMAN]	7.47436e+07	0	0	0
Q13751	Laminin subunit beta-3 OS=Homo sapiens OX=9606 GN=LAMB3 PE=1 SV=1 - [LAMB3_HUMAN]	3.46204e+08	387563158	731800086	2.68921e+08
Q9H3D4	Tumor protein 63 OS=Homo sapiens OX=9606 GN=TP63 PE=1 SV=1 - [P63_HUMAN]	4.25918e+09	4.38924e+09	3.34451e+09	2.92616e+09
P62861	40S ribosomal protein S30 OS=Homo sapiens OX=9606 GN=FAU PE=1 SV=1 - [RS30_HUMAN]	534529012	6.11888e+08	3.48909e+08	5.75025e+07
O60287	Nucleolar pre-ribosomal-associated protein 1 OS=Homo sapiens OX=9606 GN=URB1 PE=1 SV=4 - [NPA1P_HUMAN]	9.88931e+08	1.3855e+09	1.00302e+09	9.41414e+08
P04259	Keratin, type II cytoskeletal 6B OS=Homo sapiens OX=9606 GN=KRT6B PE=1 SV=5 - [K2C6B_HUMAN]	1.4895e+09	1288180098	1.63334e+09	2.33594e+09
Q9BR76	Coronin-1B OS=Homo sapiens OX=9606 GN=CORO1B PE=1 SV=1 - [COR1B_HUMAN]	1004572751	1.41606e+08	179733353	3.8067e+08
Q8IXM2	Chromatin complexes subunit BAP18 OS=Homo sapiens OX=9606 GN=BAP18 PE=1 SV=1 - [BAP18_HUMAN]	0	4.41169e+08	0	5.68122e+07
Q9NXE8	Pre-mRNA-splicing factor CWC25 homolog OS=Homo sapiens OX=9606 GN=CWC25 PE=1 SV=1 - [CWC25_HUMAN]	8.91227e+07	680576083	1.98194e+08	2.84714e+07
O75817	Ribonuclease P protein subunit p20 OS=Homo sapiens OX=9606 GN=POP7 PE=1 SV=2 - [POP7_HUMAN]	5.07592e+08	209781209	305783124	2.32238e+08
Q75N03	E3 ubiquitin-protein ligase Hakai OS=Homo sapiens OX=9606 GN=CBLL1 PE=1 SV=1 - [HAKAI_HUMAN]	1.08128e+09	1.46481e+09	5.91818e+08	283489714
P62910	60S ribosomal protein L32 OS=Homo sapiens OX=9606 GN=RPL32 PE=1 SV=2 - [RL32_HUMAN]	7833013200	2.51084e+09	1.84372e+09	1944194340
P06746	DNA polymerase beta OS=Homo sapiens OX=9606 GN=POLB PE=1 SV=3 - [DPOLB_HUMAN]	200730115	1.26463e+07	0	40907156
Q15269	Periodic tryptophan protein 2 homolog OS=Homo sapiens OX=9606 GN=PWP2 PE=2 SV=2 - [PWP2_HUMAN]	562041561	1.12366e+09	7.42482e+08	4.03901e+08
Q08945	FACT complex subunit SSRP1 OS=Homo sapiens OX=9606 GN=SSRP1 PE=1 SV=1 - [SSRP1_HUMAN]	9.57341e+08	9.46028e+08	2.48225e+08	6.11928e+08
P59998	Actin-related protein 2/3 complex subunit 4 OS=Homo sapiens OX=9606 GN=ARPC4 PE=1 SV=3 - [ARPC4_HUMAN]	3.17003e+08	2.2079e+08	481489336	0
Q8WVV9	Heterogeneous nuclear ribonucleoprotein L-like OS=Homo sapiens OX=9606 GN=HNRNPLL PE=1 SV=1 - [HNRLL_HUMAN]	1.12762e+08	5.22496e+07	2.90875e+08	1.71279e+07
Q7L2E3	Putative ATP-dependent RNA helicase DHX30 OS=Homo sapiens OX=9606 GN=DHX30 PE=1 SV=1 - [DHX30_HUMAN]	4.3556e+08	4.30881e+08	2.84132e+08	2.64545e+08
Q9Y5B6	PAX3- and PAX7-binding protein 1 OS=Homo sapiens OX=9606 GN=PAXBP1 PE=1 SV=2 - [PAXB1_HUMAN]	3.97714e+08	3.99449e+08	270758045	2.10275e+08
Q05048	Cleavage stimulation factor subunit 1 OS=Homo sapiens OX=9606 GN=CSTF1 PE=1 SV=1 - [CSTF1_HUMAN]	472616920	0	279304823	117721314
P08651	Nuclear factor 1 C-type OS=Homo sapiens OX=9606 GN=NFIC PE=1 SV=2 - [NFIC_HUMAN]	5.34316e+08	4.00107e+08	1.71504e+08	6.3495e+07
O14646	Chromodomain-helicase-DNA-binding protein 1 OS=Homo sapiens OX=9606 GN=CHD1 PE=1 SV=2 - [CHD1_HUMAN]	1.04241e+09	9.30785e+08	7.62443e+08	5.93079e+08
Q9NQT4	Exosome complex component RRP46 OS=Homo sapiens OX=9606 GN=EXOSC5 PE=1 SV=1 - [EXOS5_HUMAN]	328880215	406323256	653184784	344470520
O75586	Mediator of RNA polymerase II transcription subunit 6 OS=Homo sapiens OX=9606 GN=MED6 PE=1 SV=2 - [MED6_HUMAN]	7.47402e+08	4.78533e+08	5.28731e+08	4.7649e+08
Q6PJG2	ELM2 and SANT domain-containing protein 1 OS=Homo sapiens OX=9606 GN=ELMSAN1 PE=1 SV=2 - [EMSA1_HUMAN]	2.34153e+08	3.39349e+08	1.64367e+08	1.29268e+08
P04150	Glucocorticoid receptor OS=Homo sapiens OX=9606 GN=NR3C1 PE=1 SV=1 - [GCR_HUMAN]	4.50967e+07	1.66895e+08	9.23203e+07	187636393
Q9BW19	Kinesin-like protein KIFC1 OS=Homo sapiens OX=9606 GN=KIFC1 PE=1 SV=2 - [KIFC1_HUMAN]	250878406	2.16527e+08	0	0
Q9H6Y2	WD repeat-containing protein 55 OS=Homo sapiens OX=9606 GN=WDR55 PE=1 SV=2 - [WDR55_HUMAN]	238643252	34313948	0	0
P05787	Keratin, type II cytoskeletal 8 OS=Homo sapiens OX=9606 GN=KRT8 PE=1 SV=7 - [K2C8_HUMAN]	3.10554e+08	208490220	5.37075e+08	1.76349e+08
O00541	Pescadillo homolog OS=Homo sapiens OX=9606 GN=PES1 PE=1 SV=1 - [PESC_HUMAN]	399094044	6.01614e+08	5.67637e+08	4.80815e+08
Q9Y6A4	Cilia- and flagella-associated protein 20 OS=Homo sapiens OX=9606 GN=CFAP20 PE=1 SV=1 - [CFA20_HUMAN]	0	0	338926966	0
O15235	28S ribosomal protein S12, mitochondrial OS=Homo sapiens OX=9606 GN=MRPS12 PE=1 SV=1 - [RT12_HUMAN]	0	0	0	0
Q01954	Zinc finger protein basonuclin-1 OS=Homo sapiens OX=9606 GN=BNC1 PE=1 SV=2 - [BNC1_HUMAN]	9.00877e+07	1.51468e+08	3.39649e+08	0
O95926	Pre-mRNA-splicing factor SYF2 OS=Homo sapiens OX=9606 GN=SYF2 PE=1 SV=1 - [SYF2_HUMAN]	3.22429e+08	3.24695e+08	2.80667e+08	1.29218e+08
Q13356	RING-type E3 ubiquitin-protein ligase PPIL2 OS=Homo sapiens OX=9606 GN=PPIL2 PE=1 SV=1 - [PPIL2_HUMAN]	5.43431e+07	0	94068772	3.63928e+07
A8MQ03	Cysteine-rich tail protein 1 OS=Homo sapiens OX=9606 GN=CYSRT1 PE=1 SV=1 - [CRTP1_HUMAN]	0	0	0	0
P22531	Small proline-rich protein 2E OS=Homo sapiens OX=9606 GN=SPRR2E PE=2 SV=2 - [SPR2E_HUMAN]	0	0	54599658	148048924
O15144	Actin-related protein 2/3 complex subunit 2 OS=Homo sapiens OX=9606 GN=ARPC2 PE=1 SV=1 - [ARPC2_HUMAN]	171969524	1.82489e+08	1.70428e+08	294446448
Q96KM6	Zinc finger protein 512B OS=Homo sapiens OX=9606 GN=ZNF512B PE=1 SV=1 - [Z512B_HUMAN]	6.45485e+08	5.30425e+08	2.5089e+08	2.29202e+08
Q13148	TAR DNA-binding protein 43 OS=Homo sapiens OX=9606 GN=TARDBP PE=1 SV=1 - [TADBP_HUMAN]	0	4.66247e+07	3.30063e+07	0
Q9HCG8	Pre-mRNA-splicing factor CWC22 homolog OS=Homo sapiens OX=9606 GN=CWC22 PE=1 SV=3 - [CWC22_HUMAN]	7.03713e+08	4.08227e+08	4.5358e+08	3.8295e+08
Q6UB35	Monofunctional C1-tetrahydrofolate synthase, mitochondrial OS=Homo sapiens OX=9606 GN=MTHFD1L PE=1 SV=1 - [C1TM_HUMAN]	3.59208e+08	4.23012e+08	198169481	2.76649e+08
Q96LT9	RNA-binding protein 40 OS=Homo sapiens OX=9606 GN=RNPC3 PE=1 SV=1 - [RBM40_HUMAN]	1.74911e+08	55206148	4.9589e+08	0
P09382	Galectin-1 OS=Homo sapiens OX=9606 GN=LGALS1 PE=1 SV=2 - [LEG1_HUMAN]	5.18408e+09	100724120	2.01358e+08	197283352
Q9UJM3	ERBB receptor feedback inhibitor 1 OS=Homo sapiens OX=9606 GN=ERRFI1 PE=1 SV=1 - [ERRFI_HUMAN]	0	1.38768e+08	0	5.33634e+07
P78527	DNA-dependent protein kinase catalytic subunit OS=Homo sapiens OX=9606 GN=PRKDC PE=1 SV=3 - [PRKDC_HUMAN]	386411238	5.70072e+08	3.39535e+08	4.94094e+08
Q7Z478	ATP-dependent RNA helicase DHX29 OS=Homo sapiens OX=9606 GN=DHX29 PE=1 SV=2 - [DHX29_HUMAN]	4.07759e+08	3.18042e+08	1.24659e+08	1.66307e+08
Q92878	DNA repair protein RAD50 OS=Homo sapiens OX=9606 GN=RAD50 PE=1 SV=1 - [RAD50_HUMAN]	2.64493e+08	1.29188e+08	1.63243e+08	7.94863e+07
Q8NI36	WD repeat-containing protein 36 OS=Homo sapiens OX=9606 GN=WDR36 PE=1 SV=1 - [WDR36_HUMAN]	1.07331e+09	6.92065e+08	7.20305e+08	6.03333e+08
Q8WTT2	Nucleolar complex protein 3 homolog OS=Homo sapiens OX=9606 GN=NOC3L PE=1 SV=1 - [NOC3L_HUMAN]	3.15835e+08	8.45943e+07	1.36082e+08	1.02281e+08
O14965	Aurora kinase A OS=Homo sapiens OX=9606 GN=AURKA PE=1 SV=2 - [AURKA_HUMAN]	1.83873e+08	235741400	2.71991e+08	0
P82979	SAP domain-containing ribonucleoprotein OS=Homo sapiens OX=9606 GN=SARNP PE=1 SV=3 - [SARNP_HUMAN]	57472551	5.26366e+07	28592847	1.86582e+07
Q9NRL2	Bromodomain adjacent to zinc finger domain protein 1A OS=Homo sapiens OX=9606 GN=BAZ1A PE=1 SV=2 - [BAZ1A_HUMAN]	4.35174e+08	575659218	4.61149e+08	1.15379e+08
P09493	Tropomyosin alpha-1 chain OS=Homo sapiens OX=9606 GN=TPM1 PE=1 SV=2 - [TPM1_HUMAN]	3.29374e+08	267322438	221389659	171789342
Q9BYX7	Putative beta-actin-like protein 3 OS=Homo sapiens OX=9606 GN=POTEKP PE=5 SV=1 - [ACTBM_HUMAN]	3.32171e+10	2.92055e+10	2.91722e+10	31959126477
Q9UNQ2	Probable dimethyladenosine transferase OS=Homo sapiens OX=9606 GN=DIMT1 PE=1 SV=1 - [DIM1_HUMAN]	1.33181e+09	6.74191e+08	8.51292e+08	619405258
O94842	TOX high mobility group box family member 4 OS=Homo sapiens OX=9606 GN=TOX4 PE=1 SV=1 - [TOX4_HUMAN]	7.2677e+08	9.37574e+08	9.4235e+08	4.54186e+08
Q9H6H4	Receptor expression-enhancing protein 4 OS=Homo sapiens OX=9606 GN=REEP4 PE=1 SV=1 - [REEP4_HUMAN]	213549397	129524809	2.39338e+08	174881980
P62714	Serine/threonine-protein phosphatase 2A catalytic subunit beta isoform OS=Homo sapiens OX=9606 GN=PPP2CB PE=1 SV=1 - [PP2AB_HUMAN]	0	218281969	0	51841744
O00411	DNA-directed RNA polymerase, mitochondrial OS=Homo sapiens OX=9606 GN=POLRMT PE=1 SV=2 - [RPOM_HUMAN]	7.93322e+07	9.01094e+07	0	9.88902e+06
O96028	Histone-lysine N-methyltransferase NSD2 OS=Homo sapiens OX=9606 GN=NSD2 PE=1 SV=1 - [NSD2_HUMAN]	236627577	3.47066e+08	1.92982e+08	1.49381e+08
Q9BWJ5	Splicing factor 3B subunit 5 OS=Homo sapiens OX=9606 GN=SF3B5 PE=1 SV=1 - [SF3B5_HUMAN]	0	2325552316	3085648405	3245420056
Q7Z2W4	Zinc finger CCCH-type antiviral protein 1 OS=Homo sapiens OX=9606 GN=ZC3HAV1 PE=1 SV=3 - [ZCCHV_HUMAN]	1.18656e+09	2.74675e+08	5.85503e+08	3.96711e+08
Q8IX12	Cell division cycle and apoptosis regulator protein 1 OS=Homo sapiens OX=9606 GN=CCAR1 PE=1 SV=2 - [CCAR1_HUMAN]	8.42412e+08	7.27037e+08	830778146	1.20475e+08
P49759	Dual specificity protein kinase CLK1 OS=Homo sapiens OX=9606 GN=CLK1 PE=1 SV=2 - [CLK1_HUMAN]	2.54389e+07	2.07737e+08	0	0
Q9P2N5	RNA-binding protein 27 OS=Homo sapiens OX=9606 GN=RBM27 PE=1 SV=2 - [RBM27_HUMAN]	2.5144e+09	1.16757e+09	6.92004e+08	1.06827e+09
P29034	Protein S100-A2 OS=Homo sapiens OX=9606 GN=S100A2 PE=1 SV=3 - [S10A2_HUMAN]	0	64662012	0	0
Q9Y3Y2	Chromatin target of PRMT1 protein OS=Homo sapiens OX=9606 GN=CHTOP PE=1 SV=2 - [CHTOP_HUMAN]	2.78137e+09	1734588651	6.32143e+08	1.28701e+09
Q8N531	F-box/LRR-repeat protein 6 OS=Homo sapiens OX=9606 GN=FBXL6 PE=2 SV=1 - [FBXL6_HUMAN]	92363582	4.33976e+07	0	0
O43809	Cleavage and polyadenylation specificity factor subunit 5 OS=Homo sapiens OX=9606 GN=NUDT21 PE=1 SV=1 - [CPSF5_HUMAN]	1.32744e+09	1.40042e+09	629979080	8.50727e+08
Q9Y6X9	MORC family CW-type zinc finger protein 2 OS=Homo sapiens OX=9606 GN=MORC2 PE=1 SV=2 - [MORC2_HUMAN]	1.60418e+08	94215098	2.44156e+08	259428959
P78347	General transcription factor II-I OS=Homo sapiens OX=9606 GN=GTF2I PE=1 SV=2 - [GTF2I_HUMAN]	373719259	3.95013e+08	2.56298e+08	2.66444e+08
Q00577	Transcriptional activator protein Pur-alpha OS=Homo sapiens OX=9606 GN=PURA PE=1 SV=2 - [PURA_HUMAN]	0	3.62383e+08	1.22698e+08	137113962
O60244	Mediator of RNA polymerase II transcription subunit 14 OS=Homo sapiens OX=9606 GN=MED14 PE=1 SV=2 - [MED14_HUMAN]	1.27512e+09	1.32889e+09	5.85006e+08	7.72399e+08
Q8TBF4	Zinc finger CCHC-type and RNA-binding motif-containing protein 1 OS=Homo sapiens OX=9606 GN=ZCRB1 PE=1 SV=2 - [ZCRB1_HUMAN]	133176247	0	0	0
P02545	Prelamin-A/C OS=Homo sapiens OX=9606 GN=LMNA PE=1 SV=1 - [LMNA_HUMAN]	3.43765e+08	3.83891e+08	2.57489e+08	2.36739e+07
Q13416	Origin recognition complex subunit 2 OS=Homo sapiens OX=9606 GN=ORC2 PE=1 SV=2 - [ORC2_HUMAN]	0	0	3.32693e+07	14658562
Q9ULG1	Chromatin-remodeling ATPase INO80 OS=Homo sapiens OX=9606 GN=INO80 PE=1 SV=2 - [INO80_HUMAN]	7.98396e+08	6.45377e+08	6.20411e+08	5.7002e+08
Q9UNP9	Peptidyl-prolyl cis-trans isomerase E OS=Homo sapiens OX=9606 GN=PPIE PE=1 SV=1 - [PPIE_HUMAN]	5.16557e+08	2.03831e+08	690726927	216140424
Q14692	Ribosome biogenesis protein BMS1 homolog OS=Homo sapiens OX=9606 GN=BMS1 PE=1 SV=1 - [BMS1_HUMAN]	6.95124e+08	2.66666e+08	3.66508e+08	2.78282e+08
Q96MU7	YTH domain-containing protein 1 OS=Homo sapiens OX=9606 GN=YTHDC1 PE=1 SV=3 - [YTDC1_HUMAN]	8.26884e+08	5.40998e+08	1376942140	6.9309e+08
O75821	Eukaryotic translation initiation factor 3 subunit G OS=Homo sapiens OX=9606 GN=EIF3G PE=1 SV=2 - [EIF3G_HUMAN]	0	0	0	144676741
Q12824	SWI/SNF-related matrix-associated actin-dependent regulator of chromatin subfamily B member 1 OS=Homo sapiens OX=9606 GN=SMARCB1 PE=1 SV=2 - [SNF5_HUMAN]	94974388	0	7.02583e+07	0
Q96HR3	Mediator of RNA polymerase II transcription subunit 30 OS=Homo sapiens OX=9606 GN=MED30 PE=1 SV=1 - [MED30_HUMAN]	0	1.29266e+07	0	0
P55196	Afadin OS=Homo sapiens OX=9606 GN=AFDN PE=1 SV=3 - [AFAD_HUMAN]	442812128	375729200	3.12116e+08	2.39905e+08
Q9Y3T9	Nucleolar complex protein 2 homolog OS=Homo sapiens OX=9606 GN=NOC2L PE=1 SV=4 - [NOC2L_HUMAN]	1.59211e+09	1.14134e+09	7.99937e+08	8.2206e+08
Q9H2U1	ATP-dependent RNA helicase DHX36 OS=Homo sapiens OX=9606 GN=DHX36 PE=1 SV=2 - [DHX36_HUMAN]	2.36906e+08	2.11735e+08	8.7535e+07	5.20179e+07
Q9BWF3	RNA-binding protein 4 OS=Homo sapiens OX=9606 GN=RBM4 PE=1 SV=1 - [RBM4_HUMAN]	8.82017e+07	0	90513272	4.64813e+07
Q9UPQ9	Trinucleotide repeat-containing gene 6B protein OS=Homo sapiens OX=9606 GN=TNRC6B PE=1 SV=4 - [TNR6B_HUMAN]	1.79113e+08	2.1852e+08	1.25301e+08	1.25862e+08
O95391	Pre-mRNA-splicing factor SLU7 OS=Homo sapiens OX=9606 GN=SLU7 PE=1 SV=2 - [SLU7_HUMAN]	6.33216e+08	166739683	1.54852e+08	50652134
Q96S94	Cyclin-L2 OS=Homo sapiens OX=9606 GN=CCNL2 PE=1 SV=1 - [CCNL2_HUMAN]	308381124	314998864	0	8.81139e+07
Q15291	Retinoblastoma-binding protein 5 OS=Homo sapiens OX=9606 GN=RBBP5 PE=1 SV=2 - [RBBP5_HUMAN]	3.59459e+08	1.02387e+08	1.28149e+08	1.39383e+08
Q9NRE1	Matrix metalloproteinase-26 OS=Homo sapiens OX=9606 GN=MMP26 PE=2 SV=2 - [MMP26_HUMAN]	0	0	31126325	0
Q9H501	ESF1 homolog OS=Homo sapiens OX=9606 GN=ESF1 PE=1 SV=1 - [ESF1_HUMAN]	128100678	5.74072e+08	8.33587e+07	6.8238e+07
Q71RC2	La-related protein 4 OS=Homo sapiens OX=9606 GN=LARP4 PE=1 SV=3 - [LARP4_HUMAN]	1.9715e+08	2.51997e+08	1.67955e+08	1.82897e+08
Q15366	Poly(rC)-binding protein 2 OS=Homo sapiens OX=9606 GN=PCBP2 PE=1 SV=1 - [PCBP2_HUMAN]	1.99143e+09	2.9886e+09	2.62174e+09	2344455381
O00257	E3 SUMO-protein ligase CBX4 OS=Homo sapiens OX=9606 GN=CBX4 PE=1 SV=3 - [CBX4_HUMAN]	9.0893e+07	5.5855e+07	62587281	1.10216e+08
Q02040	A-kinase anchor protein 17A OS=Homo sapiens OX=9606 GN=AKAP17A PE=1 SV=2 - [AK17A_HUMAN]	3.81569e+08	316112676	285127659	2.08188e+08
Q08170	Serine/arginine-rich splicing factor 4 OS=Homo sapiens OX=9606 GN=SRSF4 PE=1 SV=2 - [SRSF4_HUMAN]	1.13952e+09	1.10297e+09	7.35626e+08	5.87242e+08
O75486	Transcription initiation protein SPT3 homolog OS=Homo sapiens OX=9606 GN=SUPT3H PE=1 SV=3 - [SUPT3_HUMAN]	3.05358e+08	266862838	161523868	98676946
Q10567	AP-1 complex subunit beta-1 OS=Homo sapiens OX=9606 GN=AP1B1 PE=1 SV=2 - [AP1B1_HUMAN]	1.08642e+10	1.11427e+10	7015375624	5.99882e+09
Q9BXS6	Nucleolar and spindle-associated protein 1 OS=Homo sapiens OX=9606 GN=NUSAP1 PE=1 SV=1 - [NUSAP_HUMAN]	100774026	0	0	0
Q12857	Nuclear factor 1 A-type OS=Homo sapiens OX=9606 GN=NFIA PE=1 SV=2 - [NFIA_HUMAN]	48256665	1.43646e+08	8.95329e+07	130696940
Q7LGA3	Heparan sulfate 2-O-sulfotransferase 1 OS=Homo sapiens OX=9606 GN=HS2ST1 PE=1 SV=1 - [HS2ST_HUMAN]	1.06696e+08	2.60571e+07	1.44126e+08	1.5905e+08
Q15427	Splicing factor 3B subunit 4 OS=Homo sapiens OX=9606 GN=SF3B4 PE=1 SV=1 - [SF3B4_HUMAN]	264081114	385360930	1.91842e+08	1.86582e+08
Q09028	Histone-binding protein RBBP4 OS=Homo sapiens OX=9606 GN=RBBP4 PE=1 SV=3 - [RBBP4_HUMAN]	1114029534	6.24473e+08	56451408	6.19232e+08
Q9UKN8	General transcription factor 3C polypeptide 4 OS=Homo sapiens OX=9606 GN=GTF3C4 PE=1 SV=2 - [TF3C4_HUMAN]	1.05298e+08	1.68214e+08	9.08183e+07	1.17006e+08
P25490	Transcriptional repressor protein YY1 OS=Homo sapiens OX=9606 GN=YY1 PE=1 SV=2 - [TYY1_HUMAN]	6.05382e+08	3.93682e+08	5.00681e+08	1.86675e+08
Q96BK5	PIN2/TERF1-interacting telomerase inhibitor 1 OS=Homo sapiens OX=9606 GN=PINX1 PE=1 SV=2 - [PINX1_HUMAN]	6.92491e+07	56458444	4.09741e+07	1.44664e+07
O60762	Dolichol-phosphate mannosyltransferase subunit 1 OS=Homo sapiens OX=9606 GN=DPM1 PE=1 SV=1 - [DPM1_HUMAN]	2.42644e+08	3.04681e+08	0	0
O95400	CD2 antigen cytoplasmic tail-binding protein 2 OS=Homo sapiens OX=9606 GN=CD2BP2 PE=1 SV=1 - [CD2B2_HUMAN]	848433653	3.93834e+08	3.16677e+08	2.57713e+08
Q8N3X1	Formin-binding protein 4 OS=Homo sapiens OX=9606 GN=FNBP4 PE=1 SV=3 - [FNBP4_HUMAN]	0	5.41136e+08	2.62071e+08	26505225
Q9Y4A5	Transformation/transcription domain-associated protein OS=Homo sapiens OX=9606 GN=TRRAP PE=1 SV=3 - [TRRAP_HUMAN]	6.35588e+08	3.6187e+08	5.65487e+08	3.37832e+08
Q9H000	Probable E3 ubiquitin-protein ligase makorin-2 OS=Homo sapiens OX=9606 GN=MKRN2 PE=1 SV=2 - [MKRN2_HUMAN]	0	117438881	0	0
P26373	60S ribosomal protein L13 OS=Homo sapiens OX=9606 GN=RPL13 PE=1 SV=4 - [RL13_HUMAN]	3.91382e+09	1.86178e+09	1.70888e+09	1.75905e+09
Q9Y5S9	RNA-binding protein 8A OS=Homo sapiens OX=9606 GN=RBM8A PE=1 SV=1 - [RBM8A_HUMAN]	9174304257	2.98288e+09	2348838775	3.29977e+09
Q01844	RNA-binding protein EWS OS=Homo sapiens OX=9606 GN=EWSR1 PE=1 SV=1 - [EWS_HUMAN]	4053064510	4.58165e+09	2.73617e+09	3.01671e+09
Q15014	Mortality factor 4-like protein 2 OS=Homo sapiens OX=9606 GN=MORF4L2 PE=1 SV=1 - [MO4L2_HUMAN]	9.74147e+07	9.83582e+07	8.48404e+07	131738540
Q6UXN9	WD repeat-containing protein 82 OS=Homo sapiens OX=9606 GN=WDR82 PE=1 SV=1 - [WDR82_HUMAN]	795442082	8.44266e+08	2.89824e+08	2.09195e+08
Q7Z7F0	KH homology domain-containing protein 4 OS=Homo sapiens OX=9606 GN=KHDC4 PE=1 SV=1 - [KHDC4_HUMAN]	2.09065e+08	1.86045e+08	9.8924e+07	3.96277e+07
Q96SB3	Neurabin-2 OS=Homo sapiens OX=9606 GN=PPP1R9B PE=1 SV=2 - [NEB2_HUMAN]	5.79094e+08	4.22268e+08	4.37632e+08	2.39631e+08
Q9UHA3	Probable ribosome biogenesis protein RLP24 OS=Homo sapiens OX=9606 GN=RSL24D1 PE=1 SV=1 - [RLP24_HUMAN]	3.64163e+08	4.79379e+08	2.28818e+08	3.03626e+08
Q86Y07	Serine/threonine-protein kinase VRK2 OS=Homo sapiens OX=9606 GN=VRK2 PE=1 SV=3 - [VRK2_HUMAN]	5.99224e+07	3.29109e+08	96162028	68374744
Q9BQ61	Telomerase RNA component interacting RNase OS=Homo sapiens OX=9606 GN=TRIR PE=1 SV=1 - [TRIR_HUMAN]	599929216	5.23636e+08	488032423	399893350
Q8N2M8	CLK4-associating serine/arginine rich protein OS=Homo sapiens OX=9606 GN=CLASRP PE=1 SV=4 - [CLASR_HUMAN]	3.93662e+08	3.85593e+07	2.28327e+08	2.18259e+08
Q9UHR4	Brain-specific angiogenesis inhibitor 1-associated protein 2-like protein 1 OS=Homo sapiens OX=9606 GN=BAIAP2L1 PE=1 SV=2 - [BI2L1_HUMAN]	0	7.05225e+07	2.13874e+07	0
Q4W5G0	Tigger transposable element-derived protein 2 OS=Homo sapiens OX=9606 GN=TIGD2 PE=3 SV=1 - [TIGD2_HUMAN]	1.67785e+08	0	20203679	2.36848e+07
Q9BZ95	Histone-lysine N-methyltransferase NSD3 OS=Homo sapiens OX=9606 GN=NSD3 PE=1 SV=1 - [NSD3_HUMAN]	609276007	2.84761e+08	1.96796e+08	2.92169e+08
Q92797	Symplekin OS=Homo sapiens OX=9606 GN=SYMPK PE=1 SV=2 - [SYMPK_HUMAN]	1.15209e+08	1.92218e+08	1.99043e+08	151568053
P61160	Actin-related protein 2 OS=Homo sapiens OX=9606 GN=ACTR2 PE=1 SV=1 - [ARP2_HUMAN]	2.20194e+08	2.14598e+08	3.81002e+08	2.16773e+08
Q9P013	Spliceosome-associated protein CWC15 homolog OS=Homo sapiens OX=9606 GN=CWC15 PE=1 SV=2 - [CWC15_HUMAN]	8.05294e+08	636897464	681929264	118891513
Q5UIP0	Telomere-associated protein RIF1 OS=Homo sapiens OX=9606 GN=RIF1 PE=1 SV=2 - [RIF1_HUMAN]	707369824	1.10163e+09	6.33146e+08	6.67283e+08
Q96JY6	PDZ and LIM domain protein 2 OS=Homo sapiens OX=9606 GN=PDLIM2 PE=1 SV=1 - [PDLI2_HUMAN]	5.12002e+07	0	9.2635e+06	0
Q8N163	Cell cycle and apoptosis regulator protein 2 OS=Homo sapiens OX=9606 GN=CCAR2 PE=1 SV=2 - [CCAR2_HUMAN]	1.54733e+08	3.51716e+07	95642876	4.15754e+07
P02538	Keratin, type II cytoskeletal 6A OS=Homo sapiens OX=9606 GN=KRT6A PE=1 SV=3 - [K2C6A_HUMAN]	1.4895e+09	1288180098	1.44002e+09	1676268628
Q6ZNB6	NF-X1-type zinc finger protein NFXL1 OS=Homo sapiens OX=9606 GN=NFXL1 PE=1 SV=2 - [NFXL1_HUMAN]	5.9346e+07	1.68335e+08	0	58099264
O94776	Metastasis-associated protein MTA2 OS=Homo sapiens OX=9606 GN=MTA2 PE=1 SV=1 - [MTA2_HUMAN]	283529355	114673033	1.50253e+08	1.22217e+08
Q9NYB0	Telomeric repeat-binding factor 2-interacting protein 1 OS=Homo sapiens OX=9606 GN=TERF2IP PE=1 SV=1 - [TE2IP_HUMAN]	1.34331e+08	123212313	1.31304e+08	78031320
Q5VWN6	Protein FAM208B OS=Homo sapiens OX=9606 GN=FAM208B PE=1 SV=1 - [F208B_HUMAN]	4.6548e+08	3.75253e+08	3.90123e+08	2.01534e+08
Q9H147	Deoxynucleotidyltransferase terminal-interacting protein 1 OS=Homo sapiens OX=9606 GN=DNTTIP1 PE=1 SV=2 - [TDIF1_HUMAN]	0	1.89737e+08	0	84472998
P42677	40S ribosomal protein S27 OS=Homo sapiens OX=9606 GN=RPS27 PE=1 SV=3 - [RS27_HUMAN]	3.12928e+09	4.14343e+09	2.32592e+09	2.9695e+09
Q71UM5	40S ribosomal protein S27-like OS=Homo sapiens OX=9606 GN=RPS27L PE=1 SV=3 - [RS27L_HUMAN]	689698683	1452792818	2473744210	1350609207
Q86WX3	Active regulator of SIRT1 OS=Homo sapiens OX=9606 GN=RPS19BP1 PE=1 SV=1 - [AROS_HUMAN]	105973059	0	2.22779e+08	1.8685e+08
Q96EU6	Ribosomal RNA processing protein 36 homolog OS=Homo sapiens OX=9606 GN=RRP36 PE=1 SV=1 - [RRP36_HUMAN]	3.66135e+07	0	0	0
O75165	DnaJ homolog subfamily C member 13 OS=Homo sapiens OX=9606 GN=DNAJC13 PE=1 SV=5 - [DJC13_HUMAN]	4.95947e+08	2.51336e+08	1.23447e+08	9.13835e+07
P51608	Methyl-CpG-binding protein 2 OS=Homo sapiens OX=9606 GN=MECP2 PE=1 SV=1 - [MECP2_HUMAN]	1.2214e+08	175038856	0	21003557
Q8N5F7	NF-kappa-B-activating protein OS=Homo sapiens OX=9606 GN=NKAP PE=1 SV=1 - [NKAP_HUMAN]	8.95743e+08	2.21965e+08	7.58098e+07	163504525
Q96L73	Histone-lysine N-methyltransferase, H3 lysine-36 and H4 lysine-20 specific OS=Homo sapiens OX=9606 GN=NSD1 PE=1 SV=1 - [NSD1_HUMAN]	1.83615e+08	1.99305e+08	1.00385e+08	1.04445e+08
Q8IXT5	RNA-binding protein 12B OS=Homo sapiens OX=9606 GN=RBM12B PE=1 SV=2 - [RB12B_HUMAN]	339961991	215908114	1.21066e+08	1.59393e+08
Q15149	Plectin OS=Homo sapiens OX=9606 GN=PLEC PE=1 SV=3 - [PLEC_HUMAN]	4.69455e+08	1.87157e+08	2.60069e+09	9.26744e+07
Q12872	Splicing factor, suppressor of white-apricot homolog OS=Homo sapiens OX=9606 GN=SFSWAP PE=1 SV=3 - [SFSWA_HUMAN]	4.03097e+08	264612822	3.17247e+08	2.56281e+08
P35226	Polycomb complex protein BMI-1 OS=Homo sapiens OX=9606 GN=BMI1 PE=1 SV=2 - [BMI1_HUMAN]	0	1.29543e+08	1.33766e+08	0
P49336	Cyclin-dependent kinase 8 OS=Homo sapiens OX=9606 GN=CDK8 PE=1 SV=1 - [CDK8_HUMAN]	704829418	8.00959e+08	4.54193e+08	7.74466e+08
Q96JC9	ELL-associated factor 1 OS=Homo sapiens OX=9606 GN=EAF1 PE=1 SV=1 - [EAF1_HUMAN]	0	0	50564215	4.87881e+07
Q2NL82	Pre-rRNA-processing protein TSR1 homolog OS=Homo sapiens OX=9606 GN=TSR1 PE=1 SV=1 - [TSR1_HUMAN]	622605400	3.13857e+08	371441204	58058299
P78316	Nucleolar protein 14 OS=Homo sapiens OX=9606 GN=NOP14 PE=1 SV=3 - [NOP14_HUMAN]	3.84835e+08	3.25845e+08	2.45009e+08	1.52624e+08
Q9UDW3	Zinc finger matrin-type protein 5 OS=Homo sapiens OX=9606 GN=ZMAT5 PE=1 SV=1 - [ZMAT5_HUMAN]	7.96028e+07	47629695	53510596	2.00414e+07
Q15370	Elongin-B OS=Homo sapiens OX=9606 GN=ELOB PE=1 SV=1 - [ELOB_HUMAN]	1.16926e+08	7.26818e+07	4.34968e+07	386813328
Q6PK04	Coiled-coil domain-containing protein 137 OS=Homo sapiens OX=9606 GN=CCDC137 PE=1 SV=1 - [CC137_HUMAN]	3.02904e+08	1.21008e+08	168570039	8.49256e+07
Q68DK7	Male-specific lethal 1 homolog OS=Homo sapiens OX=9606 GN=MSL1 PE=1 SV=3 - [MSL1_HUMAN]	237221824	1.88229e+08	1.37665e+08	1.61366e+08
P19012	Keratin, type I cytoskeletal 15 OS=Homo sapiens OX=9606 GN=KRT15 PE=1 SV=3 - [K1C15_HUMAN]	8.18754e+07	1.09464e+08	1.12005e+08	1.27594e+08
P24928	DNA-directed RNA polymerase II subunit RPB1 OS=Homo sapiens OX=9606 GN=POLR2A PE=1 SV=2 - [RPB1_HUMAN]	5.92591e+08	5.00065e+08	3.63656e+08	376138432
O95425	Supervillin OS=Homo sapiens OX=9606 GN=SVIL PE=1 SV=2 - [SVIL_HUMAN]	1.83319e+08	1.92925e+08	2.32067e+08	2.33157e+08
P62306	Small nuclear ribonucleoprotein F OS=Homo sapiens OX=9606 GN=SNRPF PE=1 SV=1 - [RUXF_HUMAN]	155974452	249763898	351468713	369860377
O95819	Mitogen-activated protein kinase kinase kinase kinase 4 OS=Homo sapiens OX=9606 GN=MAP4K4 PE=1 SV=2 - [M4K4_HUMAN]	2.38225e+08	1.91891e+08	1.45896e+08	9.69296e+07
Q9NVX2	Notchless protein homolog 1 OS=Homo sapiens OX=9606 GN=NLE1 PE=1 SV=4 - [NLE1_HUMAN]	1500538432	5.91125e+08	4.29243e+08	1.71299e+08
P62847	40S ribosomal protein S24 OS=Homo sapiens OX=9606 GN=RPS24 PE=1 SV=1 - [RS24_HUMAN]	1.84352e+08	1.79895e+08	150816885	0
P53582	Methionine aminopeptidase 1 OS=Homo sapiens OX=9606 GN=METAP1 PE=1 SV=2 - [MAP11_HUMAN]	1.15945e+08	7.87088e+07	82940986	2.86605e+07
P20700	Lamin-B1 OS=Homo sapiens OX=9606 GN=LMNB1 PE=1 SV=2 - [LMNB1_HUMAN]	109955448	103752114	47335234	0
O60231	Pre-mRNA-splicing factor ATP-dependent RNA helicase DHX16 OS=Homo sapiens OX=9606 GN=DHX16 PE=1 SV=2 - [DHX16_HUMAN]	2.32202e+08	161651616	7.10446e+07	1.64872e+07
P78344	Eukaryotic translation initiation factor 4 gamma 2 OS=Homo sapiens OX=9606 GN=EIF4G2 PE=1 SV=1 - [IF4G2_HUMAN]	1.11165e+08	77359903	76597626	8.42278e+07
Q9H2Y7	Zinc finger protein 106 OS=Homo sapiens OX=9606 GN=ZNF106 PE=1 SV=1 - [ZN106_HUMAN]	4.74981e+08	3.05093e+08	8.83795e+07	1.26168e+08
Q96HW7	Integrator complex subunit 4 OS=Homo sapiens OX=9606 GN=INTS4 PE=1 SV=2 - [INT4_HUMAN]	8.10189e+07	9.97199e+07	48520334	6.97231e+07
Q8NDT2	Putative RNA-binding protein 15B OS=Homo sapiens OX=9606 GN=RBM15B PE=1 SV=3 - [RB15B_HUMAN]	5.0368e+08	5.17282e+08	4.4273e+08	2.59741e+08
Q9UQR1	Zinc finger protein 148 OS=Homo sapiens OX=9606 GN=ZNF148 PE=1 SV=2 - [ZN148_HUMAN]	1.70788e+08	1.25266e+08	3.97604e+07	6.61892e+07
O14776	Transcription elongation regulator 1 OS=Homo sapiens OX=9606 GN=TCERG1 PE=1 SV=2 - [TCRG1_HUMAN]	376018001	2.74905e+08	2.0926e+08	1.31981e+08
Q14683	Structural maintenance of chromosomes protein 1A OS=Homo sapiens OX=9606 GN=SMC1A PE=1 SV=2 - [SMC1A_HUMAN]	0	1.72408e+08	114941169	1.32553e+08
Q6UX04	Spliceosome-associated protein CWC27 homolog OS=Homo sapiens OX=9606 GN=CWC27 PE=1 SV=1 - [CWC27_HUMAN]	267030139	1.88834e+08	342364642	2.10706e+08
Q9UHV7	Mediator of RNA polymerase II transcription subunit 13 OS=Homo sapiens OX=9606 GN=MED13 PE=1 SV=3 - [MED13_HUMAN]	6.08938e+08	677065038	6.60017e+08	5.39856e+08
Q96CT7	Coiled-coil domain-containing protein 124 OS=Homo sapiens OX=9606 GN=CCDC124 PE=1 SV=1 - [CC124_HUMAN]	2.6463e+07	0	0	0
Q16787	Laminin subunit alpha-3 OS=Homo sapiens OX=9606 GN=LAMA3 PE=1 SV=2 - [LAMA3_HUMAN]	6.53293e+08	5.67841e+08	1.30977e+09	1.28486e+09
O00566	U3 small nucleolar ribonucleoprotein protein MPP10 OS=Homo sapiens OX=9606 GN=MPHOSPH10 PE=1 SV=2 - [MPP10_HUMAN]	2.94555e+08	163971387	3.57045e+07	0
Q8NCA5	Protein FAM98A OS=Homo sapiens OX=9606 GN=FAM98A PE=1 SV=1 - [FA98A_HUMAN]	529460510	6.41292e+08	4.15912e+08	481734269
Q5T200	Zinc finger CCCH domain-containing protein 13 OS=Homo sapiens OX=9606 GN=ZC3H13 PE=1 SV=1 - [ZC3HD_HUMAN]	8.98798e+08	1.033e+09	7.28926e+08	621947760
Q8N3C0	Activating signal cointegrator 1 complex subunit 3 OS=Homo sapiens OX=9606 GN=ASCC3 PE=1 SV=3 - [ASCC3_HUMAN]	4.50436e+08	2.45234e+08	1.81887e+08	1.18517e+08
Q9UKS6	Protein kinase C and casein kinase substrate in neurons protein 3 OS=Homo sapiens OX=9606 GN=PACSIN3 PE=1 SV=2 - [PACN3_HUMAN]	0	0	23932256	0
Q96RR1	Twinkle protein, mitochondrial OS=Homo sapiens OX=9606 GN=TWNK PE=1 SV=1 - [PEO1_HUMAN]	3.2837e+07	1.39552e+08	9.37762e+07	3.9593e+07
P46779	60S ribosomal protein L28 OS=Homo sapiens OX=9606 GN=RPL28 PE=1 SV=3 - [RL28_HUMAN]	1.32387e+09	2.35145e+09	1.39426e+09	5.55304e+08
O60934	Nibrin OS=Homo sapiens OX=9606 GN=NBN PE=1 SV=1 - [NBN_HUMAN]	4.5896e+07	104530719	0	0
Q01130	Serine/arginine-rich splicing factor 2 OS=Homo sapiens OX=9606 GN=SRSF2 PE=1 SV=4 - [SRSF2_HUMAN]	1170593677	8.014e+08	8.89603e+08	3.66982e+08
Q9Y618	Nuclear receptor corepressor 2 OS=Homo sapiens OX=9606 GN=NCOR2 PE=1 SV=2 - [NCOR2_HUMAN]	457895594	4.85712e+08	2.70174e+08	3.27526e+08
Q9H9L3	Interferon-stimulated 20 kDa exonuclease-like 2 OS=Homo sapiens OX=9606 GN=ISG20L2 PE=1 SV=1 - [I20L2_HUMAN]	8.07178e+07	184834606	1.79323e+08	5.1965e+07
P29084	Transcription initiation factor IIE subunit beta OS=Homo sapiens OX=9606 GN=GTF2E2 PE=1 SV=1 - [T2EB_HUMAN]	9.10648e+07	3.53288e+07	0	0
P50914	60S ribosomal protein L14 OS=Homo sapiens OX=9606 GN=RPL14 PE=1 SV=4 - [RL14_HUMAN]	3.06714e+08	1.49556e+08	1.91909e+08	1.33878e+08
Q14CW9	Ataxin-7-like protein 3 OS=Homo sapiens OX=9606 GN=ATXN7L3 PE=1 SV=1 - [AT7L3_HUMAN]	2.38198e+08	0	0	0
Q9NP66	High mobility group protein 20A OS=Homo sapiens OX=9606 GN=HMG20A PE=1 SV=1 - [HM20A_HUMAN]	2.29355e+08	242945142	149037049	8.06228e+07
Q9BWT3	Poly(A) polymerase gamma OS=Homo sapiens OX=9606 GN=PAPOLG PE=1 SV=2 - [PAPOG_HUMAN]	8.35885e+07	120550512	52579361	40837719
Q12849	G-rich sequence factor 1 OS=Homo sapiens OX=9606 GN=GRSF1 PE=1 SV=3 - [GRSF1_HUMAN]	4.65132e+07	196820611	74020974	4.91519e+07
Q96PV6	Leukocyte receptor cluster member 8 OS=Homo sapiens OX=9606 GN=LENG8 PE=1 SV=3 - [LENG8_HUMAN]	515911560	3.14368e+08	4.64029e+08	95042760
Q13724	Mannosyl-oligosaccharide glucosidase OS=Homo sapiens OX=9606 GN=MOGS PE=1 SV=5 - [MOGS_HUMAN]	2.99935e+08	3.41251e+08	4.29197e+08	2.308e+08
P27448	MAP/microtubule affinity-regulating kinase 3 OS=Homo sapiens OX=9606 GN=MARK3 PE=1 SV=5 - [MARK3_HUMAN]	1.19573e+08	0	130252901	60595406
O94880	PHD finger protein 14 OS=Homo sapiens OX=9606 GN=PHF14 PE=1 SV=2 - [PHF14_HUMAN]	1.62969e+08	81332464	1.0224e+08	1.28219e+08
Q86UY5	Protein FAM83A OS=Homo sapiens OX=9606 GN=FAM83A PE=1 SV=1 - [FA83A_HUMAN]	148861671	1.30902e+08	1.37751e+08	193351672
Q9NXX6	Non-structural maintenance of chromosomes element 4 homolog A OS=Homo sapiens OX=9606 GN=NSMCE4A PE=1 SV=2 - [NSE4A_HUMAN]	1.33628e+07	0	6.39632e+07	5.08308e+07
P62273	40S ribosomal protein S29 OS=Homo sapiens OX=9606 GN=RPS29 PE=1 SV=2 - [RS29_HUMAN]	6.29478e+09	4012968703	3541053436	3754086236
P0C1Z6	TCF3 fusion partner OS=Homo sapiens OX=9606 GN=TFPT PE=1 SV=1 - [TFPT_HUMAN]	404476706	2.70602e+08	380757062	275594060
P10114	Ras-related protein Rap-2a OS=Homo sapiens OX=9606 GN=RAP2A PE=1 SV=1 - [RAP2A_HUMAN]	0	0	0	0
O95365	Zinc finger and BTB domain-containing protein 7A OS=Homo sapiens OX=9606 GN=ZBTB7A PE=1 SV=1 - [ZBT7A_HUMAN]	8.37156e+07	1.52111e+08	1.07152e+08	0
Q96I24	Far upstream element-binding protein 3 OS=Homo sapiens OX=9606 GN=FUBP3 PE=1 SV=2 - [FUBP3_HUMAN]	3.22871e+08	439793247	2.97357e+08	1.9588e+08
Q8NHZ8	Anaphase-promoting complex subunit CDC26 OS=Homo sapiens OX=9606 GN=CDC26 PE=1 SV=1 - [CDC26_HUMAN]	0	0	0	0
Q96CB8	Integrator complex subunit 12 OS=Homo sapiens OX=9606 GN=INTS12 PE=1 SV=1 - [INT12_HUMAN]	210158959	4.52255e+08	247189024	208970068
Q15061	WD repeat-containing protein 43 OS=Homo sapiens OX=9606 GN=WDR43 PE=1 SV=3 - [WDR43_HUMAN]	469812191	3.24077e+08	3.83505e+08	3.50552e+08
O00139	Kinesin-like protein KIF2A OS=Homo sapiens OX=9606 GN=KIF2A PE=1 SV=3 - [KIF2A_HUMAN]	8.21953e+07	1.12837e+08	0	0
P19784	Casein kinase II subunit alpha' OS=Homo sapiens OX=9606 GN=CSNK2A2 PE=1 SV=1 - [CSK22_HUMAN]	264835525	122116945	6.2658e+07	0
Q12929	Epidermal growth factor receptor kinase substrate 8 OS=Homo sapiens OX=9606 GN=EPS8 PE=1 SV=1 - [EPS8_HUMAN]	131886205	1.48992e+08	4.52291e+07	68708754
Q8IXK0	Polyhomeotic-like protein 2 OS=Homo sapiens OX=9606 GN=PHC2 PE=1 SV=1 - [PHC2_HUMAN]	6.40244e+08	418082470	4.60879e+08	1.097e+08
Q8WVX9	Fatty acyl-CoA reductase 1 OS=Homo sapiens OX=9606 GN=FAR1 PE=1 SV=1 - [FACR1_HUMAN]	1.23264e+08	9.31491e+07	1.55396e+08	85885531
Q9ULW3	Activator of basal transcription 1 OS=Homo sapiens OX=9606 GN=ABT1 PE=1 SV=1 - [ABT1_HUMAN]	520473011	0	53717721	2.24606e+07
O95168	NADH dehydrogenase [ubiquinone] 1 beta subcomplex subunit 4 OS=Homo sapiens OX=9606 GN=NDUFB4 PE=1 SV=3 - [NDUB4_HUMAN]	0	53729095	0	0
P05412	Transcription factor AP-1 OS=Homo sapiens OX=9606 GN=JUN PE=1 SV=2 - [JUN_HUMAN]	3.99435e+07	0	416988480	473014848
O15371	Eukaryotic translation initiation factor 3 subunit D OS=Homo sapiens OX=9606 GN=EIF3D PE=1 SV=1 - [EIF3D_HUMAN]	0	2.50704e+08	0	27422801
P78406	mRNA export factor OS=Homo sapiens OX=9606 GN=RAE1 PE=1 SV=1 - [RAE1L_HUMAN]	9.05745e+07	0	0	60803572
Q9Y3B9	RRP15-like protein OS=Homo sapiens OX=9606 GN=RRP15 PE=1 SV=2 - [RRP15_HUMAN]	3150751544	1.14716e+09	4.64997e+08	6.87893e+08
O95104	Splicing factor, arginine/serine-rich 15 OS=Homo sapiens OX=9606 GN=SCAF4 PE=1 SV=3 - [SFR15_HUMAN]	3.07705e+08	8.08561e+08	3.82016e+08	2.19875e+08
P02533	Keratin, type I cytoskeletal 14 OS=Homo sapiens OX=9606 GN=KRT14 PE=1 SV=4 - [K1C14_HUMAN]	9.31909e+07	1.50339e+08	1.16289e+08	1.81628e+08
Q96PZ2	Protein FAM111A OS=Homo sapiens OX=9606 GN=FAM111A PE=1 SV=2 - [F111A_HUMAN]	1.49959e+08	1.1982e+08	146198268	147042834
Q9NVM9	Integrator complex subunit 13 OS=Homo sapiens OX=9606 GN=INTS13 PE=1 SV=2 - [INT13_HUMAN]	1.10823e+08	3.09776e+08	1.81767e+08	2.79614e+08
Q9HBH0	Rho-related GTP-binding protein RhoF OS=Homo sapiens OX=9606 GN=RHOF PE=1 SV=1 - [RHOF_HUMAN]	202634164	0	0	0
O75494	Serine/arginine-rich splicing factor 10 OS=Homo sapiens OX=9606 GN=SRSF10 PE=1 SV=1 - [SRS10_HUMAN]	3.03636e+09	3.35677e+09	2.49431e+09	1653322079
O14647	Chromodomain-helicase-DNA-binding protein 2 OS=Homo sapiens OX=9606 GN=CHD2 PE=1 SV=2 - [CHD2_HUMAN]	3.98703e+08	272204145	1.99833e+08	1.18094e+08
Q9UBD5	Origin recognition complex subunit 3 OS=Homo sapiens OX=9606 GN=ORC3 PE=1 SV=1 - [ORC3_HUMAN]	265075298	7.63728e+07	1.04106e+08	0
O00267	Transcription elongation factor SPT5 OS=Homo sapiens OX=9606 GN=SUPT5H PE=1 SV=1 - [SPT5H_HUMAN]	60955831	9.93702e+07	8.8478e+06	5.82043e+07
Q9NYT0	Pleckstrin-2 OS=Homo sapiens OX=9606 GN=PLEK2 PE=1 SV=1 - [PLEK2_HUMAN]	0	0	0	0
Q6UB98	Ankyrin repeat domain-containing protein 12 OS=Homo sapiens OX=9606 GN=ANKRD12 PE=1 SV=3 - [ANR12_HUMAN]	202759426	2.01715e+08	7.79251e+07	1.2744e+08
Q9NR12	PDZ and LIM domain protein 7 OS=Homo sapiens OX=9606 GN=PDLIM7 PE=1 SV=1 - [PDLI7_HUMAN]	1.59097e+08	55702999	145983625	8.33993e+07
Q8N201	Integrator complex subunit 1 OS=Homo sapiens OX=9606 GN=INTS1 PE=1 SV=2 - [INT1_HUMAN]	2.22889e+08	2.83147e+08	2.64104e+08	1.87463e+08
Q2M2I8	AP2-associated protein kinase 1 OS=Homo sapiens OX=9606 GN=AAK1 PE=1 SV=3 - [AAK1_HUMAN]	1.18327e+08	1.96633e+08	60888674	0
Q9BVJ6	U3 small nucleolar RNA-associated protein 14 homolog A OS=Homo sapiens OX=9606 GN=UTP14A PE=1 SV=1 - [UT14A_HUMAN]	1.22459e+08	1.67267e+08	1.10494e+08	1.03875e+08
P49792	E3 SUMO-protein ligase RanBP2 OS=Homo sapiens OX=9606 GN=RANBP2 PE=1 SV=2 - [RBP2_HUMAN]	3.35202e+08	293866387	1.56576e+08	1.07739e+08
Q9Y6W5	Wiskott-Aldrich syndrome protein family member 2 OS=Homo sapiens OX=9606 GN=WASF2 PE=1 SV=3 - [WASF2_HUMAN]	124323282	0	5.55133e+07	0
Q9BRD0	BUD13 homolog OS=Homo sapiens OX=9606 GN=BUD13 PE=1 SV=1 - [BUD13_HUMAN]	303243666	1.58313e+08	7.04875e+07	37562542
Q6PI47	BTB/POZ domain-containing protein KCTD18 OS=Homo sapiens OX=9606 GN=KCTD18 PE=2 SV=2 - [KCD18_HUMAN]	204694628	216519140	1.01943e+08	77343592
P33240	Cleavage stimulation factor subunit 2 OS=Homo sapiens OX=9606 GN=CSTF2 PE=1 SV=1 - [CSTF2_HUMAN]	6.28015e+08	3.58976e+08	502549022	3.39378e+08
O95793	Double-stranded RNA-binding protein Staufen homolog 1 OS=Homo sapiens OX=9606 GN=STAU1 PE=1 SV=2 - [STAU1_HUMAN]	101266501	1.76338e+08	1.38465e+08	2.18781e+08
Q86X95	Corepressor interacting with RBPJ 1 OS=Homo sapiens OX=9606 GN=CIR1 PE=1 SV=1 - [CIR1_HUMAN]	0	0	1.54048e+07	22171168
P08579	U2 small nuclear ribonucleoprotein B'' OS=Homo sapiens OX=9606 GN=SNRPB2 PE=1 SV=1 - [RU2B_HUMAN]	185690460	2.33018e+08	91452176	0
Q9BUR4	Telomerase Cajal body protein 1 OS=Homo sapiens OX=9606 GN=WRAP53 PE=1 SV=1 - [WAP53_HUMAN]	0	36863504	0	0
Q9NZ01	Very-long-chain enoyl-CoA reductase OS=Homo sapiens OX=9606 GN=TECR PE=1 SV=1 - [TECR_HUMAN]	0	2.31222e+08	2.1716e+08	117215947
P0C0S5	Histone H2A.Z OS=Homo sapiens OX=9606 GN=H2AFZ PE=1 SV=2 - [H2AZ_HUMAN]	1246823160	1127927352	2.06869e+08	482377473
P48730	Casein kinase I isoform delta OS=Homo sapiens OX=9606 GN=CSNK1D PE=1 SV=2 - [KC1D_HUMAN]	9.78196e+08	6.86269e+08	22992188	492631470
Q92917	G-patch domain and KOW motifs-containing protein OS=Homo sapiens OX=9606 GN=GPKOW PE=1 SV=2 - [GPKOW_HUMAN]	60074919	0	0	0
P68431	Histone H3.1 OS=Homo sapiens OX=9606 GN=HIST1H3A PE=1 SV=2 - [H31_HUMAN]	158437748	5.39912e+06	2.90777e+08	642269376
Q68CQ4	Digestive organ expansion factor homolog OS=Homo sapiens OX=9606 GN=DIEXF PE=1 SV=2 - [DIEXF_HUMAN]	124626695	1.57149e+08	1.45966e+08	7.26728e+07
Q68E01	Integrator complex subunit 3 OS=Homo sapiens OX=9606 GN=INTS3 PE=1 SV=1 - [INT3_HUMAN]	9.69479e+07	98223548	4.85196e+07	105487202
Q9BXF6	Rab11 family-interacting protein 5 OS=Homo sapiens OX=9606 GN=RAB11FIP5 PE=1 SV=1 - [RFIP5_HUMAN]	1.36541e+08	6.77739e+07	0	8.62569e+07
Q9H6R0	ATP-dependent RNA helicase DHX33 OS=Homo sapiens OX=9606 GN=DHX33 PE=1 SV=2 - [DHX33_HUMAN]	2.99847e+08	2.08513e+08	2.01868e+08	161804869
Q8WWM7	Ataxin-2-like protein OS=Homo sapiens OX=9606 GN=ATXN2L PE=1 SV=2 - [ATX2L_HUMAN]	4.33884e+08	5.06841e+08	1.48796e+08	7.13433e+07
P09012	U1 small nuclear ribonucleoprotein A OS=Homo sapiens OX=9606 GN=SNRPA PE=1 SV=3 - [SNRPA_HUMAN]	6.41571e+09	6050583849	5.531e+09	4.80922e+09
Q13595	Transformer-2 protein homolog alpha OS=Homo sapiens OX=9606 GN=TRA2A PE=1 SV=1 - [TRA2A_HUMAN]	6.95038e+08	1430392142	1.37295e+09	1.65307e+09
Q9H7Z6	Histone acetyltransferase KAT8 OS=Homo sapiens OX=9606 GN=KAT8 PE=1 SV=2 - [KAT8_HUMAN]	336469420	1.63662e+08	369599485	3.41679e+08
O00505	Importin subunit alpha-4 OS=Homo sapiens OX=9606 GN=KPNA3 PE=1 SV=2 - [IMA4_HUMAN]	1.65891e+08	63213718	38246716	0
Q99714	3-hydroxyacyl-CoA dehydrogenase type-2 OS=Homo sapiens OX=9606 GN=HSD17B10 PE=1 SV=3 - [HCD2_HUMAN]	99473008	97519114	5.12635e+07	6.93793e+07
Q96QE3	ATPase family AAA domain-containing protein 5 OS=Homo sapiens OX=9606 GN=ATAD5 PE=1 SV=4 - [ATAD5_HUMAN]	8.93187e+07	57088191	4.03955e+07	7.60527e+07
Q9Y657	Spindlin-1 OS=Homo sapiens OX=9606 GN=SPIN1 PE=1 SV=3 - [SPIN1_HUMAN]	101149657	0	48214100	0
Q9P1Y6	PHD and RING finger domain-containing protein 1 OS=Homo sapiens OX=9606 GN=PHRF1 PE=1 SV=3 - [PHRF1_HUMAN]	1.27363e+08	1.47342e+08	4.31094e+08	2.75887e+08
O00303	Eukaryotic translation initiation factor 3 subunit F OS=Homo sapiens OX=9606 GN=EIF3F PE=1 SV=1 - [EIF3F_HUMAN]	2.19554e+08	2.34139e+08	0	264813356
Q9BZH6	WD repeat-containing protein 11 OS=Homo sapiens OX=9606 GN=WDR11 PE=1 SV=1 - [WDR11_HUMAN]	3.8007e+07	47011621	3.73021e+07	2.05356e+07
P29558	RNA-binding motif, single-stranded-interacting protein 1 OS=Homo sapiens OX=9606 GN=RBMS1 PE=1 SV=3 - [RBMS1_HUMAN]	41335021	128649796	128482710	2.03517e+08
O15156	Zinc finger and BTB domain-containing protein 7B OS=Homo sapiens OX=9606 GN=ZBTB7B PE=1 SV=2 - [ZBT7B_HUMAN]	1359881514	0	0	319021126
P80723	Brain acid soluble protein 1 OS=Homo sapiens OX=9606 GN=BASP1 PE=1 SV=2 - [BASP1_HUMAN]	264834116	150833819	0	0
Q86YQ8	Copine-8 OS=Homo sapiens OX=9606 GN=CPNE8 PE=1 SV=2 - [CPNE8_HUMAN]	132862886	9.55682e+07	85307600	0
P51659	Peroxisomal multifunctional enzyme type 2 OS=Homo sapiens OX=9606 GN=HSD17B4 PE=1 SV=3 - [DHB4_HUMAN]	2.61513e+08	1.44187e+08	14847102	0
O43670	BUB3-interacting and GLEBS motif-containing protein ZNF207 OS=Homo sapiens OX=9606 GN=ZNF207 PE=1 SV=1 - [ZN207_HUMAN]	1.93665e+09	1.61328e+09	1.41199e+09	1.50171e+09
P81605	Dermcidin OS=Homo sapiens OX=9606 GN=DCD PE=1 SV=2 - [DCD_HUMAN]	4986005091	0	0	0
P24863	Cyclin-C OS=Homo sapiens OX=9606 GN=CCNC PE=1 SV=2 - [CCNC_HUMAN]	1.26074e+08	5.58377e+07	0	1.14336e+08
Q92614	Unconventional myosin-XVIIIa OS=Homo sapiens OX=9606 GN=MYO18A PE=1 SV=3 - [MY18A_HUMAN]	147345524	124034583	1.5006e+08	7.32143e+07
Q969G3	SWI/SNF-related matrix-associated actin-dependent regulator of chromatin subfamily E member 1 OS=Homo sapiens OX=9606 GN=SMARCE1 PE=1 SV=2 - [SMCE1_HUMAN]	0	21081911	0	0
Q13951	Core-binding factor subunit beta OS=Homo sapiens OX=9606 GN=CBFB PE=1 SV=2 - [PEBB_HUMAN]	27066459	0	0	0
P52815	39S ribosomal protein L12, mitochondrial OS=Homo sapiens OX=9606 GN=MRPL12 PE=1 SV=2 - [RM12_HUMAN]	0	5.76146e+06	0	0
Q9H9Y2	Ribosome production factor 1 OS=Homo sapiens OX=9606 GN=RPF1 PE=1 SV=2 - [RPF1_HUMAN]	1.01487e+08	177745135	123209120	5.47863e+07
Q16637	Survival motor neuron protein OS=Homo sapiens OX=9606 GN=SMN1 PE=1 SV=1 - [SMN_HUMAN]	3.1249e+08	3.89676e+08	1.50113e+08	1.75889e+08
Q96N67	Dedicator of cytokinesis protein 7 OS=Homo sapiens OX=9606 GN=DOCK7 PE=1 SV=4 - [DOCK7_HUMAN]	6.63177e+08	2.92376e+08	2.87266e+08	2.2099e+08
P55199	RNA polymerase II elongation factor ELL OS=Homo sapiens OX=9606 GN=ELL PE=1 SV=1 - [ELL_HUMAN]	5.5959e+07	1.34301e+08	9.09439e+06	0
P09429	High mobility group protein B1 OS=Homo sapiens OX=9606 GN=HMGB1 PE=1 SV=3 - [HMGB1_HUMAN]	5.50722e+07	0	0	67647176
Q9Y5M8	Signal recognition particle receptor subunit beta OS=Homo sapiens OX=9606 GN=SRPRB PE=1 SV=3 - [SRPRB_HUMAN]	79160969	1.0508e+08	49092825	0
Q96GD4	Aurora kinase B OS=Homo sapiens OX=9606 GN=AURKB PE=1 SV=3 - [AURKB_HUMAN]	2.18674e+07	29156379	113612217	39397569
Q15286	Ras-related protein Rab-35 OS=Homo sapiens OX=9606 GN=RAB35 PE=1 SV=1 - [RAB35_HUMAN]	3.39999e+07	0	7.72865e+07	10229790
Q14512	Fibroblast growth factor-binding protein 1 OS=Homo sapiens OX=9606 GN=FGFBP1 PE=1 SV=1 - [FGFP1_HUMAN]	0	0	0	0
P18583	Protein SON OS=Homo sapiens OX=9606 GN=SON PE=1 SV=4 - [SON_HUMAN]	1.13716e+09	9.40331e+08	9.27875e+08	7.00301e+08
Q8IXQ5	Kelch-like protein 7 OS=Homo sapiens OX=9606 GN=KLHL7 PE=1 SV=2 - [KLHL7_HUMAN]	1.0943e+08	1.21489e+08	7.65121e+07	0
Q9UM54	Unconventional myosin-VI OS=Homo sapiens OX=9606 GN=MYO6 PE=1 SV=4 - [MYO6_HUMAN]	1.08742e+08	7.41062e+07	45485889	3.36998e+07
O15504	Nucleoporin-like protein 2 OS=Homo sapiens OX=9606 GN=NUPL2 PE=1 SV=1 - [NUPL2_HUMAN]	132350317	7.53525e+07	5.83519e+07	81661132
Q92993	Histone acetyltransferase KAT5 OS=Homo sapiens OX=9606 GN=KAT5 PE=1 SV=2 - [KAT5_HUMAN]	0	29867069	1.18709e+07	0
Q99755	Phosphatidylinositol 4-phosphate 5-kinase type-1 alpha OS=Homo sapiens OX=9606 GN=PIP5K1A PE=1 SV=1 - [PI51A_HUMAN]	190233613	1.43296e+08	1.35732e+08	1.27266e+08
Q7Z2T5	TRMT1-like protein OS=Homo sapiens OX=9606 GN=TRMT1L PE=1 SV=2 - [TRM1L_HUMAN]	1.19049e+08	194534732	36548080	1.17945e+07
Q9Y5X1	Sorting nexin-9 OS=Homo sapiens OX=9606 GN=SNX9 PE=1 SV=1 - [SNX9_HUMAN]	26784965	2.76358e+07	95194049	70168908
Q86U44	N6-adenosine-methyltransferase catalytic subunit OS=Homo sapiens OX=9606 GN=METTL3 PE=1 SV=2 - [MTA70_HUMAN]	1.83593e+07	106064134	0	0
Q5QJE6	Deoxynucleotidyltransferase terminal-interacting protein 2 OS=Homo sapiens OX=9606 GN=DNTTIP2 PE=1 SV=2 - [TDIF2_HUMAN]	68159277	2.60329e+07	3.55696e+07	8.81878e+06
Q14152	Eukaryotic translation initiation factor 3 subunit A OS=Homo sapiens OX=9606 GN=EIF3A PE=1 SV=1 - [EIF3A_HUMAN]	4.36829e+08	9.02698e+07	4.34384e+07	0
Q9BWU1	Cyclin-dependent kinase 19 OS=Homo sapiens OX=9606 GN=CDK19 PE=1 SV=1 - [CDK19_HUMAN]	698393799	6.7429e+08	1.96626e+08	563496842
Q8N1G1	RNA exonuclease 1 homolog OS=Homo sapiens OX=9606 GN=REXO1 PE=1 SV=3 - [REXO1_HUMAN]	3.00952e+08	1.11234e+08	45730958	0
Q9ULK4	Mediator of RNA polymerase II transcription subunit 23 OS=Homo sapiens OX=9606 GN=MED23 PE=1 SV=2 - [MED23_HUMAN]	366951767	4.34924e+08	4.08007e+08	4.21429e+08
Q9P031	Thyroid transcription factor 1-associated protein 26 OS=Homo sapiens OX=9606 GN=CCDC59 PE=1 SV=2 - [TAP26_HUMAN]	1.25015e+08	0	0	149134354
Q8N8S7	Protein enabled homolog OS=Homo sapiens OX=9606 GN=ENAH PE=1 SV=2 - [ENAH_HUMAN]	1.28837e+08	6.48691e+07	18385919	40378094
Q0ZGT2	Nexilin OS=Homo sapiens OX=9606 GN=NEXN PE=1 SV=1 - [NEXN_HUMAN]	3.1936e+07	7.48004e+06	0	0
Q14938	Nuclear factor 1 X-type OS=Homo sapiens OX=9606 GN=NFIX PE=1 SV=2 - [NFIX_HUMAN]	138997940	148488607	0	51428264
P47914	60S ribosomal protein L29 OS=Homo sapiens OX=9606 GN=RPL29 PE=1 SV=2 - [RL29_HUMAN]	3.90122e+08	839864860	278703809	5.10366e+08
Q13045	Protein flightless-1 homolog OS=Homo sapiens OX=9606 GN=FLII PE=1 SV=2 - [FLII_HUMAN]	3.76856e+07	0	4.30386e+07	0
Q5VTL8	Pre-mRNA-splicing factor 38B OS=Homo sapiens OX=9606 GN=PRPF38B PE=1 SV=1 - [PR38B_HUMAN]	9.5495e+08	5.09545e+08	1.11225e+08	5.08079e+08
P57740	Nuclear pore complex protein Nup107 OS=Homo sapiens OX=9606 GN=NUP107 PE=1 SV=1 - [NU107_HUMAN]	0	2.64011e+07	0	0
Q9H0H0	Integrator complex subunit 2 OS=Homo sapiens OX=9606 GN=INTS2 PE=1 SV=2 - [INT2_HUMAN]	1.64227e+08	0	180159595	1.56237e+08
Q96QR8	Transcriptional activator protein Pur-beta OS=Homo sapiens OX=9606 GN=PURB PE=1 SV=3 - [PURB_HUMAN]	0	0	3.07636e+07	0
Q9C0A6	SET domain-containing protein 5 OS=Homo sapiens OX=9606 GN=SETD5 PE=1 SV=2 - [SETD5_HUMAN]	9.17029e+07	9.24002e+07	9.69089e+07	5.86144e+07
P63104	14-3-3 protein zeta/delta OS=Homo sapiens OX=9606 GN=YWHAZ PE=1 SV=1 - [1433Z_HUMAN]	1.53353e+08	1.16863e+08	2.9316e+07	7.87795e+07
Q9NPI1	Bromodomain-containing protein 7 OS=Homo sapiens OX=9606 GN=BRD7 PE=1 SV=1 - [BRD7_HUMAN]	224553299	68527073	7.46491e+07	119623594
Q9H2H8	Peptidyl-prolyl cis-trans isomerase-like 3 OS=Homo sapiens OX=9606 GN=PPIL3 PE=1 SV=1 - [PPIL3_HUMAN]	694152685	0	0	5.48633e+07
Q04917	14-3-3 protein eta OS=Homo sapiens OX=9606 GN=YWHAH PE=1 SV=4 - [1433F_HUMAN]	0	0	0	0
Q13616	Cullin-1 OS=Homo sapiens OX=9606 GN=CUL1 PE=1 SV=2 - [CUL1_HUMAN]	1.39235e+08	139517891	0	5.82924e+07
Q9NS91	E3 ubiquitin-protein ligase RAD18 OS=Homo sapiens OX=9606 GN=RAD18 PE=1 SV=2 - [RAD18_HUMAN]	0	0	4.14782e+07	0
P19105	Myosin regulatory light chain 12A OS=Homo sapiens OX=9606 GN=MYL12A PE=1 SV=2 - [ML12A_HUMAN]	0	0	0	26249818
P13647	Keratin, type II cytoskeletal 5 OS=Homo sapiens OX=9606 GN=KRT5 PE=1 SV=3 - [K2C5_HUMAN]	1.20588e+09	905764506	9.41002e+08	8.28426e+08
Q86Y79	Probable peptidyl-tRNA hydrolase OS=Homo sapiens OX=9606 GN=PTRH1 PE=1 SV=1 - [PTH_HUMAN]	3.77534e+08	0	68261626	1.04622e+08
Q9Y4C8	Probable RNA-binding protein 19 OS=Homo sapiens OX=9606 GN=RBM19 PE=1 SV=3 - [RBM19_HUMAN]	133410782	3.03669e+07	117526758	112810127
Q14764	Major vault protein OS=Homo sapiens OX=9606 GN=MVP PE=1 SV=4 - [MVP_HUMAN]	1.18165e+08	9.72477e+07	29056135	0
Q9UKV8	Protein argonaute-2 OS=Homo sapiens OX=9606 GN=AGO2 PE=1 SV=3 - [AGO2_HUMAN]	1.43684e+08	1.28916e+08	1.63051e+08	1.07774e+08
Q15020	Squamous cell carcinoma antigen recognized by T-cells 3 OS=Homo sapiens OX=9606 GN=SART3 PE=1 SV=1 - [SART3_HUMAN]	6.74705e+07	188045547	2.51355e+08	104897968
Q16630	Cleavage and polyadenylation specificity factor subunit 6 OS=Homo sapiens OX=9606 GN=CPSF6 PE=1 SV=2 - [CPSF6_HUMAN]	5.07053e+08	8.22603e+07	78963577	1.52533e+08
Q8IUF8	Ribosomal oxygenase 2 OS=Homo sapiens OX=9606 GN=RIOX2 PE=1 SV=1 - [RIOX2_HUMAN]	112469683	264210258	705242220	133456007
Q12962	Transcription initiation factor TFIID subunit 10 OS=Homo sapiens OX=9606 GN=TAF10 PE=1 SV=1 - [TAF10_HUMAN]	0	0	84044968	4.06578e+07
Q6UB99	Ankyrin repeat domain-containing protein 11 OS=Homo sapiens OX=9606 GN=ANKRD11 PE=1 SV=3 - [ANR11_HUMAN]	5.48656e+08	6.92137e+08	2.87622e+08	136174399
Q9BRP1	Programmed cell death protein 2-like OS=Homo sapiens OX=9606 GN=PDCD2L PE=1 SV=1 - [PDD2L_HUMAN]	0	4.11585e+07	0	0
Q9Y5Q9	General transcription factor 3C polypeptide 3 OS=Homo sapiens OX=9606 GN=GTF3C3 PE=1 SV=1 - [TF3C3_HUMAN]	74672152	55313166	0	1.23852e+07
P62258	14-3-3 protein epsilon OS=Homo sapiens OX=9606 GN=YWHAE PE=1 SV=1 - [1433E_HUMAN]	221898964	0	1.18757e+08	0
Q02543	60S ribosomal protein L18a OS=Homo sapiens OX=9606 GN=RPL18A PE=1 SV=2 - [RL18A_HUMAN]	2033515363	172577426	7.31674e+08	1.67586e+09
Q9NQG5	Regulation of nuclear pre-mRNA domain-containing protein 1B OS=Homo sapiens OX=9606 GN=RPRD1B PE=1 SV=1 - [RPR1B_HUMAN]	1.42856e+08	97722766	0	13694569
Q13618	Cullin-3 OS=Homo sapiens OX=9606 GN=CUL3 PE=1 SV=2 - [CUL3_HUMAN]	1.05503e+08	9.387e+07	6.31454e+07	45618190
Q96KQ7	Histone-lysine N-methyltransferase EHMT2 OS=Homo sapiens OX=9606 GN=EHMT2 PE=1 SV=3 - [EHMT2_HUMAN]	1.7067e+08	1.46421e+08	5.41645e+07	92921911
P84022	Mothers against decapentaplegic homolog 3 OS=Homo sapiens OX=9606 GN=SMAD3 PE=1 SV=1 - [SMAD3_HUMAN]	0	0	6.15426e+07	2.13763e+07
Q9BPW8	Protein NipSnap homolog 1 OS=Homo sapiens OX=9606 GN=NIPSNAP1 PE=1 SV=1 - [NIPS1_HUMAN]	0	0	0	0
Q6PD62	RNA polymerase-associated protein CTR9 homolog OS=Homo sapiens OX=9606 GN=CTR9 PE=1 SV=1 - [CTR9_HUMAN]	9.42242e+08	6.88947e+08	2.26652e+08	2.74582e+08
Q9HAZ1	Dual specificity protein kinase CLK4 OS=Homo sapiens OX=9606 GN=CLK4 PE=1 SV=1 - [CLK4_HUMAN]	2.70035e+07	53778840	0	0
Q96L91	E1A-binding protein p400 OS=Homo sapiens OX=9606 GN=EP400 PE=1 SV=4 - [EP400_HUMAN]	2.49053e+08	199906216	1.55948e+08	1.97499e+08
Q9BRK4	Leucine zipper putative tumor suppressor 2 OS=Homo sapiens OX=9606 GN=LZTS2 PE=1 SV=2 - [LZTS2_HUMAN]	0	3.01907e+08	0	0
Q9UI30	Multifunctional methyltransferase subunit TRM112-like protein OS=Homo sapiens OX=9606 GN=TRMT112 PE=1 SV=1 - [TR112_HUMAN]	0	0	0	0
Q9UIG0	Tyrosine-protein kinase BAZ1B OS=Homo sapiens OX=9606 GN=BAZ1B PE=1 SV=2 - [BAZ1B_HUMAN]	2.60978e+08	1.37388e+08	193013895	51427873
Q9UKJ3	G patch domain-containing protein 8 OS=Homo sapiens OX=9606 GN=GPATCH8 PE=1 SV=2 - [GPTC8_HUMAN]	1.13454e+08	2.11092e+08	2.08023e+07	0
Q9NW64	Pre-mRNA-splicing factor RBM22 OS=Homo sapiens OX=9606 GN=RBM22 PE=1 SV=1 - [RBM22_HUMAN]	436542973	639520880	298247422	2.72259e+08
O60884	DnaJ homolog subfamily A member 2 OS=Homo sapiens OX=9606 GN=DNAJA2 PE=1 SV=1 - [DNJA2_HUMAN]	4.01163e+07	0	0	0
Q8IX90	Spindle and kinetochore-associated protein 3 OS=Homo sapiens OX=9606 GN=SKA3 PE=1 SV=2 - [SKA3_HUMAN]	104182252	9.78406e+07	1.63931e+07	0
P01116	GTPase KRas OS=Homo sapiens OX=9606 GN=KRAS PE=1 SV=1 - [RASK_HUMAN]	0	67886872	0	0
Q96NE9	FERM domain-containing protein 6 OS=Homo sapiens OX=9606 GN=FRMD6 PE=1 SV=1 - [FRMD6_HUMAN]	0	0	3.78575e+07	17377721
Q6IQ49	Replication stress response regulator SDE2 OS=Homo sapiens OX=9606 GN=SDE2 PE=1 SV=1 - [SDE2_HUMAN]	0	52817792	6.98985e+07	0
Q14142	Tripartite motif-containing protein 14 OS=Homo sapiens OX=9606 GN=TRIM14 PE=1 SV=2 - [TRI14_HUMAN]	44750054	1.8207e+08	2.43964e+08	233151085
O94913	Pre-mRNA cleavage complex 2 protein Pcf11 OS=Homo sapiens OX=9606 GN=PCF11 PE=1 SV=3 - [PCF11_HUMAN]	416790458	2.54834e+08	88049828	244752924
Q8NEM7	Transcription factor SPT20 homolog OS=Homo sapiens OX=9606 GN=SUPT20H PE=1 SV=2 - [SP20H_HUMAN]	3.80318e+08	1.48742e+07	1.58921e+08	4.81956e+07
Q9NVH2	Integrator complex subunit 7 OS=Homo sapiens OX=9606 GN=INTS7 PE=1 SV=1 - [INT7_HUMAN]	288400366	19264090	1.38102e+08	24233616
Q13263	Transcription intermediary factor 1-beta OS=Homo sapiens OX=9606 GN=TRIM28 PE=1 SV=5 - [TIF1B_HUMAN]	3.12684e+08	292050109	3.07222e+08	3.54206e+08
Q8N5P1	Zinc finger CCCH domain-containing protein 8 OS=Homo sapiens OX=9606 GN=ZC3H8 PE=1 SV=2 - [ZC3H8_HUMAN]	1.72328e+07	1702988664	0	0
Q9Y262	Eukaryotic translation initiation factor 3 subunit L OS=Homo sapiens OX=9606 GN=EIF3L PE=1 SV=1 - [EIF3L_HUMAN]	0	4.42211e+08	6.60851e+08	0
Q16560	U11/U12 small nuclear ribonucleoprotein 35 kDa protein OS=Homo sapiens OX=9606 GN=SNRNP35 PE=1 SV=1 - [U1SBP_HUMAN]	1.96246e+08	0	0	0
Q7Z7C8	Transcription initiation factor TFIID subunit 8 OS=Homo sapiens OX=9606 GN=TAF8 PE=1 SV=1 - [TAF8_HUMAN]	60081713	46756324	0	0
Q9Y312	Protein AAR2 homolog OS=Homo sapiens OX=9606 GN=AAR2 PE=1 SV=2 - [AAR2_HUMAN]	0	0	0	0
Q01085	Nucleolysin TIAR OS=Homo sapiens OX=9606 GN=TIAL1 PE=1 SV=1 - [TIAR_HUMAN]	1.21308e+07	135032700	0	0
Q9BQ15	SOSS complex subunit B1 OS=Homo sapiens OX=9606 GN=NABP2 PE=1 SV=1 - [SOSB1_HUMAN]	0	0	0	0
P07305	Histone H1.0 OS=Homo sapiens OX=9606 GN=H1F0 PE=1 SV=3 - [H10_HUMAN]	511236604	7.51643e+07	0	1.00623e+08
P07437	Tubulin beta chain OS=Homo sapiens OX=9606 GN=TUBB PE=1 SV=2 - [TBB5_HUMAN]	34187204	2.40709e+07	26843034	0
O00472	RNA polymerase II elongation factor ELL2 OS=Homo sapiens OX=9606 GN=ELL2 PE=1 SV=2 - [ELL2_HUMAN]	0	5.08198e+08	3.69873e+08	0
P08559	Pyruvate dehydrogenase E1 component subunit alpha, somatic form, mitochondrial OS=Homo sapiens OX=9606 GN=PDHA1 PE=1 SV=3 - [ODPA_HUMAN]	0	0	0	0
O95470	Sphingosine-1-phosphate lyase 1 OS=Homo sapiens OX=9606 GN=SGPL1 PE=1 SV=3 - [SGPL1_HUMAN]	171608404	7.48856e+07	8534977	111680227
Q9UK61	Protein TASOR OS=Homo sapiens OX=9606 GN=FAM208A PE=1 SV=3 - [TASOR_HUMAN]	1.28209e+08	7.88367e+07	9.07646e+07	3.13285e+07
Q9H1I8	Activating signal cointegrator 1 complex subunit 2 OS=Homo sapiens OX=9606 GN=ASCC2 PE=1 SV=3 - [ASCC2_HUMAN]	2.8665e+07	4.9789e+07	58458908	0
Q8WUY8	N-acetyltransferase 14 OS=Homo sapiens OX=9606 GN=NAT14 PE=1 SV=1 - [NAT14_HUMAN]	0	3.9909e+07	0	0
Q08426	Peroxisomal bifunctional enzyme OS=Homo sapiens OX=9606 GN=EHHADH PE=1 SV=3 - [ECHP_HUMAN]	1.29904e+08	4.90279e+07	9.41817e+07	122958982
Q9UBW7	Zinc finger MYM-type protein 2 OS=Homo sapiens OX=9606 GN=ZMYM2 PE=1 SV=1 - [ZMYM2_HUMAN]	1.31405e+09	1.97815e+08	8.55564e+07	6.19866e+07
P49454	Centromere protein F OS=Homo sapiens OX=9606 GN=CENPF PE=1 SV=2 - [CENPF_HUMAN]	1.82139e+08	2.58299e+08	91793347	62844497
P15311	Ezrin OS=Homo sapiens OX=9606 GN=EZR PE=1 SV=4 - [EZRI_HUMAN]	9.16029e+07	4.28459e+07	0	4.89779e+07
Q9UHI6	Probable ATP-dependent RNA helicase DDX20 OS=Homo sapiens OX=9606 GN=DDX20 PE=1 SV=2 - [DDX20_HUMAN]	7.01879e+07	38245609	8.43337e+07	0
Q13501	Sequestosome-1 OS=Homo sapiens OX=9606 GN=SQSTM1 PE=1 SV=1 - [SQSTM_HUMAN]	175810959	582838758	448917804	392925852
Q9NY93	Probable ATP-dependent RNA helicase DDX56 OS=Homo sapiens OX=9606 GN=DDX56 PE=1 SV=1 - [DDX56_HUMAN]	3.96415e+08	2.97228e+08	0	3.17785e+08
P09132	Signal recognition particle 19 kDa protein OS=Homo sapiens OX=9606 GN=SRP19 PE=1 SV=3 - [SRP19_HUMAN]	0	15533769	0	0
O00214	Galectin-8 OS=Homo sapiens OX=9606 GN=LGALS8 PE=1 SV=4 - [LEG8_HUMAN]	0	70385074	1.66697e+08	356599050
Q9UQ80	Proliferation-associated protein 2G4 OS=Homo sapiens OX=9606 GN=PA2G4 PE=1 SV=3 - [PA2G4_HUMAN]	5.4364e+08	987277692	440496572	173653358
Q86VD7	Mitochondrial coenzyme A transporter SLC25A42 OS=Homo sapiens OX=9606 GN=SLC25A42 PE=2 SV=2 - [S2542_HUMAN]	0	0	3.19634e+07	0
Q03164	Histone-lysine N-methyltransferase 2A OS=Homo sapiens OX=9606 GN=KMT2A PE=1 SV=5 - [KMT2A_HUMAN]	6.52494e+08	7.56827e+08	3.53343e+08	2.59867e+08
O75319	RNA/RNP complex-1-interacting phosphatase OS=Homo sapiens OX=9606 GN=DUSP11 PE=1 SV=2 - [DUS11_HUMAN]	0	4.34744e+07	0	0
Q5TA45	Integrator complex subunit 11 OS=Homo sapiens OX=9606 GN=INTS11 PE=1 SV=2 - [INT11_HUMAN]	54136853	1.16872e+08	0	56288722
Q5T5U3	Rho GTPase-activating protein 21 OS=Homo sapiens OX=9606 GN=ARHGAP21 PE=1 SV=1 - [RHG21_HUMAN]	1.13816e+08	9.48306e+07	157365531	6.43217e+07
Q9H583	HEAT repeat-containing protein 1 OS=Homo sapiens OX=9606 GN=HEATR1 PE=1 SV=3 - [HEAT1_HUMAN]	1.22907e+08	6.51196e+07	6.84106e+07	3.1766e+07
Q86YP4	Transcriptional repressor p66-alpha OS=Homo sapiens OX=9606 GN=GATAD2A PE=1 SV=1 - [P66A_HUMAN]	209583910	218410570	45597802	462293438
A6NGA9	Transmembrane protein 202 OS=Homo sapiens OX=9606 GN=TMEM202 PE=4 SV=1 - [TM202_HUMAN]	0	0	0	0
Q9NQ29	Putative RNA-binding protein Luc7-like 1 OS=Homo sapiens OX=9606 GN=LUC7L PE=1 SV=1 - [LUC7L_HUMAN]	0	79105760	34859163	0
Q7L2J0	7SK snRNA methylphosphate capping enzyme OS=Homo sapiens OX=9606 GN=MEPCE PE=1 SV=1 - [MEPCE_HUMAN]	129519850	140260688	5.24335e+07	1.37327e+07
Q9P258	Protein RCC2 OS=Homo sapiens OX=9606 GN=RCC2 PE=1 SV=2 - [RCC2_HUMAN]	136294801	303688726	205745744	148089272
Q5BKZ1	DBIRD complex subunit ZNF326 OS=Homo sapiens OX=9606 GN=ZNF326 PE=1 SV=2 - [ZN326_HUMAN]	5.74913e+08	3.94232e+08	622975895	486463663
Q6P1M0	Long-chain fatty acid transport protein 4 OS=Homo sapiens OX=9606 GN=SLC27A4 PE=1 SV=1 - [S27A4_HUMAN]	2.00957e+07	52107042	0	0
O94929	Actin-binding LIM protein 3 OS=Homo sapiens OX=9606 GN=ABLIM3 PE=1 SV=3 - [ABLM3_HUMAN]	9.21197e+07	3.69995e+07	9.19295e+07	65714108
P17535	Transcription factor jun-D OS=Homo sapiens OX=9606 GN=JUND PE=1 SV=3 - [JUND_HUMAN]	380780834	0	407427046	252067096
Q13895	Bystin OS=Homo sapiens OX=9606 GN=BYSL PE=1 SV=3 - [BYST_HUMAN]	42608813	3.20771e+07	0	0
Q14694	Ubiquitin carboxyl-terminal hydrolase 10 OS=Homo sapiens OX=9606 GN=USP10 PE=1 SV=2 - [UBP10_HUMAN]	5.72755e+07	41761830	0	0
Q13901	Nuclear nucleic acid-binding protein C1D OS=Homo sapiens OX=9606 GN=C1D PE=1 SV=1 - [C1D_HUMAN]	0	119824488	0	0
P51825	AF4/FMR2 family member 1 OS=Homo sapiens OX=9606 GN=AFF1 PE=1 SV=1 - [AFF1_HUMAN]	0	6.64843e+08	1.34881e+07	0
P46937	Transcriptional coactivator YAP1 OS=Homo sapiens OX=9606 GN=YAP1 PE=1 SV=2 - [YAP1_HUMAN]	98018640	1.34001e+07	8.13918e+07	5.08785e+07
Q9UBL3	Set1/Ash2 histone methyltransferase complex subunit ASH2 OS=Homo sapiens OX=9606 GN=ASH2L PE=1 SV=1 - [ASH2L_HUMAN]	0	40353418	6.72162e+07	4.46417e+07
Q9BY76	Angiopoietin-related protein 4 OS=Homo sapiens OX=9606 GN=ANGPTL4 PE=1 SV=2 - [ANGL4_HUMAN]	254420775	43979495	2.00556e+08	1.3599e+08
P52294	Importin subunit alpha-5 OS=Homo sapiens OX=9606 GN=KPNA1 PE=1 SV=3 - [IMA5_HUMAN]	6.94135e+07	8.46186e+07	0	5.71731e+07
Q8TED0	U3 small nucleolar RNA-associated protein 15 homolog OS=Homo sapiens OX=9606 GN=UTP15 PE=1 SV=3 - [UTP15_HUMAN]	9.41612e+07	0	159675100	85054654
Q8NDX6	Zinc finger protein 740 OS=Homo sapiens OX=9606 GN=ZNF740 PE=1 SV=1 - [ZN740_HUMAN]	0	0	0	0
Q8WVM0	Dimethyladenosine transferase 1, mitochondrial OS=Homo sapiens OX=9606 GN=TFB1M PE=1 SV=1 - [TFB1M_HUMAN]	2.67689e+08	1.43873e+08	1.61794e+08	2.30141e+08
O75190	DnaJ homolog subfamily B member 6 OS=Homo sapiens OX=9606 GN=DNAJB6 PE=1 SV=2 - [DNJB6_HUMAN]	0	6.1956e+07	0	0
Q99496	E3 ubiquitin-protein ligase RING2 OS=Homo sapiens OX=9606 GN=RNF2 PE=1 SV=1 - [RING2_HUMAN]	0	167516464	80475268	0
Q58A45	PAN2-PAN3 deadenylation complex subunit PAN3 OS=Homo sapiens OX=9606 GN=PAN3 PE=1 SV=3 - [PAN3_HUMAN]	3.64566e+07	1.9749e+07	19312721	5.99307e+07
Q8NEE0	Putative uncharacterized protein KLHL30-AS1 OS=Homo sapiens OX=9606 GN=KLHL30-AS1 PE=5 SV=1 - [KLAS1_HUMAN]	0	0	0	1.46319e+08
O00255	Menin OS=Homo sapiens OX=9606 GN=MEN1 PE=1 SV=4 - [MEN1_HUMAN]	0	1.72258e+08	34434025	180023070
Q9H6P5	Threonine aspartase 1 OS=Homo sapiens OX=9606 GN=TASP1 PE=1 SV=1 - [TASP1_HUMAN]	0	115469200	0	0
Q96T58	Msx2-interacting protein OS=Homo sapiens OX=9606 GN=SPEN PE=1 SV=1 - [MINT_HUMAN]	4.06652e+08	369479146	2.85366e+08	2.70527e+08
P51610	Host cell factor 1 OS=Homo sapiens OX=9606 GN=HCFC1 PE=1 SV=2 - [HCFC1_HUMAN]	9.16714e+08	1064597172	5.32233e+08	8.31735e+08
Q9H9B1	Histone-lysine N-methyltransferase EHMT1 OS=Homo sapiens OX=9606 GN=EHMT1 PE=1 SV=4 - [EHMT1_HUMAN]	2.34601e+08	2.4981e+08	2.51462e+08	1.98162e+08
Q9BSM1	Polycomb group RING finger protein 1 OS=Homo sapiens OX=9606 GN=PCGF1 PE=1 SV=2 - [PCGF1_HUMAN]	0	0	0	0
O14893	Gem-associated protein 2 OS=Homo sapiens OX=9606 GN=GEMIN2 PE=1 SV=1 - [GEMI2_HUMAN]	0	0	0	0
Q6P9B9	Integrator complex subunit 5 OS=Homo sapiens OX=9606 GN=INTS5 PE=1 SV=1 - [INT5_HUMAN]	76312173	20148022	2.00769e+07	1.58704e+07
Q14781	Chromobox protein homolog 2 OS=Homo sapiens OX=9606 GN=CBX2 PE=1 SV=2 - [CBX2_HUMAN]	36750754	1.22277e+07	0	0
Q9Y2X0	Mediator of RNA polymerase II transcription subunit 16 OS=Homo sapiens OX=9606 GN=MED16 PE=1 SV=2 - [MED16_HUMAN]	1.0926e+09	1.13932e+09	1.10712e+09	6.70966e+08
Q9BRL6	Serine/arginine-rich splicing factor 8 OS=Homo sapiens OX=9606 GN=SRSF8 PE=1 SV=1 - [SRSF8_HUMAN]	191321364	93901360	1.12e+08	5.60904e+07
Q9NXR1	Nuclear distribution protein nudE homolog 1 OS=Homo sapiens OX=9606 GN=NDE1 PE=1 SV=3 - [NDE1_HUMAN]	0	1.15325e+08	0	0
Q8WUA2	Peptidyl-prolyl cis-trans isomerase-like 4 OS=Homo sapiens OX=9606 GN=PPIL4 PE=1 SV=1 - [PPIL4_HUMAN]	0	6.84288e+07	0	0
P08574	Cytochrome c1, heme protein, mitochondrial OS=Homo sapiens OX=9606 GN=CYC1 PE=1 SV=3 - [CY1_HUMAN]	3.75195e+08	4.4792e+08	4.40647e+07	124959463
Q9UPT9	Ubiquitin carboxyl-terminal hydrolase 22 OS=Homo sapiens OX=9606 GN=USP22 PE=1 SV=2 - [UBP22_HUMAN]	0	9.636e+07	3.25707e+07	1.52956e+07
Q92900	Regulator of nonsense transcripts 1 OS=Homo sapiens OX=9606 GN=UPF1 PE=1 SV=2 - [RENT1_HUMAN]	2.00047e+08	176168743	3.79395e+07	0
Q8IZP0	Abl interactor 1 OS=Homo sapiens OX=9606 GN=ABI1 PE=1 SV=4 - [ABI1_HUMAN]	151697774	4.53655e+08	290314891	453019196
P62879	Guanine nucleotide-binding protein G(I)/G(S)/G(T) subunit beta-2 OS=Homo sapiens OX=9606 GN=GNB2 PE=1 SV=3 - [GBB2_HUMAN]	374461120	498751992	328912054	335217438
Q9HAV0	Guanine nucleotide-binding protein subunit beta-4 OS=Homo sapiens OX=9606 GN=GNB4 PE=1 SV=3 - [GBB4_HUMAN]	374461120	498751992	642586796	664286514
P63092	Guanine nucleotide-binding protein G(s) subunit alpha isoforms short OS=Homo sapiens OX=9606 GN=GNAS PE=1 SV=1 - [GNAS2_HUMAN]	41300220	3.7267e+07	5.61074e+07	0
P50479	PDZ and LIM domain protein 4 OS=Homo sapiens OX=9606 GN=PDLIM4 PE=1 SV=2 - [PDLI4_HUMAN]	0	0	0	0
P04843	Dolichyl-diphosphooligosaccharide--protein glycosyltransferase subunit 1 OS=Homo sapiens OX=9606 GN=RPN1 PE=1 SV=1 - [RPN1_HUMAN]	115321868	1.23517e+08	86468111	1.30596e+08
Q9NQZ2	Something about silencing protein 10 OS=Homo sapiens OX=9606 GN=UTP3 PE=1 SV=1 - [SAS10_HUMAN]	96336149	48666370	34670998	0
Q92733	Proline-rich protein PRCC OS=Homo sapiens OX=9606 GN=PRCC PE=1 SV=1 - [PRCC_HUMAN]	93746156	120818862	63129588	5.05223e+07
Q6IN84	rRNA methyltransferase 1, mitochondrial OS=Homo sapiens OX=9606 GN=MRM1 PE=1 SV=1 - [MRM1_HUMAN]	1.17269e+08	104862168	57865327	72736109
Q9NXW2	DnaJ homolog subfamily B member 12 OS=Homo sapiens OX=9606 GN=DNAJB12 PE=1 SV=4 - [DJB12_HUMAN]	2.74759e+07	0	0	0
O00425	Insulin-like growth factor 2 mRNA-binding protein 3 OS=Homo sapiens OX=9606 GN=IGF2BP3 PE=1 SV=2 - [IF2B3_HUMAN]	1.82258e+08	93267614	0	0
O95251	Histone acetyltransferase KAT7 OS=Homo sapiens OX=9606 GN=KAT7 PE=1 SV=1 - [KAT7_HUMAN]	220413902	48601205	275153615	1.32422e+07
Q05519	Serine/arginine-rich splicing factor 11 OS=Homo sapiens OX=9606 GN=SRSF11 PE=1 SV=1 - [SRS11_HUMAN]	544247692	964219564	815184764	4.9305e+08
P30505	HLA class I histocompatibility antigen, Cw-8 alpha chain OS=Homo sapiens OX=9606 GN=HLA-C PE=1 SV=1 - [1C08_HUMAN]	0	0	0	0
P22223	Cadherin-3 OS=Homo sapiens OX=9606 GN=CDH3 PE=1 SV=2 - [CADH3_HUMAN]	34840003	4.66284e+07	5.15768e+07	33228853
Q9H160	Inhibitor of growth protein 2 OS=Homo sapiens OX=9606 GN=ING2 PE=1 SV=2 - [ING2_HUMAN]	23075559	6.03215e+07	0	0
Q9Y2L1	Exosome complex exonuclease RRP44 OS=Homo sapiens OX=9606 GN=DIS3 PE=1 SV=2 - [RRP44_HUMAN]	1.98122e+08	8.27257e+07	6.37901e+07	34530183
Q13427	Peptidyl-prolyl cis-trans isomerase G OS=Homo sapiens OX=9606 GN=PPIG PE=1 SV=2 - [PPIG_HUMAN]	1.03966e+09	8.15212e+08	6.09297e+08	961144842
Q8N9N2	Activating signal cointegrator 1 complex subunit 1 OS=Homo sapiens OX=9606 GN=ASCC1 PE=1 SV=1 - [ASCC1_HUMAN]	8.97795e+06	4.81104e+07	5.02143e+07	0
Q14554	Protein disulfide-isomerase A5 OS=Homo sapiens OX=9606 GN=PDIA5 PE=1 SV=1 - [PDIA5_HUMAN]	0	0	2.38266e+07	17427922
Q9BRU9	rRNA-processing protein UTP23 homolog OS=Homo sapiens OX=9606 GN=UTP23 PE=1 SV=2 - [UTP23_HUMAN]	0	0	1.42602e+07	6.45692e+07
O95478	Ribosome biogenesis protein NSA2 homolog OS=Homo sapiens OX=9606 GN=NSA2 PE=1 SV=1 - [NSA2_HUMAN]	610894341	209711838	7.71447e+06	9.09332e+07
Q92925	SWI/SNF-related matrix-associated actin-dependent regulator of chromatin subfamily D member 2 OS=Homo sapiens OX=9606 GN=SMARCD2 PE=1 SV=3 - [SMRD2_HUMAN]	161285508	1.03148e+08	0	84049804
O15265	Ataxin-7 OS=Homo sapiens OX=9606 GN=ATXN7 PE=1 SV=1 - [ATX7_HUMAN]	1.30803e+08	105052434	6.16607e+07	5.19835e+07
Q8WY91	THAP domain-containing protein 4 OS=Homo sapiens OX=9606 GN=THAP4 PE=1 SV=2 - [THAP4_HUMAN]	23378811	50985628	0	0
Q9P0P8	Uncharacterized protein C6orf203 OS=Homo sapiens OX=9606 GN=C6orf203 PE=1 SV=1 - [CF203_HUMAN]	8.25976e+07	0	0	0
Q9Y6M4	Casein kinase I isoform gamma-3 OS=Homo sapiens OX=9606 GN=CSNK1G3 PE=1 SV=2 - [KC1G3_HUMAN]	1.33643e+08	1.5393e+08	94313641	0
Q8WY22	BRI3-binding protein OS=Homo sapiens OX=9606 GN=BRI3BP PE=1 SV=1 - [BRI3B_HUMAN]	0	8.83838e+07	0	4.65421e+07
O95171	Sciellin OS=Homo sapiens OX=9606 GN=SCEL PE=1 SV=2 - [SCEL_HUMAN]	60921231	101222175	8.4353e+06	3.45653e+07
Q99569	Plakophilin-4 OS=Homo sapiens OX=9606 GN=PKP4 PE=1 SV=2 - [PKP4_HUMAN]	1.29762e+08	1.35655e+08	0	0
P49674	Casein kinase I isoform epsilon OS=Homo sapiens OX=9606 GN=CSNK1E PE=1 SV=1 - [KC1E_HUMAN]	9.78196e+08	6.33321e+08	22992188	492631470
Q8TF72	Protein Shroom3 OS=Homo sapiens OX=9606 GN=SHROOM3 PE=1 SV=2 - [SHRM3_HUMAN]	0	6.95417e+07	0	37915822
Q15434	RNA-binding motif, single-stranded-interacting protein 2 OS=Homo sapiens OX=9606 GN=RBMS2 PE=1 SV=1 - [RBMS2_HUMAN]	0	1.05679e+08	0	0
Q53EV4	Leucine-rich repeat-containing protein 23 OS=Homo sapiens OX=9606 GN=LRRC23 PE=2 SV=2 - [LRC23_HUMAN]	0	0	0	0
Q9UQE7	Structural maintenance of chromosomes protein 3 OS=Homo sapiens OX=9606 GN=SMC3 PE=1 SV=2 - [SMC3_HUMAN]	205056148	77440748	3.17897e+07	4.39668e+07
O15145	Actin-related protein 2/3 complex subunit 3 OS=Homo sapiens OX=9606 GN=ARPC3 PE=1 SV=3 - [ARPC3_HUMAN]	70488633	77305598	0	0
Q15572	TATA box-binding protein-associated factor RNA polymerase I subunit C OS=Homo sapiens OX=9606 GN=TAF1C PE=1 SV=2 - [TAF1C_HUMAN]	9.91294e+07	0	7.00543e+07	0
P50613	Cyclin-dependent kinase 7 OS=Homo sapiens OX=9606 GN=CDK7 PE=1 SV=1 - [CDK7_HUMAN]	217234154	0	7.7231e+07	1.29044e+08
O00165	HCLS1-associated protein X-1 OS=Homo sapiens OX=9606 GN=HAX1 PE=1 SV=2 - [HAX1_HUMAN]	0	0	0	0
Q9UPP1	Histone lysine demethylase PHF8 OS=Homo sapiens OX=9606 GN=PHF8 PE=1 SV=3 - [PHF8_HUMAN]	4.63666e+08	286557939	0	1.11588e+08
P54198	Protein HIRA OS=Homo sapiens OX=9606 GN=HIRA PE=1 SV=2 - [HIRA_HUMAN]	1.92951e+08	6.61372e+07	1.24279e+09	9.50042e+07
O75569	Interferon-inducible double-stranded RNA-dependent protein kinase activator A OS=Homo sapiens OX=9606 GN=PRKRA PE=1 SV=1 - [PRKRA_HUMAN]	0	123370189	121370440	122438356
P49761	Dual specificity protein kinase CLK3 OS=Homo sapiens OX=9606 GN=CLK3 PE=1 SV=3 - [CLK3_HUMAN]	4.51628e+08	2.3644e+08	3.4466e+08	1.56207e+08
P27694	Replication protein A 70 kDa DNA-binding subunit OS=Homo sapiens OX=9606 GN=RPA1 PE=1 SV=2 - [RFA1_HUMAN]	1.53755e+08	145646002	1.61369e+07	0
Q6IAN0	Dehydrogenase/reductase SDR family member 7B OS=Homo sapiens OX=9606 GN=DHRS7B PE=1 SV=2 - [DRS7B_HUMAN]	65232806	33881970	2.41238e+07	1.88235e+07
Q9Y520	Protein PRRC2C OS=Homo sapiens OX=9606 GN=PRRC2C PE=1 SV=4 - [PRC2C_HUMAN]	2.15188e+08	2.21324e+08	1.39593e+08	2.07805e+08
Q9NXR8	Inhibitor of growth protein 3 OS=Homo sapiens OX=9606 GN=ING3 PE=1 SV=2 - [ING3_HUMAN]	209276102	274189753	8.6503e+07	73228022
O75376	Nuclear receptor corepressor 1 OS=Homo sapiens OX=9606 GN=NCOR1 PE=1 SV=2 - [NCOR1_HUMAN]	2.01559e+08	2.03075e+08	1.30206e+08	11630668
Q6IEG0	U11/U12 small nuclear ribonucleoprotein 48 kDa protein OS=Homo sapiens OX=9606 GN=SNRNP48 PE=1 SV=2 - [SNR48_HUMAN]	0	74980072	9.11902e+07	5.07134e+07
Q9UBU8	Mortality factor 4-like protein 1 OS=Homo sapiens OX=9606 GN=MORF4L1 PE=1 SV=2 - [MO4L1_HUMAN]	4.39244e+08	3.55611e+08	2.71364e+08	69364872
O60499	Syntaxin-10 OS=Homo sapiens OX=9606 GN=STX10 PE=1 SV=1 - [STX10_HUMAN]	0	0	0	0
Q8N3Z6	Zinc finger CCHC domain-containing protein 7 OS=Homo sapiens OX=9606 GN=ZCCHC7 PE=1 SV=2 - [ZCHC7_HUMAN]	6.19084e+08	5.1496e+08	340686431	273592767
Q9UGU0	Transcription factor 20 OS=Homo sapiens OX=9606 GN=TCF20 PE=1 SV=3 - [TCF20_HUMAN]	1.1719e+08	1.66666e+08	63887357	9.88239e+07
Q9NPC2	Potassium channel subfamily K member 9 OS=Homo sapiens OX=9606 GN=KCNK9 PE=1 SV=1 - [KCNK9_HUMAN]	0	0	0	0
Q96IZ0	PRKC apoptosis WT1 regulator protein OS=Homo sapiens OX=9606 GN=PAWR PE=1 SV=1 - [PAWR_HUMAN]	0	0	0	0
O75940	Survival of motor neuron-related-splicing factor 30 OS=Homo sapiens OX=9606 GN=SMNDC1 PE=1 SV=1 - [SPF30_HUMAN]	6.77393e+07	149902446	127734600	0
Q6NS38	DNA oxidative demethylase ALKBH2 OS=Homo sapiens OX=9606 GN=ALKBH2 PE=1 SV=1 - [ALKB2_HUMAN]	1.16244e+08	0	0	28120993
Q8IY18	Structural maintenance of chromosomes protein 5 OS=Homo sapiens OX=9606 GN=SMC5 PE=1 SV=2 - [SMC5_HUMAN]	1.06278e+08	2.48736e+07	0	4.01417e+07
O96013	Serine/threonine-protein kinase PAK 4 OS=Homo sapiens OX=9606 GN=PAK4 PE=1 SV=1 - [PAK4_HUMAN]	33593232	3.99185e+07	0	0
Q7L576	Cytoplasmic FMR1-interacting protein 1 OS=Homo sapiens OX=9606 GN=CYFIP1 PE=1 SV=1 - [CYFP1_HUMAN]	1.04541e+08	76838998	0	0
P16144	Integrin beta-4 OS=Homo sapiens OX=9606 GN=ITGB4 PE=1 SV=5 - [ITB4_HUMAN]	61099446	0	17025291	0
P07996	Thrombospondin-1 OS=Homo sapiens OX=9606 GN=THBS1 PE=1 SV=2 - [TSP1_HUMAN]	2.166e+08	112710194	209835986	1.56611e+08
Q96K58	Zinc finger protein 668 OS=Homo sapiens OX=9606 GN=ZNF668 PE=1 SV=3 - [ZN668_HUMAN]	0	0	0	0
O43824	Putative GTP-binding protein 6 OS=Homo sapiens OX=9606 GN=GTPBP6 PE=2 SV=4 - [GTPB6_HUMAN]	214311704	2.2789e+07	0	0
Q14160	Protein scribble homolog OS=Homo sapiens OX=9606 GN=SCRIB PE=1 SV=4 - [SCRIB_HUMAN]	1.71279e+08	37153605	38012288	1.21568e+08
Q96A33	Coiled-coil domain-containing protein 47 OS=Homo sapiens OX=9606 GN=CCDC47 PE=1 SV=1 - [CCD47_HUMAN]	0	68969871	0	0
P51946	Cyclin-H OS=Homo sapiens OX=9606 GN=CCNH PE=1 SV=1 - [CCNH_HUMAN]	0	147532627	0	0
P0C7P0	CDGSH iron-sulfur domain-containing protein 3, mitochondrial OS=Homo sapiens OX=9606 GN=CISD3 PE=1 SV=1 - [CISD3_HUMAN]	8.56305e+07	142028204	141071136	7.00918e+07
Q13882	Protein-tyrosine kinase 6 OS=Homo sapiens OX=9606 GN=PTK6 PE=1 SV=1 - [PTK6_HUMAN]	1155899337	1349355834	7.22465e+08	1387428781
Q92560	Ubiquitin carboxyl-terminal hydrolase BAP1 OS=Homo sapiens OX=9606 GN=BAP1 PE=1 SV=2 - [BAP1_HUMAN]	1.87899e+07	1.03711e+07	0	0
Q8N5Y2	Male-specific lethal 3 homolog OS=Homo sapiens OX=9606 GN=MSL3 PE=1 SV=1 - [MS3L1_HUMAN]	1.15023e+08	5.58505e+07	0	0
Q9Y241	HIG1 domain family member 1A, mitochondrial OS=Homo sapiens OX=9606 GN=HIGD1A PE=1 SV=1 - [HIG1A_HUMAN]	0	0	34819023	0
O00217	NADH dehydrogenase [ubiquinone] iron-sulfur protein 8, mitochondrial OS=Homo sapiens OX=9606 GN=NDUFS8 PE=1 SV=1 - [NDUS8_HUMAN]	0	0	0	0
Q5JSZ5	Protein PRRC2B OS=Homo sapiens OX=9606 GN=PRRC2B PE=1 SV=2 - [PRC2B_HUMAN]	5.98514e+07	8.39373e+07	9.20709e+07	65061013
Q8TEW0	Partitioning defective 3 homolog OS=Homo sapiens OX=9606 GN=PARD3 PE=1 SV=2 - [PARD3_HUMAN]	9.31697e+07	67196538	0	9.73309e+07
P29692	Elongation factor 1-delta OS=Homo sapiens OX=9606 GN=EEF1D PE=1 SV=5 - [EF1D_HUMAN]	88166673	0	9.05737e+07	95997299
Q9BRJ7	Tudor-interacting repair regulator protein OS=Homo sapiens OX=9606 GN=NUDT16L1 PE=1 SV=1 - [TIRR_HUMAN]	2.80711e+07	78752848	0	0
Q9HDC5	Junctophilin-1 OS=Homo sapiens OX=9606 GN=JPH1 PE=1 SV=2 - [JPH1_HUMAN]	7.38857e+07	4171144	3.42239e+07	0
Q9Y5A9	YTH domain-containing family protein 2 OS=Homo sapiens OX=9606 GN=YTHDF2 PE=1 SV=2 - [YTHD2_HUMAN]	39047721	74474018	0	0
P04899	Guanine nucleotide-binding protein G(i) subunit alpha-2 OS=Homo sapiens OX=9606 GN=GNAI2 PE=1 SV=3 - [GNAI2_HUMAN]	2.39457e+08	0	1.16297e+08	52914203
O15027	Protein transport protein Sec16A OS=Homo sapiens OX=9606 GN=SEC16A PE=1 SV=3 - [SC16A_HUMAN]	82955222	9.96763e+07	5.48418e+07	4.76837e+07
Q8IWA0	WD repeat-containing protein 75 OS=Homo sapiens OX=9606 GN=WDR75 PE=1 SV=1 - [WDR75_HUMAN]	272518389	341413153	0	120769107
Q9NRW3	DNA dC->dU-editing enzyme APOBEC-3C OS=Homo sapiens OX=9606 GN=APOBEC3C PE=1 SV=2 - [ABC3C_HUMAN]	0	0	0	0
Q9NQB0	Transcription factor 7-like 2 OS=Homo sapiens OX=9606 GN=TCF7L2 PE=1 SV=2 - [TF7L2_HUMAN]	9.42409e+07	0	0	0
P38646	Stress-70 protein, mitochondrial OS=Homo sapiens OX=9606 GN=HSPA9 PE=1 SV=2 - [GRP75_HUMAN]	328724262	1.71564e+08	104794525	8.70239e+06
Q9Y388	RNA-binding motif protein, X-linked 2 OS=Homo sapiens OX=9606 GN=RBMX2 PE=1 SV=2 - [RBMX2_HUMAN]	4.66523e+08	86747711	94485064	285446706
Q8WXD5	Gem-associated protein 6 OS=Homo sapiens OX=9606 GN=GEMIN6 PE=1 SV=1 - [GEMI6_HUMAN]	5.17583e+07	0	0	0
Q9Y3E5	Peptidyl-tRNA hydrolase 2, mitochondrial OS=Homo sapiens OX=9606 GN=PTRH2 PE=1 SV=1 - [PTH2_HUMAN]	0	0	0	1.83404e+07
Q9NTI5	Sister chromatid cohesion protein PDS5 homolog B OS=Homo sapiens OX=9606 GN=PDS5B PE=1 SV=1 - [PDS5B_HUMAN]	3.75166e+07	5.48805e+07	30966940	0
Q93009	Ubiquitin carboxyl-terminal hydrolase 7 OS=Homo sapiens OX=9606 GN=USP7 PE=1 SV=2 - [UBP7_HUMAN]	256642177	1.04691e+08	1.2215e+08	8.35865e+07
Q96BU1	S100P-binding protein OS=Homo sapiens OX=9606 GN=S100PBP PE=1 SV=1 - [S1PBP_HUMAN]	1.94033e+08	2.01e+08	170698260	1.91605e+08
P06396	Gelsolin OS=Homo sapiens OX=9606 GN=GSN PE=1 SV=1 - [GELS_HUMAN]	7.18414e+07	99082216	0	0
Q9NZ63	Telomere length and silencing protein 1 homolog OS=Homo sapiens OX=9606 GN=C9orf78 PE=1 SV=1 - [TLS1_HUMAN]	64483886	0	8.51963e+06	0
Q15629	Translocating chain-associated membrane protein 1 OS=Homo sapiens OX=9606 GN=TRAM1 PE=1 SV=3 - [TRAM1_HUMAN]	134781002	5.8027e+07	2.06528e+07	9.92884e+06
Q99549	M-phase phosphoprotein 8 OS=Homo sapiens OX=9606 GN=MPHOSPH8 PE=1 SV=2 - [MPP8_HUMAN]	144849196	3.57599e+07	0	5.24453e+07
O43166	Signal-induced proliferation-associated 1-like protein 1 OS=Homo sapiens OX=9606 GN=SIPA1L1 PE=1 SV=4 - [SI1L1_HUMAN]	2.08591e+08	4.62515e+07	31457112	27984232
O60885	Bromodomain-containing protein 4 OS=Homo sapiens OX=9606 GN=BRD4 PE=1 SV=2 - [BRD4_HUMAN]	0	245022297	5.06264e+07	4.29269e+07
Q9UJX3	Anaphase-promoting complex subunit 7 OS=Homo sapiens OX=9606 GN=ANAPC7 PE=1 SV=4 - [APC7_HUMAN]	1.73394e+08	142522121	1.29778e+08	1.17835e+08
Q8WUQ7	Cactin OS=Homo sapiens OX=9606 GN=CACTIN PE=1 SV=3 - [CATIN_HUMAN]	132205124	219410664	46338458	0
Q99958	Forkhead box protein C2 OS=Homo sapiens OX=9606 GN=FOXC2 PE=1 SV=1 - [FOXC2_HUMAN]	36502226	0	0	0
Q6SPF0	Atherin OS=Homo sapiens OX=9606 GN=SAMD1 PE=1 SV=1 - [SAMD1_HUMAN]	49152958	198464103	62842630	256127993
Q27J81	Inverted formin-2 OS=Homo sapiens OX=9606 GN=INF2 PE=1 SV=2 - [INF2_HUMAN]	23151869	0	78030612	5.71257e+07
Q86X29	Lipolysis-stimulated lipoprotein receptor OS=Homo sapiens OX=9606 GN=LSR PE=1 SV=4 - [LSR_HUMAN]	1.33365e+07	0	2.58589e+08	151289971
O75822	Eukaryotic translation initiation factor 3 subunit J OS=Homo sapiens OX=9606 GN=EIF3J PE=1 SV=2 - [EIF3J_HUMAN]	0	274133515	0	0
Q99728	BRCA1-associated RING domain protein 1 OS=Homo sapiens OX=9606 GN=BARD1 PE=1 SV=2 - [BARD1_HUMAN]	50764390	0	0	0
Q9UIS9	Methyl-CpG-binding domain protein 1 OS=Homo sapiens OX=9606 GN=MBD1 PE=1 SV=2 - [MBD1_HUMAN]	0	0	0	0
Q64LD2	WD repeat-containing protein 25 OS=Homo sapiens OX=9606 GN=WDR25 PE=1 SV=3 - [WDR25_HUMAN]	3.92061e+07	20214104	1.27501e+07	0
Q9UNZ5	Leydig cell tumor 10 kDa protein homolog OS=Homo sapiens OX=9606 GN=C19orf53 PE=1 SV=1 - [L10K_HUMAN]	1251882201	919406624	528235424	937205213
Q96PK6	RNA-binding protein 14 OS=Homo sapiens OX=9606 GN=RBM14 PE=1 SV=2 - [RBM14_HUMAN]	1.25608e+09	665318030	7.15034e+08	799882865
Q6STE5	SWI/SNF-related matrix-associated actin-dependent regulator of chromatin subfamily D member 3 OS=Homo sapiens OX=9606 GN=SMARCD3 PE=1 SV=1 - [SMRD3_HUMAN]	1.67536e+08	183632055	0	0
Q9BYD3	39S ribosomal protein L4, mitochondrial OS=Homo sapiens OX=9606 GN=MRPL4 PE=1 SV=1 - [RM04_HUMAN]	0	4.75173e+07	0	0
Q969X6	U3 small nucleolar RNA-associated protein 4 homolog OS=Homo sapiens OX=9606 GN=UTP4 PE=1 SV=1 - [UTP4_HUMAN]	2.16896e+08	2.36679e+08	3.3655e+08	359260273
P21589	5'-nucleotidase OS=Homo sapiens OX=9606 GN=NT5E PE=1 SV=1 - [5NTD_HUMAN]	421459011	223558308	0	0
P30414	NK-tumor recognition protein OS=Homo sapiens OX=9606 GN=NKTR PE=1 SV=2 - [NKTR_HUMAN]	3.38677e+08	473580432	1.08785e+08	120427891
P30153	Serine/threonine-protein phosphatase 2A 65 kDa regulatory subunit A alpha isoform OS=Homo sapiens OX=9606 GN=PPP2R1A PE=1 SV=4 - [2AAA_HUMAN]	2.74875e+08	3.45377e+08	0	1.71718e+08
Q7Z6I8	UPF0461 protein C5orf24 OS=Homo sapiens OX=9606 GN=C5orf24 PE=1 SV=1 - [CE024_HUMAN]	0	0	0	0
Q15796	Mothers against decapentaplegic homolog 2 OS=Homo sapiens OX=9606 GN=SMAD2 PE=1 SV=1 - [SMAD2_HUMAN]	0	0	0	1.9043e+07
Q12789	General transcription factor 3C polypeptide 1 OS=Homo sapiens OX=9606 GN=GTF3C1 PE=1 SV=4 - [TF3C1_HUMAN]	155664916	1.16975e+08	1.03316e+08	7.40958e+07
Q5VSG8	Glycoprotein endo-alpha-1,2-mannosidase-like protein OS=Homo sapiens OX=9606 GN=MANEAL PE=2 SV=1 - [MANEL_HUMAN]	0	0	0	0
Q96T60	Bifunctional polynucleotide phosphatase/kinase OS=Homo sapiens OX=9606 GN=PNKP PE=1 SV=1 - [PNKP_HUMAN]	131742544	4.40622e+07	3.39553e+07	0
Q9UPN4	Centrosomal protein of 131 kDa OS=Homo sapiens OX=9606 GN=CEP131 PE=1 SV=3 - [CP131_HUMAN]	1.0129e+08	61481091	3.36664e+07	4.0269e+07
P62070	Ras-related protein R-Ras2 OS=Homo sapiens OX=9606 GN=RRAS2 PE=1 SV=1 - [RRAS2_HUMAN]	0	0	0	0
O43709	Probable 18S rRNA (guanine-N(7))-methyltransferase OS=Homo sapiens OX=9606 GN=BUD23 PE=1 SV=2 - [BUD23_HUMAN]	1.24611e+08	0	0	0
P78563	Double-stranded RNA-specific editase 1 OS=Homo sapiens OX=9606 GN=ADARB1 PE=1 SV=1 - [RED1_HUMAN]	157750148	107784878	34188992	9.61691e+07
Q9UL40	Zinc finger protein 346 OS=Homo sapiens OX=9606 GN=ZNF346 PE=1 SV=1 - [ZN346_HUMAN]	0	0	0	0
Q9BT40	Inositol polyphosphate 5-phosphatase K OS=Homo sapiens OX=9606 GN=INPP5K PE=1 SV=3 - [INP5K_HUMAN]	0	1.32384e+07	0	0
A5A3E0	POTE ankyrin domain family member F OS=Homo sapiens OX=9606 GN=POTEF PE=1 SV=2 - [POTEF_HUMAN]	3.50356e+10	2.92055e+10	2.91722e+10	31959126477
Q96HI0	Sentrin-specific protease 5 OS=Homo sapiens OX=9606 GN=SENP5 PE=1 SV=3 - [SENP5_HUMAN]	8.3987e+06	0	0	106449245
P13987	CD59 glycoprotein OS=Homo sapiens OX=9606 GN=CD59 PE=1 SV=1 - [CD59_HUMAN]	0	0	0	0
Q14004	Cyclin-dependent kinase 13 OS=Homo sapiens OX=9606 GN=CDK13 PE=1 SV=2 - [CDK13_HUMAN]	100741602	2.09985e+08	1.78076e+08	118669872
Q96EK7	Constitutive coactivator of peroxisome proliferator-activated receptor gamma OS=Homo sapiens OX=9606 GN=FAM120B PE=1 SV=1 - [F120B_HUMAN]	41939797	175023453	25678260	128736147
Q92759	General transcription factor IIH subunit 4 OS=Homo sapiens OX=9606 GN=GTF2H4 PE=1 SV=1 - [TF2H4_HUMAN]	1.85309e+08	96008654	1.01266e+08	85504260
Q96DF8	Splicing factor ESS-2 homolog OS=Homo sapiens OX=9606 GN=ESS2 PE=1 SV=1 - [ESS2_HUMAN]	0	2.3573e+07	0	0
P11233	Ras-related protein Ral-A OS=Homo sapiens OX=9606 GN=RALA PE=1 SV=1 - [RALA_HUMAN]	0	0	0	0
Q96ME7	Zinc finger protein 512 OS=Homo sapiens OX=9606 GN=ZNF512 PE=1 SV=2 - [ZN512_HUMAN]	0	0	5.00326e+07	0
Q15554	Telomeric repeat-binding factor 2 OS=Homo sapiens OX=9606 GN=TERF2 PE=1 SV=3 - [TERF2_HUMAN]	1.24955e+08	141447589	68939619	83472698
P35580	Myosin-10 OS=Homo sapiens OX=9606 GN=MYH10 PE=1 SV=3 - [MYH10_HUMAN]	2.93565e+08	1.9818e+08	1.17331e+08	5.67831e+07
P08238	Heat shock protein HSP 90-beta OS=Homo sapiens OX=9606 GN=HSP90AB1 PE=1 SV=4 - [HS90B_HUMAN]	6.76746e+07	1.06447e+08	2.09618e+07	18215189
Q96ST2	Protein IWS1 homolog OS=Homo sapiens OX=9606 GN=IWS1 PE=1 SV=2 - [IWS1_HUMAN]	6.28361e+07	2.39775e+08	55988558	3.06939e+07
Q96P11	Probable 28S rRNA (cytosine-C(5))-methyltransferase OS=Homo sapiens OX=9606 GN=NSUN5 PE=1 SV=2 - [NSUN5_HUMAN]	178775692	3.30953e+08	393422889	0
Q9H582	Zinc finger protein 644 OS=Homo sapiens OX=9606 GN=ZNF644 PE=1 SV=2 - [ZN644_HUMAN]	193008093	71430115	9.55531e+07	42742387
Q86WD7	Serpin A9 OS=Homo sapiens OX=9606 GN=SERPINA9 PE=1 SV=3 - [SPA9_HUMAN]	0	0	0	1098148464
O75529	TAF5-like RNA polymerase II p300/CBP-associated factor-associated factor 65 kDa subunit 5L OS=Homo sapiens OX=9606 GN=TAF5L PE=1 SV=1 - [TAF5L_HUMAN]	420863168	71883715	134098080	0
Q9HCD6	Protein TANC2 OS=Homo sapiens OX=9606 GN=TANC2 PE=1 SV=3 - [TANC2_HUMAN]	2.79982e+08	1.96635e+08	7.69986e+07	1.76339e+07
Q68CP9	AT-rich interactive domain-containing protein 2 OS=Homo sapiens OX=9606 GN=ARID2 PE=1 SV=2 - [ARID2_HUMAN]	3.37133e+08	2.39215e+08	2.10956e+08	1.4265e+08
P08754	Guanine nucleotide-binding protein G(k) subunit alpha OS=Homo sapiens OX=9606 GN=GNAI3 PE=1 SV=3 - [GNAI3_HUMAN]	0	0	71196904	101707660
Q9UHF7	Zinc finger transcription factor Trps1 OS=Homo sapiens OX=9606 GN=TRPS1 PE=1 SV=2 - [TRPS1_HUMAN]	8.60393e+07	8.29902e+07	0	0
Q9HB58	Sp110 nuclear body protein OS=Homo sapiens OX=9606 GN=SP110 PE=1 SV=5 - [SP110_HUMAN]	0	2.77773e+07	28980642	0
Q9NZI6	Transcription factor CP2-like protein 1 OS=Homo sapiens OX=9606 GN=TFCP2L1 PE=1 SV=1 - [TF2L1_HUMAN]	149481360	0	8.81313e+07	0
Q9ULL5	Proline-rich protein 12 OS=Homo sapiens OX=9606 GN=PRR12 PE=1 SV=2 - [PRR12_HUMAN]	9.67841e+07	130940676	4.67493e+07	0
Q9NRF9	DNA polymerase epsilon subunit 3 OS=Homo sapiens OX=9606 GN=POLE3 PE=1 SV=1 - [DPOE3_HUMAN]	0	26730404	0	0
Q9P0V3	SH3 domain-binding protein 4 OS=Homo sapiens OX=9606 GN=SH3BP4 PE=1 SV=1 - [SH3B4_HUMAN]	0	3.28253e+07	0	0
Q99661	Kinesin-like protein KIF2C OS=Homo sapiens OX=9606 GN=KIF2C PE=1 SV=2 - [KIF2C_HUMAN]	5.47475e+07	8.87285e+07	40760494	0
P52655	Transcription initiation factor IIA subunit 1 OS=Homo sapiens OX=9606 GN=GTF2A1 PE=1 SV=1 - [TF2AA_HUMAN]	1.31029e+07	0	0	0
Q8WUM0	Nuclear pore complex protein Nup133 OS=Homo sapiens OX=9606 GN=NUP133 PE=1 SV=2 - [NU133_HUMAN]	39437947	0	0	4.89463e+06
O60869	Endothelial differentiation-related factor 1 OS=Homo sapiens OX=9606 GN=EDF1 PE=1 SV=1 - [EDF1_HUMAN]	0	0	0	6.3821e+07
Q99567	Nuclear pore complex protein Nup88 OS=Homo sapiens OX=9606 GN=NUP88 PE=1 SV=2 - [NUP88_HUMAN]	132480723	0	0	0
Q92879	CUGBP Elav-like family member 1 OS=Homo sapiens OX=9606 GN=CELF1 PE=1 SV=2 - [CELF1_HUMAN]	0	0	0	0
Q9BQE4	Selenoprotein S OS=Homo sapiens OX=9606 GN=SELENOS PE=1 SV=3 - [SELS_HUMAN]	0	0	0	0
Q9H5H4	Zinc finger protein 768 OS=Homo sapiens OX=9606 GN=ZNF768 PE=1 SV=2 - [ZN768_HUMAN]	0	0	7.07326e+07	0
O95785	Protein Wiz OS=Homo sapiens OX=9606 GN=WIZ PE=1 SV=2 - [WIZ_HUMAN]	4.13914e+08	3.87548e+08	6.25671e+07	1.41828e+08
P18074	General transcription and DNA repair factor IIH helicase subunit XPD OS=Homo sapiens OX=9606 GN=ERCC2 PE=1 SV=1 - [ERCC2_HUMAN]	1.70424e+08	3.4425e+08	105272160	92060248
A9QM74	Importin subunit alpha-8 OS=Homo sapiens OX=9606 GN=KPNA7 PE=1 SV=1 - [IMA8_HUMAN]	0	0	0	0
Q9BQE3	Tubulin alpha-1C chain OS=Homo sapiens OX=9606 GN=TUBA1C PE=1 SV=1 - [TBA1C_HUMAN]	0	125982323	0	0
Q8NCN4	E3 ubiquitin-protein ligase RNF169 OS=Homo sapiens OX=9606 GN=RNF169 PE=1 SV=2 - [RN169_HUMAN]	11784495	0	58684021	0
Q9NVR2	Integrator complex subunit 10 OS=Homo sapiens OX=9606 GN=INTS10 PE=1 SV=2 - [INT10_HUMAN]	0	1.21101e+08	1.69323e+08	0
Q15059	Bromodomain-containing protein 3 OS=Homo sapiens OX=9606 GN=BRD3 PE=1 SV=1 - [BRD3_HUMAN]	21859410	2.93595e+07	5.90846e+07	42091786
Q9Y5U2	Protein TSSC4 OS=Homo sapiens OX=9606 GN=TSSC4 PE=1 SV=3 - [TSSC4_HUMAN]	5.13778e+07	29919145	0	0
Q8WU90	Zinc finger CCCH domain-containing protein 15 OS=Homo sapiens OX=9606 GN=ZC3H15 PE=1 SV=1 - [ZC3HF_HUMAN]	1.82604e+08	1.65762e+08	53220839	2.63691e+07
Q7Z794	Keratin, type II cytoskeletal 1b OS=Homo sapiens OX=9606 GN=KRT77 PE=2 SV=3 - [K2C1B_HUMAN]	1.6251e+07	243578971	42486249	5.03798e+08
Q9Y4E5	E3 SUMO-protein ligase ZNF451 OS=Homo sapiens OX=9606 GN=ZNF451 PE=1 SV=2 - [ZN451_HUMAN]	7.79915e+07	84071919	106438455	110800419
Q9NYL2	Mitogen-activated protein kinase kinase kinase 20 OS=Homo sapiens OX=9606 GN=MAP3K20 PE=1 SV=3 - [M3K20_HUMAN]	3.4346e+08	2.42273e+08	244622639	1.11649e+08
Q7L099	Protein RUFY3 OS=Homo sapiens OX=9606 GN=RUFY3 PE=1 SV=1 - [RUFY3_HUMAN]	0	0	1003005644	0
O60292	Signal-induced proliferation-associated 1-like protein 3 OS=Homo sapiens OX=9606 GN=SIPA1L3 PE=1 SV=3 - [SI1L3_HUMAN]	2.89322e+07	1.06904e+08	32094651	21635387
O75525	KH domain-containing, RNA-binding, signal transduction-associated protein 3 OS=Homo sapiens OX=9606 GN=KHDRBS3 PE=1 SV=1 - [KHDR3_HUMAN]	120506193	275342502	82987048	0
Q659A1	Little elongation complex subunit 2 OS=Homo sapiens OX=9606 GN=ICE2 PE=1 SV=2 - [ICE2_HUMAN]	55642784	74108727	87447504	0
Q96M96	FYVE, RhoGEF and PH domain-containing protein 4 OS=Homo sapiens OX=9606 GN=FGD4 PE=1 SV=2 - [FGD4_HUMAN]	132714238	9.97594e+07	1.69447e+08	6.21693e+07
O94762	ATP-dependent DNA helicase Q5 OS=Homo sapiens OX=9606 GN=RECQL5 PE=1 SV=2 - [RECQ5_HUMAN]	0	70624176	4.17483e+07	1.61976e+07
Q9H7N4	Splicing factor, arginine/serine-rich 19 OS=Homo sapiens OX=9606 GN=SCAF1 PE=1 SV=3 - [SFR19_HUMAN]	2.69483e+08	162527603	290365615	7.19793e+07
Q96BN2	Transcriptional adapter 1 OS=Homo sapiens OX=9606 GN=TADA1 PE=1 SV=1 - [TADA1_HUMAN]	66683306	0	0	0
Q14207	Protein NPAT OS=Homo sapiens OX=9606 GN=NPAT PE=1 SV=3 - [NPAT_HUMAN]	0	3.40868e+07	8.89707e+07	16954122
Q9NPG3	Ubinuclein-1 OS=Homo sapiens OX=9606 GN=UBN1 PE=1 SV=2 - [UBN1_HUMAN]	163965031	0	1.12814e+08	67539822
A6NJ78	Probable methyltransferase-like protein 15 OS=Homo sapiens OX=9606 GN=METTL15 PE=1 SV=1 - [MET15_HUMAN]	0	0	0	0
Q96RN5	Mediator of RNA polymerase II transcription subunit 15 OS=Homo sapiens OX=9606 GN=MED15 PE=1 SV=2 - [MED15_HUMAN]	0	79572548	5.96024e+07	1.187e+08
Q92974	Rho guanine nucleotide exchange factor 2 OS=Homo sapiens OX=9606 GN=ARHGEF2 PE=1 SV=4 - [ARHG2_HUMAN]	77840914	50028739	21956277	0
Q86UP2	Kinectin OS=Homo sapiens OX=9606 GN=KTN1 PE=1 SV=1 - [KTN1_HUMAN]	165526043	1.22056e+08	2.8522e+07	2.93956e+07
P31431	Syndecan-4 OS=Homo sapiens OX=9606 GN=SDC4 PE=1 SV=2 - [SDC4_HUMAN]	0	0	0	0
Q92989	Polyribonucleotide 5'-hydroxyl-kinase Clp1 OS=Homo sapiens OX=9606 GN=CLP1 PE=1 SV=1 - [CLP1_HUMAN]	4.42046e+08	390813843	2.52698e+08	241004307
Q5T2D3	OTU domain-containing protein 3 OS=Homo sapiens OX=9606 GN=OTUD3 PE=1 SV=1 - [OTUD3_HUMAN]	0	0	0	0
Q969F1	General transcription factor 3C polypeptide 6 OS=Homo sapiens OX=9606 GN=GTF3C6 PE=1 SV=1 - [TF3C6_HUMAN]	0	0	1.86423e+07	0
P12830	Cadherin-1 OS=Homo sapiens OX=9606 GN=CDH1 PE=1 SV=3 - [CADH1_HUMAN]	423773124	68123824	248917980	0
Q9BUZ4	TNF receptor-associated factor 4 OS=Homo sapiens OX=9606 GN=TRAF4 PE=1 SV=1 - [TRAF4_HUMAN]	0	1.38298e+07	0	0
P17987	T-complex protein 1 subunit alpha OS=Homo sapiens OX=9606 GN=TCP1 PE=1 SV=1 - [TCPA_HUMAN]	100540602	37164936	0	0
P53985	Monocarboxylate transporter 1 OS=Homo sapiens OX=9606 GN=SLC16A1 PE=1 SV=3 - [MOT1_HUMAN]	0	0	240093912	0
Q8N0V3	Putative ribosome-binding factor A, mitochondrial OS=Homo sapiens OX=9606 GN=RBFA PE=1 SV=3 - [RBFA_HUMAN]	0	0	0	0
Q8NFJ5	Retinoic acid-induced protein 3 OS=Homo sapiens OX=9606 GN=GPRC5A PE=1 SV=2 - [RAI3_HUMAN]	6.11935e+08	5.23362e+08	102718374	3.788e+07
Q9H0F7	ADP-ribosylation factor-like protein 6 OS=Homo sapiens OX=9606 GN=ARL6 PE=1 SV=1 - [ARL6_HUMAN]	0	758883136	676675701	0
Q15811	Intersectin-1 OS=Homo sapiens OX=9606 GN=ITSN1 PE=1 SV=3 - [ITSN1_HUMAN]	3.00342e+08	3.72974e+08	2.47596e+08	2.37048e+08
Q9UH99	SUN domain-containing protein 2 OS=Homo sapiens OX=9606 GN=SUN2 PE=1 SV=3 - [SUN2_HUMAN]	0	4.71145e+07	0	0
Q8N3R9	MAGUK p55 subfamily member 5 OS=Homo sapiens OX=9606 GN=MPP5 PE=1 SV=3 - [MPP5_HUMAN]	0	1.04044e+08	9.39581e+07	0
Q96QE5	Transcription elongation factor, mitochondrial OS=Homo sapiens OX=9606 GN=TEFM PE=1 SV=1 - [TEFM_HUMAN]	1.73786e+08	1.08329e+08	142350333	0
Q5TGY3	AT-hook DNA-binding motif-containing protein 1 OS=Homo sapiens OX=9606 GN=AHDC1 PE=1 SV=1 - [AHDC1_HUMAN]	8.25339e+07	0	85520006	0
Q8WXI9	Transcriptional repressor p66-beta OS=Homo sapiens OX=9606 GN=GATAD2B PE=1 SV=1 - [P66B_HUMAN]	0	162503938	9.80507e+07	4.63088e+07
O75818	Ribonuclease P protein subunit p40 OS=Homo sapiens OX=9606 GN=RPP40 PE=1 SV=3 - [RPP40_HUMAN]	0	0	244193892	66512186
Q9Y6N5	Sulfide:quinone oxidoreductase, mitochondrial OS=Homo sapiens OX=9606 GN=SQOR PE=1 SV=1 - [SQOR_HUMAN]	0	43076704	0	50951720
Q15695	U2 small nuclear ribonucleoprotein auxiliary factor 35 kDa subunit-related protein 1 OS=Homo sapiens OX=9606 GN=ZRSR1 PE=2 SV=2 - [U2AFL_HUMAN]	0	0	0	0
Q6ISB3	Grainyhead-like protein 2 homolog OS=Homo sapiens OX=9606 GN=GRHL2 PE=1 SV=1 - [GRHL2_HUMAN]	0	0	0	0
Q9Y3C7	Mediator of RNA polymerase II transcription subunit 31 OS=Homo sapiens OX=9606 GN=MED31 PE=1 SV=1 - [MED31_HUMAN]	0	405412366	130977797	127153124
Q96TA2	ATP-dependent zinc metalloprotease YME1L1 OS=Homo sapiens OX=9606 GN=YME1L1 PE=1 SV=2 - [YMEL1_HUMAN]	1.83272e+08	3.88132e+08	142863827	1.21746e+08
P48643	T-complex protein 1 subunit epsilon OS=Homo sapiens OX=9606 GN=CCT5 PE=1 SV=1 - [TCPE_HUMAN]	0	0	0	1.0604e+07
Q75QN2	Integrator complex subunit 8 OS=Homo sapiens OX=9606 GN=INTS8 PE=1 SV=1 - [INT8_HUMAN]	77448865	212231086	1.01046e+08	8.01792e+07
Q8N4C8	Misshapen-like kinase 1 OS=Homo sapiens OX=9606 GN=MINK1 PE=1 SV=2 - [MINK1_HUMAN]	3.16676e+07	7.17112e+06	0	0
Q9HCM4	Band 4.1-like protein 5 OS=Homo sapiens OX=9606 GN=EPB41L5 PE=1 SV=3 - [E41L5_HUMAN]	0	0	2.9475e+08	0
P45973	Chromobox protein homolog 5 OS=Homo sapiens OX=9606 GN=CBX5 PE=1 SV=1 - [CBX5_HUMAN]	0	0	0	0
Q9H694	Protein bicaudal C homolog 1 OS=Homo sapiens OX=9606 GN=BICC1 PE=1 SV=2 - [BICC1_HUMAN]	7.33053e+07	0	8.63048e+08	0
Q96BP2	Coiled-coil-helix-coiled-coil-helix domain-containing protein 1 OS=Homo sapiens OX=9606 GN=CHCHD1 PE=1 SV=1 - [CHCH1_HUMAN]	0	0	0	0
Q9NUG6	p53 and DNA damage-regulated protein 1 OS=Homo sapiens OX=9606 GN=PDRG1 PE=1 SV=2 - [PDRG1_HUMAN]	3273214090	2366188036	1064388384	1995711128
P15514	Amphiregulin OS=Homo sapiens OX=9606 GN=AREG PE=1 SV=2 - [AREG_HUMAN]	2331581925	2214398059	19283338	6.9224e+08
Q5M775	Cytospin-B OS=Homo sapiens OX=9606 GN=SPECC1 PE=1 SV=1 - [CYTSB_HUMAN]	0	329031432	0	0
Q9H410	Kinetochore-associated protein DSN1 homolog OS=Homo sapiens OX=9606 GN=DSN1 PE=1 SV=2 - [DSN1_HUMAN]	62277825	0	98116307	88310942
O00629	Importin subunit alpha-3 OS=Homo sapiens OX=9606 GN=KPNA4 PE=1 SV=1 - [IMA3_HUMAN]	1.00848e+08	6.0962e+07	0	0
Q6YHK3	CD109 antigen OS=Homo sapiens OX=9606 GN=CD109 PE=1 SV=2 - [CD109_HUMAN]	199214784	81288869	1.74449e+08	6.00604e+07
O95232	Luc7-like protein 3 OS=Homo sapiens OX=9606 GN=LUC7L3 PE=1 SV=2 - [LC7L3_HUMAN]	2.31233e+08	215534712	0	268202519
Q9NWQ8	Phosphoprotein associated with glycosphingolipid-enriched microdomains 1 OS=Homo sapiens OX=9606 GN=PAG1 PE=1 SV=2 - [PHAG1_HUMAN]	0	0	77842052	0
P17010	Zinc finger X-chromosomal protein OS=Homo sapiens OX=9606 GN=ZFX PE=2 SV=2 - [ZFX_HUMAN]	26355688	0	0	0
Q8WUU5	GATA zinc finger domain-containing protein 1 OS=Homo sapiens OX=9606 GN=GATAD1 PE=1 SV=1 - [GATD1_HUMAN]	0	0	0	0
P12035	Keratin, type II cytoskeletal 3 OS=Homo sapiens OX=9606 GN=KRT3 PE=1 SV=3 - [K2C3_HUMAN]	1.89585e+08	58877694	42486249	89710383
O15231	Zinc finger protein 185 OS=Homo sapiens OX=9606 GN=ZNF185 PE=1 SV=3 - [ZN185_HUMAN]	0	2.08515e+08	5.90434e+07	0
P30260	Cell division cycle protein 27 homolog OS=Homo sapiens OX=9606 GN=CDC27 PE=1 SV=2 - [CDC27_HUMAN]	0	1.20302e+08	0	0
Q86XW9	Thioredoxin domain-containing protein 6 OS=Homo sapiens OX=9606 GN=NME9 PE=2 SV=1 - [TXND6_HUMAN]	0	0	0	0
Q00403	Transcription initiation factor IIB OS=Homo sapiens OX=9606 GN=GTF2B PE=1 SV=1 - [TF2B_HUMAN]	126934205	1.02956e+08	0	0
Q86UK7	E3 ubiquitin-protein ligase ZNF598 OS=Homo sapiens OX=9606 GN=ZNF598 PE=1 SV=1 - [ZN598_HUMAN]	23599845	0	179827489	0
Q00325	Phosphate carrier protein, mitochondrial OS=Homo sapiens OX=9606 GN=SLC25A3 PE=1 SV=2 - [MPCP_HUMAN]	5.28561e+08	7.41451e+08	2.39672e+08	551247423
Q8WYQ5	Microprocessor complex subunit DGCR8 OS=Homo sapiens OX=9606 GN=DGCR8 PE=1 SV=1 - [DGCR8_HUMAN]	0	3.77106e+07	4.50798e+07	55077242
Q96RT1	Erbin OS=Homo sapiens OX=9606 GN=ERBIN PE=1 SV=2 - [ERBIN_HUMAN]	6.02619e+07	7.18977e+07	2.16644e+07	0
Q14678	KN motif and ankyrin repeat domain-containing protein 1 OS=Homo sapiens OX=9606 GN=KANK1 PE=1 SV=3 - [KANK1_HUMAN]	2.78576e+07	8.35083e+07	76030144	0
Q5SYE7	NHS-like protein 1 OS=Homo sapiens OX=9606 GN=NHSL1 PE=1 SV=2 - [NHSL1_HUMAN]	0	1.76206e+08	1.20572e+08	1.58742e+07
Q9Y5Z7	Host cell factor 2 OS=Homo sapiens OX=9606 GN=HCFC2 PE=1 SV=1 - [HCFC2_HUMAN]	164407667	0	0	0
Q6P1M3	Lethal(2) giant larvae protein homolog 2 OS=Homo sapiens OX=9606 GN=LLGL2 PE=1 SV=2 - [L2GL2_HUMAN]	8.14527e+07	1.1006e+08	6.51633e+07	2.98524e+07
Q71SY5	Mediator of RNA polymerase II transcription subunit 25 OS=Homo sapiens OX=9606 GN=MED25 PE=1 SV=2 - [MED25_HUMAN]	0	367204950	259087805	227527772
Q12769	Nuclear pore complex protein Nup160 OS=Homo sapiens OX=9606 GN=NUP160 PE=1 SV=3 - [NU160_HUMAN]	2.06723e+07	0	0	0
Q9BRP0	Transcription factor Ovo-like 2 OS=Homo sapiens OX=9606 GN=OVOL2 PE=1 SV=1 - [OVOL2_HUMAN]	0	0	0	0
O94864	STAGA complex 65 subunit gamma OS=Homo sapiens OX=9606 GN=SUPT7L PE=1 SV=1 - [ST65G_HUMAN]	0	0	135583521	28486914
P39880	Homeobox protein cut-like 1 OS=Homo sapiens OX=9606 GN=CUX1 PE=1 SV=3 - [CUX1_HUMAN]	0	6.17748e+07	76233831	3.98369e+07
Q6PCB5	Round spermatid basic protein 1-like protein OS=Homo sapiens OX=9606 GN=RSBN1L PE=1 SV=2 - [RSBNL_HUMAN]	68715230	85808502	0	0
P51532	Transcription activator BRG1 OS=Homo sapiens OX=9606 GN=SMARCA4 PE=1 SV=2 - [SMCA4_HUMAN]	2.2874e+07	0	118588996	0
Q9BYJ9	YTH domain-containing family protein 1 OS=Homo sapiens OX=9606 GN=YTHDF1 PE=1 SV=1 - [YTHD1_HUMAN]	83660064	0	0	8014192
Q96QI5	Heparan sulfate glucosamine 3-O-sulfotransferase 6 OS=Homo sapiens OX=9606 GN=HS3ST6 PE=1 SV=2 - [HS3S6_HUMAN]	0	0	0	0
Q14592	Zinc finger protein 460 OS=Homo sapiens OX=9606 GN=ZNF460 PE=1 SV=2 - [ZN460_HUMAN]	0	0	5.13911e+07	0
Q96NG8	Zinc finger protein 582 OS=Homo sapiens OX=9606 GN=ZNF582 PE=2 SV=1 - [ZN582_HUMAN]	10324786080	0	0	0
Q9NV56	MRG/MORF4L-binding protein OS=Homo sapiens OX=9606 GN=MRGBP PE=1 SV=1 - [MRGBP_HUMAN]	70240323	56881159	0	0
Q12800	Alpha-globin transcription factor CP2 OS=Homo sapiens OX=9606 GN=TFCP2 PE=1 SV=2 - [TFCP2_HUMAN]	102673513	106771069	0	0
Q9P2D0	Inhibitor of Bruton tyrosine kinase OS=Homo sapiens OX=9606 GN=IBTK PE=1 SV=3 - [IBTK_HUMAN]	0	0	31010016	0
Q9H6S0	3'-5' RNA helicase YTHDC2 OS=Homo sapiens OX=9606 GN=YTHDC2 PE=1 SV=2 - [YTDC2_HUMAN]	98003614	0	23141963	7.13885e+07
O60216	Double-strand-break repair protein rad21 homolog OS=Homo sapiens OX=9606 GN=RAD21 PE=1 SV=2 - [RAD21_HUMAN]	0	129889750	84323554	0
O15085	Rho guanine nucleotide exchange factor 11 OS=Homo sapiens OX=9606 GN=ARHGEF11 PE=1 SV=1 - [ARHGB_HUMAN]	1.7679e+07	1.00391e+07	0	4.70045e+06
Q5FWF5	N-acetyltransferase ESCO1 OS=Homo sapiens OX=9606 GN=ESCO1 PE=1 SV=3 - [ESCO1_HUMAN]	56682044	1.26905e+08	34574034	7.56893e+07
Q6WKZ4	Rab11 family-interacting protein 1 OS=Homo sapiens OX=9606 GN=RAB11FIP1 PE=1 SV=3 - [RFIP1_HUMAN]	160078227	1.52704e+08	1.75719e+07	1.15622e+07
Q15582	Transforming growth factor-beta-induced protein ig-h3 OS=Homo sapiens OX=9606 GN=TGFBI PE=1 SV=1 - [BGH3_HUMAN]	0	5.42768e+07	3.33285e+07	0
Q9NZI7	Upstream-binding protein 1 OS=Homo sapiens OX=9606 GN=UBP1 PE=1 SV=1 - [UBIP1_HUMAN]	84007175	1.69521e+08	0	0
P35052	Glypican-1 OS=Homo sapiens OX=9606 GN=GPC1 PE=1 SV=2 - [GPC1_HUMAN]	1.43175e+08	6.87493e+07	4.52036e+07	0
Q15652	Probable JmjC domain-containing histone demethylation protein 2C OS=Homo sapiens OX=9606 GN=JMJD1C PE=1 SV=2 - [JHD2C_HUMAN]	71756635	1.49486e+08	1.21103e+08	3.90369e+07
P15153	Ras-related C3 botulinum toxin substrate 2 OS=Homo sapiens OX=9606 GN=RAC2 PE=1 SV=1 - [RAC2_HUMAN]	0	0	254452346	447020444
Q92922	SWI/SNF complex subunit SMARCC1 OS=Homo sapiens OX=9606 GN=SMARCC1 PE=1 SV=3 - [SMRC1_HUMAN]	3.70169e+08	2.8968e+08	0	40679349
P38398	Breast cancer type 1 susceptibility protein OS=Homo sapiens OX=9606 GN=BRCA1 PE=1 SV=2 - [BRCA1_HUMAN]	0	3.9294e+07	89786656	6.62353e+06
P47985	Cytochrome b-c1 complex subunit Rieske, mitochondrial OS=Homo sapiens OX=9606 GN=UQCRFS1 PE=1 SV=2 - [UCRI_HUMAN]	0	0	0	0
Q8TAF3	WD repeat-containing protein 48 OS=Homo sapiens OX=9606 GN=WDR48 PE=1 SV=1 - [WDR48_HUMAN]	59667958	0	4.3272e+07	0
O15381	Nuclear valosin-containing protein-like OS=Homo sapiens OX=9606 GN=NVL PE=1 SV=1 - [NVL_HUMAN]	0	0	0	0
Q92620	Pre-mRNA-splicing factor ATP-dependent RNA helicase PRP16 OS=Homo sapiens OX=9606 GN=DHX38 PE=1 SV=2 - [PRP16_HUMAN]	107326018	1.06941e+08	4.66125e+07	48667516
Q9NUI1	Peroxisomal 2,4-dienoyl-CoA reductase OS=Homo sapiens OX=9606 GN=DECR2 PE=1 SV=1 - [DECR2_HUMAN]	0	0	0	0
Q8N442	Translation factor GUF1, mitochondrial OS=Homo sapiens OX=9606 GN=GUF1 PE=1 SV=1 - [GUF1_HUMAN]	64976991	0	8.94829e+07	96009145
Q96MU8	Kremen protein 1 OS=Homo sapiens OX=9606 GN=KREMEN1 PE=1 SV=3 - [KREM1_HUMAN]	0	0	19499481	0
Q8NFH5	Nucleoporin NUP35 OS=Homo sapiens OX=9606 GN=NUP35 PE=1 SV=1 - [NUP35_HUMAN]	41354188	62616261	0	0
Q05901	Neuronal acetylcholine receptor subunit beta-3 OS=Homo sapiens OX=9606 GN=CHRNB3 PE=2 SV=2 - [ACHB3_HUMAN]	0	0	0	0
Q96EE3	Nucleoporin SEH1 OS=Homo sapiens OX=9606 GN=SEH1L PE=1 SV=3 - [SEH1_HUMAN]	242695746	0	0	32195444
Q96K37	Solute carrier family 35 member E1 OS=Homo sapiens OX=9606 GN=SLC35E1 PE=1 SV=2 - [S35E1_HUMAN]	0	0	0	23411811
O75691	Small subunit processome component 20 homolog OS=Homo sapiens OX=9606 GN=UTP20 PE=1 SV=3 - [UTP20_HUMAN]	8.39726e+07	1.53496e+08	7.61812e+07	3.23062e+07
P07947	Tyrosine-protein kinase Yes OS=Homo sapiens OX=9606 GN=YES1 PE=1 SV=3 - [YES_HUMAN]	0	0	0	0
A1L390	Pleckstrin homology domain-containing family G member 3 OS=Homo sapiens OX=9606 GN=PLEKHG3 PE=1 SV=1 - [PKHG3_HUMAN]	1.14524e+08	0	0	167199056
Q9NVF7	F-box only protein 28 OS=Homo sapiens OX=9606 GN=FBXO28 PE=1 SV=1 - [FBX28_HUMAN]	166079548	0	46872149	0
Q12972	Nuclear inhibitor of protein phosphatase 1 OS=Homo sapiens OX=9606 GN=PPP1R8 PE=1 SV=2 - [PP1R8_HUMAN]	0	0	0	0
P63272	Transcription elongation factor SPT4 OS=Homo sapiens OX=9606 GN=SUPT4H1 PE=1 SV=1 - [SPT4H_HUMAN]	201842285	175896246	0	128559660
Q5XKP0	MICOS complex subunit MIC13 OS=Homo sapiens OX=9606 GN=MIC13 PE=1 SV=1 - [MIC13_HUMAN]	1.00076e+08	0	0	0
Q9NVM6	DnaJ homolog subfamily C member 17 OS=Homo sapiens OX=9606 GN=DNAJC17 PE=1 SV=1 - [DJC17_HUMAN]	9.19962e+07	0	0	0
Q9Y6J0	Calcineurin-binding protein cabin-1 OS=Homo sapiens OX=9606 GN=CABIN1 PE=1 SV=1 - [CABIN_HUMAN]	127996760	127815330	6.54061e+07	8.6994e+07
O15213	WD repeat-containing protein 46 OS=Homo sapiens OX=9606 GN=WDR46 PE=1 SV=3 - [WDR46_HUMAN]	0	0	17014002	0
Q9BW85	YJU2 splicing factor homolog OS=Homo sapiens OX=9606 GN=YJU2 PE=1 SV=1 - [YJU2_HUMAN]	0	0	0	0
Q04637	Eukaryotic translation initiation factor 4 gamma 1 OS=Homo sapiens OX=9606 GN=EIF4G1 PE=1 SV=4 - [IF4G1_HUMAN]	0	4.70755e+07	0	0
Q8NCD3	Holliday junction recognition protein OS=Homo sapiens OX=9606 GN=HJURP PE=1 SV=2 - [HJURP_HUMAN]	0	0	0	155094232
Q9NYH9	U3 small nucleolar RNA-associated protein 6 homolog OS=Homo sapiens OX=9606 GN=UTP6 PE=2 SV=2 - [UTP6_HUMAN]	0	0	122331789	0
Q9BZF9	Uveal autoantigen with coiled-coil domains and ankyrin repeats OS=Homo sapiens OX=9606 GN=UACA PE=1 SV=2 - [UACA_HUMAN]	1.22274e+08	1.67422e+08	1.27162e+08	1.48105e+07
O43474	Krueppel-like factor 4 OS=Homo sapiens OX=9606 GN=KLF4 PE=1 SV=3 - [KLF4_HUMAN]	153905352	2.19018e+08	1.37081e+08	0
Q9Y3X0	Coiled-coil domain-containing protein 9 OS=Homo sapiens OX=9606 GN=CCDC9 PE=1 SV=1 - [CCDC9_HUMAN]	0	0	3.76837e+07	0
P48634	Protein PRRC2A OS=Homo sapiens OX=9606 GN=PRRC2A PE=1 SV=3 - [PRC2A_HUMAN]	3.18963e+08	1.24269e+08	9.14718e+07	9.06227e+07
Q9Y676	28S ribosomal protein S18b, mitochondrial OS=Homo sapiens OX=9606 GN=MRPS18B PE=1 SV=1 - [RT18B_HUMAN]	19763293	0	0	0
Q9P035	Very-long-chain (3R)-3-hydroxyacyl-CoA dehydratase 3 OS=Homo sapiens OX=9606 GN=HACD3 PE=1 SV=2 - [HACD3_HUMAN]	0	71845198	0	0
Q9UHD8	Septin-9 OS=Homo sapiens OX=9606 GN=SEPT9 PE=1 SV=2 - [SEPT9_HUMAN]	0	4.36217e+07	0	0
Q96AY2	Crossover junction endonuclease EME1 OS=Homo sapiens OX=9606 GN=EME1 PE=1 SV=2 - [EME1_HUMAN]	0	18880423	2.94693e+07	2.01627e+07
P46060	Ran GTPase-activating protein 1 OS=Homo sapiens OX=9606 GN=RANGAP1 PE=1 SV=1 - [RAGP1_HUMAN]	0	8.52122e+07	3.76282e+07	0
Q9UKL0	REST corepressor 1 OS=Homo sapiens OX=9606 GN=RCOR1 PE=1 SV=2 - [RCOR1_HUMAN]	8.95989e+07	8.15434e+07	42679003	0
Q96SB8	Structural maintenance of chromosomes protein 6 OS=Homo sapiens OX=9606 GN=SMC6 PE=1 SV=2 - [SMC6_HUMAN]	6.65916e+07	0	0	0
Q99551	Transcription termination factor 1, mitochondrial OS=Homo sapiens OX=9606 GN=MTERF1 PE=1 SV=1 - [MTEF1_HUMAN]	0	32639403	0	0
P49411	Elongation factor Tu, mitochondrial OS=Homo sapiens OX=9606 GN=TUFM PE=1 SV=2 - [EFTU_HUMAN]	1109469261	1.05124e+09	0	558861582
Q5XUX0	F-box only protein 31 OS=Homo sapiens OX=9606 GN=FBXO31 PE=1 SV=2 - [FBX31_HUMAN]	0	0	0	0
O43929	Origin recognition complex subunit 4 OS=Homo sapiens OX=9606 GN=ORC4 PE=1 SV=2 - [ORC4_HUMAN]	0	63572348	0	0
P13804	Electron transfer flavoprotein subunit alpha, mitochondrial OS=Homo sapiens OX=9606 GN=ETFA PE=1 SV=1 - [ETFA_HUMAN]	0	0	0	0
Q9P032	NADH dehydrogenase [ubiquinone] 1 alpha subcomplex assembly factor 4 OS=Homo sapiens OX=9606 GN=NDUFAF4 PE=1 SV=1 - [NDUF4_HUMAN]	0	9514179	0	0
O00291	Huntingtin-interacting protein 1 OS=Homo sapiens OX=9606 GN=HIP1 PE=1 SV=5 - [HIP1_HUMAN]	0	0	0	1.15224e+08
P61201	COP9 signalosome complex subunit 2 OS=Homo sapiens OX=9606 GN=COPS2 PE=1 SV=1 - [CSN2_HUMAN]	0	0	0	0
Q8IVS2	Malonyl-CoA-acyl carrier protein transacylase, mitochondrial OS=Homo sapiens OX=9606 GN=MCAT PE=1 SV=2 - [FABD_HUMAN]	0	0	0	0
Q9HC21	Mitochondrial thiamine pyrophosphate carrier OS=Homo sapiens OX=9606 GN=SLC25A19 PE=1 SV=1 - [TPC_HUMAN]	0	0	0	0
P13984	General transcription factor IIF subunit 2 OS=Homo sapiens OX=9606 GN=GTF2F2 PE=1 SV=2 - [T2FB_HUMAN]	0	0	0	0
Q13472	DNA topoisomerase 3-alpha OS=Homo sapiens OX=9606 GN=TOP3A PE=1 SV=1 - [TOP3A_HUMAN]	0	98998133	1.25134e+08	0
Q9H9G7	Protein argonaute-3 OS=Homo sapiens OX=9606 GN=AGO3 PE=1 SV=2 - [AGO3_HUMAN]	1.89503e+08	248269534	1.59997e+08	146680662
Q8NDZ4	Deleted in autism protein 1 OS=Homo sapiens OX=9606 GN=C3orf58 PE=1 SV=1 - [DIA1_HUMAN]	98493919	0	0	0
Q9BRJ2	39S ribosomal protein L45, mitochondrial OS=Homo sapiens OX=9606 GN=MRPL45 PE=1 SV=2 - [RM45_HUMAN]	0	0	0	0
Q7Z3K3	Pogo transposable element with ZNF domain OS=Homo sapiens OX=9606 GN=POGZ PE=1 SV=2 - [POGZ_HUMAN]	3.74953e+07	0	107000644	0
Q9NNW5	WD repeat-containing protein 6 OS=Homo sapiens OX=9606 GN=WDR6 PE=1 SV=1 - [WDR6_HUMAN]	0	172870036	0	0
Q92828	Coronin-2A OS=Homo sapiens OX=9606 GN=CORO2A PE=1 SV=2 - [COR2A_HUMAN]	3.38904e+08	5.53884e+08	4.23762e+08	309607576
Q13492	Phosphatidylinositol-binding clathrin assembly protein OS=Homo sapiens OX=9606 GN=PICALM PE=1 SV=2 - [PICAL_HUMAN]	97305534	0	0	0
Q9H825	Methyltransferase-like protein 8 OS=Homo sapiens OX=9606 GN=METTL8 PE=2 SV=2 - [METL8_HUMAN]	0	0	0	0
Q6DD87	Zinc finger protein 787 OS=Homo sapiens OX=9606 GN=ZNF787 PE=1 SV=4 - [ZN787_HUMAN]	0	0	0	0
P0CG39	POTE ankyrin domain family member J OS=Homo sapiens OX=9606 GN=POTEJ PE=3 SV=1 - [POTEJ_HUMAN]	1.05178e+10	7.91939e+09	5.18363e+09	6.6523e+09
P18827	Syndecan-1 OS=Homo sapiens OX=9606 GN=SDC1 PE=1 SV=3 - [SDC1_HUMAN]	0	0	517711182	411525756
Q8TED9	Actin filament-associated protein 1-like 1 OS=Homo sapiens OX=9606 GN=AFAP1L1 PE=1 SV=2 - [AF1L1_HUMAN]	0	38810099	4.25985e+07	0
P54274	Telomeric repeat-binding factor 1 OS=Homo sapiens OX=9606 GN=TERF1 PE=1 SV=3 - [TERF1_HUMAN]	0	0	0	0
P09543	2',3'-cyclic-nucleotide 3'-phosphodiesterase OS=Homo sapiens OX=9606 GN=CNP PE=1 SV=2 - [CN37_HUMAN]	0	0	0	0
P07900	Heat shock protein HSP 90-alpha OS=Homo sapiens OX=9606 GN=HSP90AA1 PE=1 SV=5 - [HS90A_HUMAN]	9.95175e+07	98556020	0	0
A8K0R7	Zinc finger protein 839 OS=Homo sapiens OX=9606 GN=ZNF839 PE=2 SV=1 - [ZN839_HUMAN]	34109789	0	0	0
Q92615	La-related protein 4B OS=Homo sapiens OX=9606 GN=LARP4B PE=1 SV=3 - [LAR4B_HUMAN]	2.78002e+08	60047498	4.69656e+07	0
O15554	Intermediate conductance calcium-activated potassium channel protein 4 OS=Homo sapiens OX=9606 GN=KCNN4 PE=1 SV=1 - [KCNN4_HUMAN]	0	1.149e+08	0	0
Q9H078	Caseinolytic peptidase B protein homolog OS=Homo sapiens OX=9606 GN=CLPB PE=1 SV=1 - [CLPB_HUMAN]	0	0	55592113	0
O15379	Histone deacetylase 3 OS=Homo sapiens OX=9606 GN=HDAC3 PE=1 SV=2 - [HDAC3_HUMAN]	193604652	220577936	0	0
Q52LC2	V-type proton ATPase subunit S1-like protein OS=Homo sapiens OX=9606 GN=ATP6AP1L PE=2 SV=1 - [VAS1L_HUMAN]	0	71859644	0	0
O95837	Guanine nucleotide-binding protein subunit alpha-14 OS=Homo sapiens OX=9606 GN=GNA14 PE=1 SV=1 - [GNA14_HUMAN]	0	0	5.98232e+07	0
P04637	Cellular tumor antigen p53 OS=Homo sapiens OX=9606 GN=TP53 PE=1 SV=4 - [P53_HUMAN]	0	0	0	0
Q12988	Heat shock protein beta-3 OS=Homo sapiens OX=9606 GN=HSPB3 PE=1 SV=2 - [HSPB3_HUMAN]	0	0	0	0
Q16795	NADH dehydrogenase [ubiquinone] 1 alpha subcomplex subunit 9, mitochondrial OS=Homo sapiens OX=9606 GN=NDUFA9 PE=1 SV=2 - [NDUA9_HUMAN]	1.35629e+08	0	0	0
Q1W6H9	Protein FAM110C OS=Homo sapiens OX=9606 GN=FAM110C PE=1 SV=2 - [F110C_HUMAN]	0	0	0	0
O00767	Acyl-CoA desaturase OS=Homo sapiens OX=9606 GN=SCD PE=1 SV=2 - [ACOD_HUMAN]	0	0	0	0
Q8WUY1	Protein THEM6 OS=Homo sapiens OX=9606 GN=THEM6 PE=1 SV=2 - [THEM6_HUMAN]	0	3.91091e+07	0	0
Q9NXD2	Myotubularin-related protein 10 OS=Homo sapiens OX=9606 GN=MTMR10 PE=1 SV=3 - [MTMRA_HUMAN]	0	0	0	76755864
P19525	Interferon-induced, double-stranded RNA-activated protein kinase OS=Homo sapiens OX=9606 GN=EIF2AK2 PE=1 SV=2 - [E2AK2_HUMAN]	107166153	1.09789e+08	77493128	0
Q96JM7	Lethal(3)malignant brain tumor-like protein 3 OS=Homo sapiens OX=9606 GN=L3MBTL3 PE=1 SV=2 - [LMBL3_HUMAN]	0	40933013	0	0
Q96MG7	Non-structural maintenance of chromosomes element 3 homolog OS=Homo sapiens OX=9606 GN=NSMCE3 PE=1 SV=1 - [NSE3_HUMAN]	0	140063472	79618502	0
Q5H9T9	Fibrous sheath CABYR-binding protein OS=Homo sapiens OX=9606 GN=FSCB PE=2 SV=3 - [FSCB_HUMAN]	0	0	0	0
P12814	Alpha-actinin-1 OS=Homo sapiens OX=9606 GN=ACTN1 PE=1 SV=2 - [ACTN1_HUMAN]	54354082	3.28855e+07	28075370	1.84889e+07
P55884	Eukaryotic translation initiation factor 3 subunit B OS=Homo sapiens OX=9606 GN=EIF3B PE=1 SV=3 - [EIF3B_HUMAN]	0	2.73811e+08	0	43006014
Q01167	Forkhead box protein K2 OS=Homo sapiens OX=9606 GN=FOXK2 PE=1 SV=3 - [FOXK2_HUMAN]	0	0	0	1.29164e+07
Q9NZU7	Calcium-binding protein 1 OS=Homo sapiens OX=9606 GN=CABP1 PE=1 SV=5 - [CABP1_HUMAN]	0	0	120896571	0
Q9Y3F4	Serine-threonine kinase receptor-associated protein OS=Homo sapiens OX=9606 GN=STRAP PE=1 SV=1 - [STRAP_HUMAN]	0	0	0	9928547
P49368	T-complex protein 1 subunit gamma OS=Homo sapiens OX=9606 GN=CCT3 PE=1 SV=4 - [TCPG_HUMAN]	4.96621e+07	7351043	0	0
O14874	[3-methyl-2-oxobutanoate dehydrogenase [lipoamide]] kinase, mitochondrial OS=Homo sapiens OX=9606 GN=BCKDK PE=1 SV=2 - [BCKD_HUMAN]	19666361	0	0	0
P83731	60S ribosomal protein L24 OS=Homo sapiens OX=9606 GN=RPL24 PE=1 SV=1 - [RL24_HUMAN]	0	0	0	0
Q52LR7	Enhancer of polycomb homolog 2 OS=Homo sapiens OX=9606 GN=EPC2 PE=1 SV=2 - [EPC2_HUMAN]	64266121	0	38124199	62209398
Q96GN5	Cell division cycle-associated 7-like protein OS=Homo sapiens OX=9606 GN=CDCA7L PE=1 SV=2 - [CDA7L_HUMAN]	0	0	0	0
Q92945	Far upstream element-binding protein 2 OS=Homo sapiens OX=9606 GN=KHSRP PE=1 SV=4 - [FUBP2_HUMAN]	0	0	6.52295e+07	0
Q8WW12	PEST proteolytic signal-containing nuclear protein OS=Homo sapiens OX=9606 GN=PCNP PE=1 SV=2 - [PCNP_HUMAN]	0	0	0	0
Q14157	Ubiquitin-associated protein 2-like OS=Homo sapiens OX=9606 GN=UBAP2L PE=1 SV=2 - [UBP2L_HUMAN]	194611348	1.01909e+08	0	1.08983e+08
Q8WUA4	General transcription factor 3C polypeptide 2 OS=Homo sapiens OX=9606 GN=GTF3C2 PE=1 SV=2 - [TF3C2_HUMAN]	136757562	0	0	0
P56270	Myc-associated zinc finger protein OS=Homo sapiens OX=9606 GN=MAZ PE=1 SV=1 - [MAZ_HUMAN]	4.36756e+07	0	0	154528420
Q92830	Histone acetyltransferase KAT2A OS=Homo sapiens OX=9606 GN=KAT2A PE=1 SV=3 - [KAT2A_HUMAN]	120268397	1.06266e+08	8.42637e+07	8.04096e+07
Q9P2K5	Myelin expression factor 2 OS=Homo sapiens OX=9606 GN=MYEF2 PE=1 SV=3 - [MYEF2_HUMAN]	0	8.24943e+07	0	6.12364e+07
Q96C36	Pyrroline-5-carboxylate reductase 2 OS=Homo sapiens OX=9606 GN=PYCR2 PE=1 SV=1 - [P5CR2_HUMAN]	517071102	684321020	558442904	491745936
Q96MT8	Centrosomal protein of 63 kDa OS=Homo sapiens OX=9606 GN=CEP63 PE=1 SV=1 - [CEP63_HUMAN]	0	0	0	0
P18146	Early growth response protein 1 OS=Homo sapiens OX=9606 GN=EGR1 PE=1 SV=1 - [EGR1_HUMAN]	1.0196e+08	1.09898e+08	0	0
P01036	Cystatin-S OS=Homo sapiens OX=9606 GN=CST4 PE=1 SV=3 - [CYTS_HUMAN]	0	0	0	243750741
Q9Y4A0	Jerky protein homolog-like OS=Homo sapiens OX=9606 GN=JRKL PE=2 SV=2 - [JERKL_HUMAN]	2.48519e+08	0	0	0
Q9Y2A7	Nck-associated protein 1 OS=Homo sapiens OX=9606 GN=NCKAP1 PE=1 SV=1 - [NCKP1_HUMAN]	330745013	1.71181e+08	54921602	121192193
Q6P2C0	WD repeat-containing protein 93 OS=Homo sapiens OX=9606 GN=WDR93 PE=2 SV=1 - [WDR93_HUMAN]	0	0	232709824	0
O95292	Vesicle-associated membrane protein-associated protein B/C OS=Homo sapiens OX=9606 GN=VAPB PE=1 SV=3 - [VAPB_HUMAN]	153790528	173192248	143018203	97151014
O75489	NADH dehydrogenase [ubiquinone] iron-sulfur protein 3, mitochondrial OS=Homo sapiens OX=9606 GN=NDUFS3 PE=1 SV=1 - [NDUS3_HUMAN]	0	0	0	0
Q96T88	E3 ubiquitin-protein ligase UHRF1 OS=Homo sapiens OX=9606 GN=UHRF1 PE=1 SV=1 - [UHRF1_HUMAN]	184177380	0	0	0
Q8TBZ3	WD repeat-containing protein 20 OS=Homo sapiens OX=9606 GN=WDR20 PE=1 SV=2 - [WDR20_HUMAN]	0	0	0	0
Q8N954	G patch domain-containing protein 11 OS=Homo sapiens OX=9606 GN=GPATCH11 PE=1 SV=4 - [GPT11_HUMAN]	0	0	0	0
Q13227	G protein pathway suppressor 2 OS=Homo sapiens OX=9606 GN=GPS2 PE=1 SV=3 - [GPS2_HUMAN]	351958152	411805820	8.67556e+07	8.11493e+07
Q92908	Transcription factor GATA-6 OS=Homo sapiens OX=9606 GN=GATA6 PE=1 SV=2 - [GATA6_HUMAN]	0	18768792	0	0
Q96EV2	RNA-binding protein 33 OS=Homo sapiens OX=9606 GN=RBM33 PE=1 SV=3 - [RBM33_HUMAN]	179152784	1.76612e+08	95257304	0
Q6IBS0	Twinfilin-2 OS=Homo sapiens OX=9606 GN=TWF2 PE=1 SV=2 - [TWF2_HUMAN]	32142177	0	0	0
Q9NV88	Integrator complex subunit 9 OS=Homo sapiens OX=9606 GN=INTS9 PE=1 SV=2 - [INT9_HUMAN]	0	67389116	0	0
Q7L4I2	Arginine/serine-rich coiled-coil protein 2 OS=Homo sapiens OX=9606 GN=RSRC2 PE=1 SV=1 - [RSRC2_HUMAN]	0	0	0	0
P55072	Transitional endoplasmic reticulum ATPase OS=Homo sapiens OX=9606 GN=VCP PE=1 SV=4 - [TERA_HUMAN]	120489134	186443594	0	0
Q15058	Kinesin-like protein KIF14 OS=Homo sapiens OX=9606 GN=KIF14 PE=1 SV=1 - [KIF14_HUMAN]	141773024	111703092	0	5.24989e+07
Q86V15	Zinc finger protein castor homolog 1 OS=Homo sapiens OX=9606 GN=CASZ1 PE=1 SV=4 - [CASZ1_HUMAN]	6.91832e+07	34148727	0	5.42714e+07
Q8TAQ2	SWI/SNF complex subunit SMARCC2 OS=Homo sapiens OX=9606 GN=SMARCC2 PE=1 SV=1 - [SMRC2_HUMAN]	3.46365e+08	1.9023e+08	0	53306828
Q2NKJ3	CST complex subunit CTC1 OS=Homo sapiens OX=9606 GN=CTC1 PE=1 SV=2 - [CTC1_HUMAN]	0	0	0	0
O00522	Krev interaction trapped protein 1 OS=Homo sapiens OX=9606 GN=KRIT1 PE=1 SV=2 - [KRIT1_HUMAN]	0	2.74674e+07	0	0
Q9BXW4	Microtubule-associated proteins 1A/1B light chain 3C OS=Homo sapiens OX=9606 GN=MAP1LC3C PE=1 SV=1 - [MLP3C_HUMAN]	0	0	443424672	0
P04040	Catalase OS=Homo sapiens OX=9606 GN=CAT PE=1 SV=3 - [CATA_HUMAN]	0	0	1081337754	4.2354e+09
P06400	Retinoblastoma-associated protein OS=Homo sapiens OX=9606 GN=RB1 PE=1 SV=2 - [RB_HUMAN]	0	83263518	0	0
Q9UER7	Death domain-associated protein 6 OS=Homo sapiens OX=9606 GN=DAXX PE=1 SV=2 - [DAXX_HUMAN]	0	0	0	0
P53539	Protein fosB OS=Homo sapiens OX=9606 GN=FOSB PE=1 SV=1 - [FOSB_HUMAN]	0	0	35754168	0
Q9BRR8	G patch domain-containing protein 1 OS=Homo sapiens OX=9606 GN=GPATCH1 PE=1 SV=1 - [GPTC1_HUMAN]	10681809	42650091	4.53781e+07	0
Q5VTR2	E3 ubiquitin-protein ligase BRE1A OS=Homo sapiens OX=9606 GN=RNF20 PE=1 SV=2 - [BRE1A_HUMAN]	8.7371e+07	78196265	2.46748e+07	0
Q9H1X3	DnaJ homolog subfamily C member 25 OS=Homo sapiens OX=9606 GN=DNAJC25 PE=1 SV=1 - [DJC25_HUMAN]	0	0	0	0
Q9ULU4	Protein kinase C-binding protein 1 OS=Homo sapiens OX=9606 GN=ZMYND8 PE=1 SV=2 - [PKCB1_HUMAN]	0	46326165	0	45995162
Q9NWW7	Uncharacterized protein C2orf42 OS=Homo sapiens OX=9606 GN=C2orf42 PE=1 SV=1 - [CB042_HUMAN]	0	3.98825e+07	0	0
Q9NVV9	THAP domain-containing protein 1 OS=Homo sapiens OX=9606 GN=THAP1 PE=1 SV=1 - [THAP1_HUMAN]	9.3822e+07	0	0	0
Q96EP5	DAZ-associated protein 1 OS=Homo sapiens OX=9606 GN=DAZAP1 PE=1 SV=1 - [DAZP1_HUMAN]	0	2.13342e+08	0	115945210
Q8WU17	E3 ubiquitin-protein ligase RNF139 OS=Homo sapiens OX=9606 GN=RNF139 PE=1 SV=1 - [RN139_HUMAN]	0	0	0	0
Q14331	Protein FRG1 OS=Homo sapiens OX=9606 GN=FRG1 PE=1 SV=1 - [FRG1_HUMAN]	2174604639	8.33089e+08	9.21026e+08	1.08388e+09
Q08431	Lactadherin OS=Homo sapiens OX=9606 GN=MFGE8 PE=1 SV=2 - [MFGM_HUMAN]	0	0	0	0
P58401	Neurexin-2-beta OS=Homo sapiens OX=9606 GN=NRXN2 PE=1 SV=1 - [NRX2B_HUMAN]	0	0	0	0
Q6PJ61	F-box only protein 46 OS=Homo sapiens OX=9606 GN=FBXO46 PE=1 SV=3 - [FBX46_HUMAN]	0	0	0	0
Q9UKB1	F-box/WD repeat-containing protein 11 OS=Homo sapiens OX=9606 GN=FBXW11 PE=1 SV=1 - [FBW1B_HUMAN]	0	0	0	0
Q14573	Inositol 1,4,5-trisphosphate receptor type 3 OS=Homo sapiens OX=9606 GN=ITPR3 PE=1 SV=2 - [ITPR3_HUMAN]	34001225	192416688	134540850	1.12158e+08
Q9UBC5	Unconventional myosin-Ia OS=Homo sapiens OX=9606 GN=MYO1A PE=2 SV=1 - [MYO1A_HUMAN]	964336888	0	0	25230381
Q86XZ4	Spermatogenesis-associated serine-rich protein 2 OS=Homo sapiens OX=9606 GN=SPATS2 PE=1 SV=1 - [SPAS2_HUMAN]	59643162	0	0	0
Q5VZL5	Zinc finger MYM-type protein 4 OS=Homo sapiens OX=9606 GN=ZMYM4 PE=1 SV=1 - [ZMYM4_HUMAN]	18943135	44980871	64890288	0
Q6P087	Mitochondrial mRNA pseudouridine synthase RPUSD3 OS=Homo sapiens OX=9606 GN=RPUSD3 PE=1 SV=3 - [RUSD3_HUMAN]	1.70615e+07	6.53019e+07	0	0
Q9BYW2	Histone-lysine N-methyltransferase SETD2 OS=Homo sapiens OX=9606 GN=SETD2 PE=1 SV=3 - [SETD2_HUMAN]	29138150	5.5723e+07	59675272	18991952
Q9H5Z1	Probable ATP-dependent RNA helicase DHX35 OS=Homo sapiens OX=9606 GN=DHX35 PE=1 SV=2 - [DHX35_HUMAN]	0	0	0	3.94714e+07
Q7L2H7	Eukaryotic translation initiation factor 3 subunit M OS=Homo sapiens OX=9606 GN=EIF3M PE=1 SV=1 - [EIF3M_HUMAN]	2.66193e+08	0	0	127402528
Q9Y324	rRNA-processing protein FCF1 homolog OS=Homo sapiens OX=9606 GN=FCF1 PE=2 SV=1 - [FCF1_HUMAN]	0	0	0	0
P01857	Immunoglobulin heavy constant gamma 1 OS=Homo sapiens OX=9606 GN=IGHG1 PE=1 SV=1 - [IGHG1_HUMAN]	2.29506e+08	3.25698e+08	218754110	0
P28290	Sperm-specific antigen 2 OS=Homo sapiens OX=9606 GN=SSFA2 PE=1 SV=3 - [SSFA2_HUMAN]	0	0	0	0
Q66PJ3	ADP-ribosylation factor-like protein 6-interacting protein 4 OS=Homo sapiens OX=9606 GN=ARL6IP4 PE=1 SV=2 - [AR6P4_HUMAN]	0	0	0	5.38392e+07
Q9NZK5	Adenosine deaminase 2 OS=Homo sapiens OX=9606 GN=ADA2 PE=1 SV=2 - [ADA2_HUMAN]	0	0	0	0
Q8NBJ5	Procollagen galactosyltransferase 1 OS=Homo sapiens OX=9606 GN=COLGALT1 PE=1 SV=1 - [GT251_HUMAN]	0	0	0	4261532
Q53GQ0	Very-long-chain 3-oxoacyl-CoA reductase OS=Homo sapiens OX=9606 GN=HSD17B12 PE=1 SV=2 - [DHB12_HUMAN]	140111060	0	82035550	166244764
Q9NPD3	Exosome complex component RRP41 OS=Homo sapiens OX=9606 GN=EXOSC4 PE=1 SV=3 - [EXOS4_HUMAN]	0	168933755	1.89516e+08	1.15739e+09
Q9NWK9	Box C/D snoRNA protein 1 OS=Homo sapiens OX=9606 GN=ZNHIT6 PE=1 SV=1 - [BCD1_HUMAN]	0	0	0	0
P11177	Pyruvate dehydrogenase E1 component subunit beta, mitochondrial OS=Homo sapiens OX=9606 GN=PDHB PE=1 SV=3 - [ODPB_HUMAN]	0	0	0	0
Q6ZUT1	Uncharacterized protein NKAPD1 OS=Homo sapiens OX=9606 GN=NKAPD1 PE=1 SV=2 - [NKAP1_HUMAN]	0	0	0	0
P50416	Carnitine O-palmitoyltransferase 1, liver isoform OS=Homo sapiens OX=9606 GN=CPT1A PE=1 SV=2 - [CPT1A_HUMAN]	0	5.73636e+07	46556104	3.89356e+07
Q9Y2L9	Leucine-rich repeat and calponin homology domain-containing protein 1 OS=Homo sapiens OX=9606 GN=LRCH1 PE=1 SV=3 - [LRCH1_HUMAN]	76844407	0	0	29723649
Q02809	Procollagen-lysine,2-oxoglutarate 5-dioxygenase 1 OS=Homo sapiens OX=9606 GN=PLOD1 PE=1 SV=2 - [PLOD1_HUMAN]	5.55541e+07	0	0	51158679
P61962	DDB1- and CUL4-associated factor 7 OS=Homo sapiens OX=9606 GN=DCAF7 PE=1 SV=1 - [DCAF7_HUMAN]	0	0	0	0
Q8TF76	Serine/threonine-protein kinase haspin OS=Homo sapiens OX=9606 GN=HASPIN PE=1 SV=3 - [HASP_HUMAN]	5.42162e+07	0	0	0
Q96JP5	E3 ubiquitin-protein ligase ZFP91 OS=Homo sapiens OX=9606 GN=ZFP91 PE=1 SV=1 - [ZFP91_HUMAN]	0	0	0	0
O95239	Chromosome-associated kinesin KIF4A OS=Homo sapiens OX=9606 GN=KIF4A PE=1 SV=3 - [KIF4A_HUMAN]	0	41120309	0	0
Q495C1	Probable E3 SUMO-protein ligase RNF212 OS=Homo sapiens OX=9606 GN=RNF212 PE=2 SV=1 - [RN212_HUMAN]	0	0	0	0
Q8NB90	Spermatogenesis-associated protein 5 OS=Homo sapiens OX=9606 GN=SPATA5 PE=1 SV=3 - [SPAT5_HUMAN]	0	2.32846e+07	0	0
P10809	60 kDa heat shock protein, mitochondrial OS=Homo sapiens OX=9606 GN=HSPD1 PE=1 SV=2 - [CH60_HUMAN]	0	135428644	0	0
Q9UBW8	COP9 signalosome complex subunit 7a OS=Homo sapiens OX=9606 GN=COPS7A PE=1 SV=1 - [CSN7A_HUMAN]	0	0	0	66200858
Q15517	Corneodesmosin OS=Homo sapiens OX=9606 GN=CDSN PE=1 SV=3 - [CDSN_HUMAN]	0	0	36914235	0
Q14574	Desmocollin-3 OS=Homo sapiens OX=9606 GN=DSC3 PE=1 SV=3 - [DSC3_HUMAN]	8.6526e+07	4.16837e+07	0	0
Q8TC92	Ecto-NOX disulfide-thiol exchanger 1 OS=Homo sapiens OX=9606 GN=ENOX1 PE=1 SV=1 - [ENOX1_HUMAN]	0	0	0	0
Q6NUQ4	Transmembrane protein 214 OS=Homo sapiens OX=9606 GN=TMEM214 PE=1 SV=2 - [TM214_HUMAN]	2.68045e+07	54043265	0	0
P25705	ATP synthase subunit alpha, mitochondrial OS=Homo sapiens OX=9606 GN=ATP5F1A PE=1 SV=1 - [ATPA_HUMAN]	0	23954321	0	0
Q9ULX6	A-kinase anchor protein 8-like OS=Homo sapiens OX=9606 GN=AKAP8L PE=1 SV=3 - [AKP8L_HUMAN]	0	0	0	0
Q8TF68	Zinc finger protein 384 OS=Homo sapiens OX=9606 GN=ZNF384 PE=1 SV=2 - [ZN384_HUMAN]	0	0	0	0
Q9Y314	Nitric oxide synthase-interacting protein OS=Homo sapiens OX=9606 GN=NOSIP PE=1 SV=1 - [NOSIP_HUMAN]	0	0	0	0
Q15326	Zinc finger MYND domain-containing protein 11 OS=Homo sapiens OX=9606 GN=ZMYND11 PE=1 SV=2 - [ZMY11_HUMAN]	0	0	0	0
Q13347	Eukaryotic translation initiation factor 3 subunit I OS=Homo sapiens OX=9606 GN=EIF3I PE=1 SV=1 - [EIF3I_HUMAN]	36732805	0	0	0
A8CG34	Nuclear envelope pore membrane protein POM 121C OS=Homo sapiens OX=9606 GN=POM121C PE=1 SV=3 - [P121C_HUMAN]	0	2.62747e+07	0	6.69019e+06
Q9BR77	Coiled-coil domain-containing protein 77 OS=Homo sapiens OX=9606 GN=CCDC77 PE=1 SV=1 - [CCD77_HUMAN]	0	7579072	0	0
P32926	Desmoglein-3 OS=Homo sapiens OX=9606 GN=DSG3 PE=1 SV=2 - [DSG3_HUMAN]	474046694	263027277	120529606	165876618
Q9P270	SLAIN motif-containing protein 2 OS=Homo sapiens OX=9606 GN=SLAIN2 PE=1 SV=2 - [SLAI2_HUMAN]	0	0	0	0
Q86TJ2	Transcriptional adapter 2-beta OS=Homo sapiens OX=9606 GN=TADA2B PE=1 SV=2 - [TAD2B_HUMAN]	1.66408e+08	119976705	122284540	43649970
Q5JTV8	Torsin-1A-interacting protein 1 OS=Homo sapiens OX=9606 GN=TOR1AIP1 PE=1 SV=2 - [TOIP1_HUMAN]	0	2.11548e+07	0	0
Q96QT6	PHD finger protein 12 OS=Homo sapiens OX=9606 GN=PHF12 PE=1 SV=2 - [PHF12_HUMAN]	74647816	124968700	2.71479e+08	1.15854e+08
P60228	Eukaryotic translation initiation factor 3 subunit E OS=Homo sapiens OX=9606 GN=EIF3E PE=1 SV=1 - [EIF3E_HUMAN]	0	2.10392e+07	0	0
P01563	Interferon alpha-2 OS=Homo sapiens OX=9606 GN=IFNA2 PE=1 SV=1 - [IFNA2_HUMAN]	0	0	1645508812	0
Q14134	Tripartite motif-containing protein 29 OS=Homo sapiens OX=9606 GN=TRIM29 PE=1 SV=2 - [TRI29_HUMAN]	0	0	1.06912e+08	97444966
Q8TAV0	Protein FAM76A OS=Homo sapiens OX=9606 GN=FAM76A PE=2 SV=1 - [FA76A_HUMAN]	0	0	0	0
Q2TAK8	PWWP domain-containing protein MUM1 OS=Homo sapiens OX=9606 GN=MUM1 PE=1 SV=3 - [MUM1_HUMAN]	0	0	0	0
P49760	Dual specificity protein kinase CLK2 OS=Homo sapiens OX=9606 GN=CLK2 PE=1 SV=1 - [CLK2_HUMAN]	0	22853766	0	0
P13861	cAMP-dependent protein kinase type II-alpha regulatory subunit OS=Homo sapiens OX=9606 GN=PRKAR2A PE=1 SV=2 - [KAP2_HUMAN]	0	0	0	0
O14908	PDZ domain-containing protein GIPC1 OS=Homo sapiens OX=9606 GN=GIPC1 PE=1 SV=2 - [GIPC1_HUMAN]	0	0	44812003	0
Q9UBC1	NF-kappa-B inhibitor-like protein 1 OS=Homo sapiens OX=9606 GN=NFKBIL1 PE=1 SV=1 - [IKBL1_HUMAN]	0	0	0	0
Q6DN14	Multiple C2 and transmembrane domain-containing protein 1 OS=Homo sapiens OX=9606 GN=MCTP1 PE=2 SV=2 - [MCTP1_HUMAN]	0	0	0	0
Q96PQ1	Sialic acid-binding Ig-like lectin 12 OS=Homo sapiens OX=9606 GN=SIGLEC12 PE=2 SV=1 - [SIG12_HUMAN]	0	0	0	0
Q7Z628	Neuroepithelial cell-transforming gene 1 protein OS=Homo sapiens OX=9606 GN=NET1 PE=1 SV=1 - [ARHG8_HUMAN]	0	0	0	5.95865e+06
O95696	Bromodomain-containing protein 1 OS=Homo sapiens OX=9606 GN=BRD1 PE=1 SV=1 - [BRD1_HUMAN]	1.371e+07	475491733	125429162	3.99887e+08
Q9BW04	Specifically androgen-regulated gene protein OS=Homo sapiens OX=9606 GN=SARG PE=1 SV=2 - [SARG_HUMAN]	0	0	0	0
Q96QD8	Sodium-coupled neutral amino acid transporter 2 OS=Homo sapiens OX=9606 GN=SLC38A2 PE=1 SV=2 - [S38A2_HUMAN]	0	0	0	0
Q9UHB9	Signal recognition particle subunit SRP68 OS=Homo sapiens OX=9606 GN=SRP68 PE=1 SV=2 - [SRP68_HUMAN]	0	0	0	0
O60341	Lysine-specific histone demethylase 1A OS=Homo sapiens OX=9606 GN=KDM1A PE=1 SV=2 - [KDM1A_HUMAN]	3.21325e+07	0	0	0
P18433	Receptor-type tyrosine-protein phosphatase alpha OS=Homo sapiens OX=9606 GN=PTPRA PE=1 SV=3 - [PTPRA_HUMAN]	17547975	0	0	0
P78371	T-complex protein 1 subunit beta OS=Homo sapiens OX=9606 GN=CCT2 PE=1 SV=4 - [TCPB_HUMAN]	0	0	1.41342e+07	0
Q14129	Protein DGCR6 OS=Homo sapiens OX=9606 GN=DGCR6 PE=1 SV=3 - [DGCR6_HUMAN]	0	5.08194e+07	0	0
P23588	Eukaryotic translation initiation factor 4B OS=Homo sapiens OX=9606 GN=EIF4B PE=1 SV=2 - [IF4B_HUMAN]	0	4.72709e+07	0	0
O75446	Histone deacetylase complex subunit SAP30 OS=Homo sapiens OX=9606 GN=SAP30 PE=1 SV=1 - [SAP30_HUMAN]	0	0	0	0
Q4KMQ1	Taperin OS=Homo sapiens OX=9606 GN=TPRN PE=1 SV=2 - [TPRN_HUMAN]	0	91193266	0	0
P49768	Presenilin-1 OS=Homo sapiens OX=9606 GN=PSEN1 PE=1 SV=1 - [PSN1_HUMAN]	0	0	0	0
P35611	Alpha-adducin OS=Homo sapiens OX=9606 GN=ADD1 PE=1 SV=2 - [ADDA_HUMAN]	4.34736e+07	33030144	0	0
Q8IYB8	ATP-dependent RNA helicase SUPV3L1, mitochondrial OS=Homo sapiens OX=9606 GN=SUPV3L1 PE=1 SV=1 - [SUV3_HUMAN]	1.49926e+07	0	0	0
Q99832	T-complex protein 1 subunit eta OS=Homo sapiens OX=9606 GN=CCT7 PE=1 SV=2 - [TCPH_HUMAN]	24724983	0	0	0
Q9BTX3	Transmembrane protein 208 OS=Homo sapiens OX=9606 GN=TMEM208 PE=1 SV=1 - [TM208_HUMAN]	0	0	0	1.20611e+07
Q06830	Peroxiredoxin-1 OS=Homo sapiens OX=9606 GN=PRDX1 PE=1 SV=1 - [PRDX1_HUMAN]	0	0	0	0
Q8NB78	Lysine-specific histone demethylase 1B OS=Homo sapiens OX=9606 GN=KDM1B PE=1 SV=3 - [KDM1B_HUMAN]	111292469	0	4.29136e+07	0
Q96GA3	Protein LTV1 homolog OS=Homo sapiens OX=9606 GN=LTV1 PE=1 SV=1 - [LTV1_HUMAN]	0	0	0	0
Q8NEW0	Zinc transporter 7 OS=Homo sapiens OX=9606 GN=SLC30A7 PE=2 SV=1 - [ZNT7_HUMAN]	0	0	0	0
Q9NX20	39S ribosomal protein L16, mitochondrial OS=Homo sapiens OX=9606 GN=MRPL16 PE=1 SV=1 - [RM16_HUMAN]	0	0	0	0
Q9BXK1	Krueppel-like factor 16 OS=Homo sapiens OX=9606 GN=KLF16 PE=1 SV=1 - [KLF16_HUMAN]	1.43082e+08	0	88526534	1.61582e+08
O15259	Nephrocystin-1 OS=Homo sapiens OX=9606 GN=NPHP1 PE=1 SV=1 - [NPHP1_HUMAN]	0	187541116	0	0
Q14435	Polypeptide N-acetylgalactosaminyltransferase 3 OS=Homo sapiens OX=9606 GN=GALNT3 PE=1 SV=2 - [GALT3_HUMAN]	0	2.71573e+07	0	0
P14618	Pyruvate kinase PKM OS=Homo sapiens OX=9606 GN=PKM PE=1 SV=4 - [KPYM_HUMAN]	77034584	2.79525e+07	0	3.60124e+07
P07237	Protein disulfide-isomerase OS=Homo sapiens OX=9606 GN=P4HB PE=1 SV=3 - [PDIA1_HUMAN]	104039588	0	0	0
Q96MH7	Uncharacterized protein C5orf34 OS=Homo sapiens OX=9606 GN=C5orf34 PE=2 SV=2 - [CE034_HUMAN]	0	0	0	0
Q8N8D1	Programmed cell death protein 7 OS=Homo sapiens OX=9606 GN=PDCD7 PE=1 SV=1 - [PDCD7_HUMAN]	0	57070708	131623914	0
Q5VZ66	Janus kinase and microtubule-interacting protein 3 OS=Homo sapiens OX=9606 GN=JAKMIP3 PE=2 SV=2 - [JKIP3_HUMAN]	0	0	3090659770	0
O14617	AP-3 complex subunit delta-1 OS=Homo sapiens OX=9606 GN=AP3D1 PE=1 SV=1 - [AP3D1_HUMAN]	0	0	0	0
P55201	Peregrin OS=Homo sapiens OX=9606 GN=BRPF1 PE=1 SV=2 - [BRPF1_HUMAN]	51581050	7.28984e+07	4.2772e+07	1.08591e+08
Q5T8P6	RNA-binding protein 26 OS=Homo sapiens OX=9606 GN=RBM26 PE=1 SV=3 - [RBM26_HUMAN]	111221817	0	2.20485e+07	0
O75182	Paired amphipathic helix protein Sin3b OS=Homo sapiens OX=9606 GN=SIN3B PE=1 SV=2 - [SIN3B_HUMAN]	0	2.70204e+07	0	0
Q5T0W9	Protein FAM83B OS=Homo sapiens OX=9606 GN=FAM83B PE=1 SV=1 - [FA83B_HUMAN]	0	0	98345486	0
Q96LU7	Myelin regulatory factor-like protein OS=Homo sapiens OX=9606 GN=MYRFL PE=2 SV=2 - [MRFL_HUMAN]	0	0	0	0
P52948	Nuclear pore complex protein Nup98-Nup96 OS=Homo sapiens OX=9606 GN=NUP98 PE=1 SV=4 - [NUP98_HUMAN]	8.33371e+07	5.66271e+07	0	0
P43307	Translocon-associated protein subunit alpha OS=Homo sapiens OX=9606 GN=SSR1 PE=1 SV=3 - [SSRA_HUMAN]	272253385	4.19988e+08	0	0
Q92785	Zinc finger protein ubi-d4 OS=Homo sapiens OX=9606 GN=DPF2 PE=1 SV=2 - [REQU_HUMAN]	0	0	0	0
Q9UGU5	HMG domain-containing protein 4 OS=Homo sapiens OX=9606 GN=HMGXB4 PE=1 SV=2 - [HMGX4_HUMAN]	0	0	1.4838e+08	83133711
Q16891	MICOS complex subunit MIC60 OS=Homo sapiens OX=9606 GN=IMMT PE=1 SV=1 - [MIC60_HUMAN]	124928055	0	49553258	42770249
O95402	Mediator of RNA polymerase II transcription subunit 26 OS=Homo sapiens OX=9606 GN=MED26 PE=1 SV=2 - [MED26_HUMAN]	0	0	0	7.54745e+06
Q03468	DNA excision repair protein ERCC-6 OS=Homo sapiens OX=9606 GN=ERCC6 PE=1 SV=1 - [ERCC6_HUMAN]	49651502	29163819	96490328	1.18813e+08
O75128	Protein cordon-bleu OS=Homo sapiens OX=9606 GN=COBL PE=1 SV=2 - [COBL_HUMAN]	6.99839e+07	63462890	152558346	111945979
Q9NV31	U3 small nucleolar ribonucleoprotein protein IMP3 OS=Homo sapiens OX=9606 GN=IMP3 PE=1 SV=1 - [IMP3_HUMAN]	32826853	34536757	0	0
Q07343	cAMP-specific 3',5'-cyclic phosphodiesterase 4B OS=Homo sapiens OX=9606 GN=PDE4B PE=1 SV=1 - [PDE4B_HUMAN]	0	0	33501345	0
Q8WUY9	DEP domain-containing protein 1B OS=Homo sapiens OX=9606 GN=DEPDC1B PE=1 SV=2 - [DEP1B_HUMAN]	0	9.08536e+06	0	0
P49327	Fatty acid synthase OS=Homo sapiens OX=9606 GN=FASN PE=1 SV=3 - [FAS_HUMAN]	6.03843e+07	3.01915e+07	0	31620925
Q92833	Protein Jumonji OS=Homo sapiens OX=9606 GN=JARID2 PE=1 SV=2 - [JARD2_HUMAN]	0	0	20649450	0
P13674	Prolyl 4-hydroxylase subunit alpha-1 OS=Homo sapiens OX=9606 GN=P4HA1 PE=1 SV=2 - [P4HA1_HUMAN]	0	0	0	0
Q9NQI0	Probable ATP-dependent RNA helicase DDX4 OS=Homo sapiens OX=9606 GN=DDX4 PE=1 SV=2 - [DDX4_HUMAN]	4962791252	2.16947e+09	1.26451e+09	4028024448
Q9NTJ3	Structural maintenance of chromosomes protein 4 OS=Homo sapiens OX=9606 GN=SMC4 PE=1 SV=2 - [SMC4_HUMAN]	0	0	0	1.72863e+08
Q9H8V3	Protein ECT2 OS=Homo sapiens OX=9606 GN=ECT2 PE=1 SV=4 - [ECT2_HUMAN]	9.2135e+07	31469695	0	2.12949e+07
Q9UGI9	5'-AMP-activated protein kinase subunit gamma-3 OS=Homo sapiens OX=9606 GN=PRKAG3 PE=1 SV=3 - [AAKG3_HUMAN]	0	0	0	0
Q8NFH3	Nucleoporin Nup43 OS=Homo sapiens OX=9606 GN=NUP43 PE=1 SV=1 - [NUP43_HUMAN]	20530909	0	0	0
Q8TF05	Serine/threonine-protein phosphatase 4 regulatory subunit 1 OS=Homo sapiens OX=9606 GN=PPP4R1 PE=1 SV=1 - [PP4R1_HUMAN]	0	0	0	0
Q8NEL9	Phospholipase DDHD1 OS=Homo sapiens OX=9606 GN=DDHD1 PE=1 SV=2 - [DDHD1_HUMAN]	0	0	95095292	0
Q12923	Tyrosine-protein phosphatase non-receptor type 13 OS=Homo sapiens OX=9606 GN=PTPN13 PE=1 SV=2 - [PTN13_HUMAN]	9.54284e+07	4.06934e+07	16540192	0
Q9HAF1	Chromatin modification-related protein MEAF6 OS=Homo sapiens OX=9606 GN=MEAF6 PE=1 SV=1 - [EAF6_HUMAN]	0	0	0	1.3666e+08
P27816	Microtubule-associated protein 4 OS=Homo sapiens OX=9606 GN=MAP4 PE=1 SV=3 - [MAP4_HUMAN]	348481368	2.67117e+08	2.386e+08	249565374
Q9UBB5	Methyl-CpG-binding domain protein 2 OS=Homo sapiens OX=9606 GN=MBD2 PE=1 SV=1 - [MBD2_HUMAN]	329827467	333273632	3.0826e+08	3.36145e+08
P51531	Probable global transcription activator SNF2L2 OS=Homo sapiens OX=9606 GN=SMARCA2 PE=1 SV=2 - [SMCA2_HUMAN]	66319427	0	63487151	69326271
Q86WA8	Lon protease homolog 2, peroxisomal OS=Homo sapiens OX=9606 GN=LONP2 PE=1 SV=1 - [LONP2_HUMAN]	7.78439e+07	56097992	0	0
O95218	Zinc finger Ran-binding domain-containing protein 2 OS=Homo sapiens OX=9606 GN=ZRANB2 PE=1 SV=2 - [ZRAB2_HUMAN]	0	1.57491e+08	0	143185740
Q9C0B5	Palmitoyltransferase ZDHHC5 OS=Homo sapiens OX=9606 GN=ZDHHC5 PE=1 SV=2 - [ZDHC5_HUMAN]	0	0	0	0
Q9UBS4	DnaJ homolog subfamily B member 11 OS=Homo sapiens OX=9606 GN=DNAJB11 PE=1 SV=1 - [DJB11_HUMAN]	35333089	2.95368e+07	0	0
Q8N9R8	Protein SCAI OS=Homo sapiens OX=9606 GN=SCAI PE=1 SV=2 - [SCAI_HUMAN]	1.51665e+07	0	0	0
P78362	SRSF protein kinase 2 OS=Homo sapiens OX=9606 GN=SRPK2 PE=1 SV=3 - [SRPK2_HUMAN]	0	1.71576e+07	0	0
Q5VWQ0	Lysine-specific demethylase 9 OS=Homo sapiens OX=9606 GN=RSBN1 PE=1 SV=2 - [RSBN1_HUMAN]	137445278	33431832	31624529	2.13825e+07
Q14839	Chromodomain-helicase-DNA-binding protein 4 OS=Homo sapiens OX=9606 GN=CHD4 PE=1 SV=2 - [CHD4_HUMAN]	6.33259e+07	78835574	0	106269854
Q8N5G2	Macoilin OS=Homo sapiens OX=9606 GN=MACO1 PE=1 SV=1 - [MACOI_HUMAN]	0	30615256	0	0
Q8N1G4	Leucine-rich repeat-containing protein 47 OS=Homo sapiens OX=9606 GN=LRRC47 PE=1 SV=1 - [LRC47_HUMAN]	0	0	0	0
P26358	DNA (cytosine-5)-methyltransferase 1 OS=Homo sapiens OX=9606 GN=DNMT1 PE=1 SV=2 - [DNMT1_HUMAN]	27956067	612278464	0	0
Q8NBD8	Transmembrane protein 229B OS=Homo sapiens OX=9606 GN=TMEM229B PE=2 SV=1 - [T229B_HUMAN]	0	0	267515744	0
Q6P1X5	Transcription initiation factor TFIID subunit 2 OS=Homo sapiens OX=9606 GN=TAF2 PE=1 SV=3 - [TAF2_HUMAN]	0	23641935	0	0
Q9NNX1	Tuftelin OS=Homo sapiens OX=9606 GN=TUFT1 PE=1 SV=1 - [TUFT1_HUMAN]	0	0	0	0
A1A5B4	Anoctamin-9 OS=Homo sapiens OX=9606 GN=ANO9 PE=1 SV=3 - [ANO9_HUMAN]	0	0	0	2.9424e+07
Q3KQU3	MAP7 domain-containing protein 1 OS=Homo sapiens OX=9606 GN=MAP7D1 PE=1 SV=1 - [MA7D1_HUMAN]	0	0	0	0
O60583	Cyclin-T2 OS=Homo sapiens OX=9606 GN=CCNT2 PE=1 SV=2 - [CCNT2_HUMAN]	1.71228e+08	2.81329e+08	235181224	202522534
P78330	Phosphoserine phosphatase OS=Homo sapiens OX=9606 GN=PSPH PE=1 SV=2 - [SERB_HUMAN]	0	0	0	0
P01011	Alpha-1-antichymotrypsin OS=Homo sapiens OX=9606 GN=SERPINA3 PE=1 SV=2 - [AACT_HUMAN]	0	0	0	0
Q9UGP8	Translocation protein SEC63 homolog OS=Homo sapiens OX=9606 GN=SEC63 PE=1 SV=2 - [SEC63_HUMAN]	0	18857398	0	0
O15287	Fanconi anemia group G protein OS=Homo sapiens OX=9606 GN=FANCG PE=1 SV=1 - [FANCG_HUMAN]	1.44739e+07	2.68083e+07	0	0
P22695	Cytochrome b-c1 complex subunit 2, mitochondrial OS=Homo sapiens OX=9606 GN=UQCRC2 PE=1 SV=3 - [QCR2_HUMAN]	0	0	0	0
Q96ST3	Paired amphipathic helix protein Sin3a OS=Homo sapiens OX=9606 GN=SIN3A PE=1 SV=2 - [SIN3A_HUMAN]	0	0	0	0
Q99959	Plakophilin-2 OS=Homo sapiens OX=9606 GN=PKP2 PE=1 SV=2 - [PKP2_HUMAN]	0	1.41023e+08	0	0
O75427	Leucine-rich repeat and calponin homology domain-containing protein 4 OS=Homo sapiens OX=9606 GN=LRCH4 PE=1 SV=2 - [LRCH4_HUMAN]	4.46628e+07	40197038	0	4.41776e+07
P16070	CD44 antigen OS=Homo sapiens OX=9606 GN=CD44 PE=1 SV=3 - [CD44_HUMAN]	0	0	104069338	0
O15550	Lysine-specific demethylase 6A OS=Homo sapiens OX=9606 GN=KDM6A PE=1 SV=2 - [KDM6A_HUMAN]	0	79030666	0	30965554
P09497	Clathrin light chain B OS=Homo sapiens OX=9606 GN=CLTB PE=1 SV=1 - [CLCB_HUMAN]	0	3.50671e+08	244821896	0
Q9BZF1	Oxysterol-binding protein-related protein 8 OS=Homo sapiens OX=9606 GN=OSBPL8 PE=1 SV=3 - [OSBL8_HUMAN]	0	2.59982e+07	0	0
Q9H792	Inactive tyrosine-protein kinase PEAK1 OS=Homo sapiens OX=9606 GN=PEAK1 PE=1 SV=4 - [PEAK1_HUMAN]	0	0	48465695	0
Q76L83	Putative Polycomb group protein ASXL2 OS=Homo sapiens OX=9606 GN=ASXL2 PE=1 SV=1 - [ASXL2_HUMAN]	0	40677732	35327896	3.33295e+07
Q9UN71	Protocadherin gamma-B4 OS=Homo sapiens OX=9606 GN=PCDHGB4 PE=2 SV=1 - [PCDGG_HUMAN]	0	0	0	0
Q9Y5Q8	General transcription factor 3C polypeptide 5 OS=Homo sapiens OX=9606 GN=GTF3C5 PE=1 SV=2 - [TF3C5_HUMAN]	0	0	0	0
P09001	39S ribosomal protein L3, mitochondrial OS=Homo sapiens OX=9606 GN=MRPL3 PE=1 SV=1 - [RM03_HUMAN]	0	0	0	0
Q9Y4F1	FERM, ARHGEF and pleckstrin domain-containing protein 1 OS=Homo sapiens OX=9606 GN=FARP1 PE=1 SV=1 - [FARP1_HUMAN]	3.65537e+07	3.27879e+07	0	0
Q14739	Lamin-B receptor OS=Homo sapiens OX=9606 GN=LBR PE=1 SV=2 - [LBR_HUMAN]	0	0	0	1.31173e+08
O75530	Polycomb protein EED OS=Homo sapiens OX=9606 GN=EED PE=1 SV=2 - [EED_HUMAN]	2.5677e+07	0	0	0
Q9Y4I1	Unconventional myosin-Va OS=Homo sapiens OX=9606 GN=MYO5A PE=1 SV=2 - [MYO5A_HUMAN]	1.78686e+08	0	0	0
Q9BQ70	Transcription factor 25 OS=Homo sapiens OX=9606 GN=TCF25 PE=1 SV=1 - [TCF25_HUMAN]	0	0	0	0
Q9BTC8	Metastasis-associated protein MTA3 OS=Homo sapiens OX=9606 GN=MTA3 PE=1 SV=2 - [MTA3_HUMAN]	0	0	0	0
Q9H8M2	Bromodomain-containing protein 9 OS=Homo sapiens OX=9606 GN=BRD9 PE=1 SV=2 - [BRD9_HUMAN]	0	0	0	0
Q9HBE1	POZ-, AT hook-, and zinc finger-containing protein 1 OS=Homo sapiens OX=9606 GN=PATZ1 PE=1 SV=1 - [PATZ1_HUMAN]	45901635	0	0	97462775
Q9BRS2	Serine/threonine-protein kinase RIO1 OS=Homo sapiens OX=9606 GN=RIOK1 PE=1 SV=2 - [RIOK1_HUMAN]	0	0	0	0
Q86XK2	F-box only protein 11 OS=Homo sapiens OX=9606 GN=FBXO11 PE=1 SV=3 - [FBX11_HUMAN]	0	341180721	84363061	0
Q9UPX8	SH3 and multiple ankyrin repeat domains protein 2 OS=Homo sapiens OX=9606 GN=SHANK2 PE=1 SV=3 - [SHAN2_HUMAN]	0	0	2.82836e+07	0
Q9Y210	Short transient receptor potential channel 6 OS=Homo sapiens OX=9606 GN=TRPC6 PE=1 SV=1 - [TRPC6_HUMAN]	0	0	319263512	0
Q9H0E9	Bromodomain-containing protein 8 OS=Homo sapiens OX=9606 GN=BRD8 PE=1 SV=2 - [BRD8_HUMAN]	0	102314531	6.72731e+07	3.49456e+07
Q9H7H0	Methyltransferase-like protein 17, mitochondrial OS=Homo sapiens OX=9606 GN=METTL17 PE=1 SV=1 - [MET17_HUMAN]	0	0	0	0
Q5EB52	Mesoderm-specific transcript homolog protein OS=Homo sapiens OX=9606 GN=MEST PE=2 SV=2 - [MEST_HUMAN]	0	52665642	0	0
Q86SQ0	Pleckstrin homology-like domain family B member 2 OS=Homo sapiens OX=9606 GN=PHLDB2 PE=1 SV=2 - [PHLB2_HUMAN]	123870566	4.52982e+07	0	0
Q9UJS0	Calcium-binding mitochondrial carrier protein Aralar2 OS=Homo sapiens OX=9606 GN=SLC25A13 PE=1 SV=2 - [CMC2_HUMAN]	0	1.61889e+07	0	0
Q9BVI0	PHD finger protein 20 OS=Homo sapiens OX=9606 GN=PHF20 PE=1 SV=2 - [PHF20_HUMAN]	0	0	0	0
Q9Y6C2	EMILIN-1 OS=Homo sapiens OX=9606 GN=EMILIN1 PE=1 SV=3 - [EMIL1_HUMAN]	0	0	0	29846104
Q96BP3	Peptidylprolyl isomerase domain and WD repeat-containing protein 1 OS=Homo sapiens OX=9606 GN=PPWD1 PE=1 SV=1 - [PPWD1_HUMAN]	0	0	0	0
P57088	Transmembrane protein 33 OS=Homo sapiens OX=9606 GN=TMEM33 PE=1 SV=2 - [TMM33_HUMAN]	1.0746e+08	101183212	66081498	1.25637e+08
P55290	Cadherin-13 OS=Homo sapiens OX=9606 GN=CDH13 PE=1 SV=1 - [CAD13_HUMAN]	77216298	0	0	0
P09496	Clathrin light chain A OS=Homo sapiens OX=9606 GN=CLTA PE=1 SV=1 - [CLCA_HUMAN]	1.84272e+09	0	0	0
Q9H116	GDNF-inducible zinc finger protein 1 OS=Homo sapiens OX=9606 GN=GZF1 PE=1 SV=1 - [GZF1_HUMAN]	0	0	0	0
Q8NI77	Kinesin-like protein KIF18A OS=Homo sapiens OX=9606 GN=KIF18A PE=1 SV=2 - [KI18A_HUMAN]	0	0	19200212	0
Q96DY7	Mdm2-binding protein OS=Homo sapiens OX=9606 GN=MTBP PE=1 SV=1 - [MTBP_HUMAN]	8.85294e+06	0	1.65139e+07	0
Q14677	Clathrin interactor 1 OS=Homo sapiens OX=9606 GN=CLINT1 PE=1 SV=1 - [EPN4_HUMAN]	52262512	0	0	24889525
P33993	DNA replication licensing factor MCM7 OS=Homo sapiens OX=9606 GN=MCM7 PE=1 SV=4 - [MCM7_HUMAN]	0	0	0	0
Q5VYV7	Protein SLX4IP OS=Homo sapiens OX=9606 GN=SLX4IP PE=1 SV=1 - [SLX4I_HUMAN]	0	0	0	0
O43707	Alpha-actinin-4 OS=Homo sapiens OX=9606 GN=ACTN4 PE=1 SV=2 - [ACTN4_HUMAN]	54354082	4.14257e+07	0	1.84889e+07
Q6UWZ7	BRCA1-A complex subunit Abraxas 1 OS=Homo sapiens OX=9606 GN=ABRAXAS1 PE=1 SV=2 - [ABRX1_HUMAN]	0	0	0	0
Q32NC0	UPF0711 protein C18orf21 OS=Homo sapiens OX=9606 GN=C18orf21 PE=1 SV=1 - [CR021_HUMAN]	0	0	0	0
Q96N64	PWWP domain-containing protein 2A OS=Homo sapiens OX=9606 GN=PWWP2A PE=1 SV=2 - [PWP2A_HUMAN]	1.2544e+08	7.24414e+07	319486242	105067357
Q9HB96	Fanconi anemia group E protein OS=Homo sapiens OX=9606 GN=FANCE PE=1 SV=1 - [FANCE_HUMAN]	0	0	0	0
P30154	Serine/threonine-protein phosphatase 2A 65 kDa regulatory subunit A beta isoform OS=Homo sapiens OX=9606 GN=PPP2R1B PE=1 SV=3 - [2AAB_HUMAN]	0	0	0	0
Q6ZN04	RNA-binding protein MEX3B OS=Homo sapiens OX=9606 GN=MEX3B PE=1 SV=1 - [MEX3B_HUMAN]	0	0	20275601	0
Q7Z333	Probable helicase senataxin OS=Homo sapiens OX=9606 GN=SETX PE=1 SV=4 - [SETX_HUMAN]	0	86305332	0	0
O15417	Trinucleotide repeat-containing gene 18 protein OS=Homo sapiens OX=9606 GN=TNRC18 PE=1 SV=3 - [TNC18_HUMAN]	0	3.21865e+07	0	1.29311e+08
Q9NYB9	Abl interactor 2 OS=Homo sapiens OX=9606 GN=ABI2 PE=1 SV=1 - [ABI2_HUMAN]	57352783	56873744	0	0
Q9NQW6	Anillin OS=Homo sapiens OX=9606 GN=ANLN PE=1 SV=2 - [ANLN_HUMAN]	116538628	0	0	0
Q9UMY1	Nucleolar protein 7 OS=Homo sapiens OX=9606 GN=NOL7 PE=1 SV=2 - [NOL7_HUMAN]	0	0	0	2.65375e+08
Q96QU8	Exportin-6 OS=Homo sapiens OX=9606 GN=XPO6 PE=1 SV=1 - [XPO6_HUMAN]	1645594585	49213561	0	0
Q709F0	Acyl-CoA dehydrogenase family member 11 OS=Homo sapiens OX=9606 GN=ACAD11 PE=1 SV=2 - [ACD11_HUMAN]	175437584	1.16957e+08	2.62773e+07	0
P49406	39S ribosomal protein L19, mitochondrial OS=Homo sapiens OX=9606 GN=MRPL19 PE=1 SV=2 - [RM19_HUMAN]	0	0	0	0
Q96RU7	Tribbles homolog 3 OS=Homo sapiens OX=9606 GN=TRIB3 PE=1 SV=2 - [TRIB3_HUMAN]	77103686	0	0	0
Q14156	Protein EFR3 homolog A OS=Homo sapiens OX=9606 GN=EFR3A PE=1 SV=2 - [EFR3A_HUMAN]	0	0	0	0
P05023	Sodium/potassium-transporting ATPase subunit alpha-1 OS=Homo sapiens OX=9606 GN=ATP1A1 PE=1 SV=1 - [AT1A1_HUMAN]	0	0	0	0
Q86SX3	Tubulin epsilon and delta complex protein 1 OS=Homo sapiens OX=9606 GN=TEDC1 PE=1 SV=2 - [TEDC1_HUMAN]	0	60310405	0	0
Q8NC56	LEM domain-containing protein 2 OS=Homo sapiens OX=9606 GN=LEMD2 PE=1 SV=1 - [LEMD2_HUMAN]	304007709	0	0	0
Q9BU23	Lipase maturation factor 2 OS=Homo sapiens OX=9606 GN=LMF2 PE=1 SV=2 - [LMF2_HUMAN]	0	0	0	0
O94826	Mitochondrial import receptor subunit TOM70 OS=Homo sapiens OX=9606 GN=TOMM70 PE=1 SV=1 - [TOM70_HUMAN]	3.53434e+07	0	0	0
Q659C4	La-related protein 1B OS=Homo sapiens OX=9606 GN=LARP1B PE=1 SV=2 - [LAR1B_HUMAN]	0	0	0	0
Q5VWZ2	Lysophospholipase-like protein 1 OS=Homo sapiens OX=9606 GN=LYPLAL1 PE=1 SV=3 - [LYPL1_HUMAN]	0	0	0	0
A4D2B8	Putative postmeiotic segregation increased 2-like protein 1 OS=Homo sapiens OX=9606 GN=PMS2P1 PE=5 SV=1 - [PM2P1_HUMAN]	0	0	0	0
Q6ZXV5	Transmembrane and TPR repeat-containing protein 3 OS=Homo sapiens OX=9606 GN=TMTC3 PE=1 SV=2 - [TMTC3_HUMAN]	2.23497e+07	0	0	29121817
Q9UMD9	Collagen alpha-1(XVII) chain OS=Homo sapiens OX=9606 GN=COL17A1 PE=1 SV=3 - [COHA1_HUMAN]	0	1.93432e+07	0	22471348
P32121	Beta-arrestin-2 OS=Homo sapiens OX=9606 GN=ARRB2 PE=1 SV=2 - [ARRB2_HUMAN]	34509117	0	0	0
Q9H1A4	Anaphase-promoting complex subunit 1 OS=Homo sapiens OX=9606 GN=ANAPC1 PE=1 SV=1 - [APC1_HUMAN]	0	2.7634e+07	0	0
P55771	Paired box protein Pax-9 OS=Homo sapiens OX=9606 GN=PAX9 PE=1 SV=3 - [PAX9_HUMAN]	0	0	0	0
Q13042	Cell division cycle protein 16 homolog OS=Homo sapiens OX=9606 GN=CDC16 PE=1 SV=2 - [CDC16_HUMAN]	305335899	0	0	0
Q09472	Histone acetyltransferase p300 OS=Homo sapiens OX=9606 GN=EP300 PE=1 SV=2 - [EP300_HUMAN]	7.08478e+07	5.65757e+07	35329544	3.80015e+07
Q15615	Olfactory receptor 4D1 OS=Homo sapiens OX=9606 GN=OR4D1 PE=2 SV=3 - [OR4D1_HUMAN]	0	1.42534e+08	3.79435e+08	0
Q6ZT89	Solute carrier family 25 member 48 OS=Homo sapiens OX=9606 GN=SLC25A48 PE=1 SV=2 - [S2548_HUMAN]	0	0	0	0
F5GYI3	Ubiquitin-associated protein 1-like OS=Homo sapiens OX=9606 GN=UBAP1L PE=2 SV=1 - [UBA1L_HUMAN]	0	0	0	49429022
Q9NXS2	Glutaminyl-peptide cyclotransferase-like protein OS=Homo sapiens OX=9606 GN=QPCTL PE=1 SV=2 - [QPCTL_HUMAN]	9.89934e+07	121379133	80669658	42928338
O95363	Phenylalanine--tRNA ligase, mitochondrial OS=Homo sapiens OX=9606 GN=FARS2 PE=1 SV=1 - [SYFM_HUMAN]	0	0	0	0
Q53GS7	Nucleoporin GLE1 OS=Homo sapiens OX=9606 GN=GLE1 PE=1 SV=2 - [GLE1_HUMAN]	0	0	0	0
Q02978	Mitochondrial 2-oxoglutarate/malate carrier protein OS=Homo sapiens OX=9606 GN=SLC25A11 PE=1 SV=3 - [M2OM_HUMAN]	0	0	0	0
Q8IVF2	Protein AHNAK2 OS=Homo sapiens OX=9606 GN=AHNAK2 PE=1 SV=2 - [AHNK2_HUMAN]	146429502	0	0	0
Q8NE86	Calcium uniporter protein, mitochondrial OS=Homo sapiens OX=9606 GN=MCU PE=1 SV=1 - [MCU_HUMAN]	2.11083e+07	68847374	19564577	0
O95625	Zinc finger and BTB domain-containing protein 11 OS=Homo sapiens OX=9606 GN=ZBTB11 PE=1 SV=2 - [ZBT11_HUMAN]	1.64324e+08	0	1.28703e+08	74059528
O95816	BAG family molecular chaperone regulator 2 OS=Homo sapiens OX=9606 GN=BAG2 PE=1 SV=1 - [BAG2_HUMAN]	0	0	0	1.33693e+08
P07199	Major centromere autoantigen B OS=Homo sapiens OX=9606 GN=CENPB PE=1 SV=2 - [CENPB_HUMAN]	0	0	0	0
Q8IZW8	Tensin-4 OS=Homo sapiens OX=9606 GN=TNS4 PE=1 SV=3 - [TENS4_HUMAN]	0	0	0	0
Q99501	GAS2-like protein 1 OS=Homo sapiens OX=9606 GN=GAS2L1 PE=1 SV=2 - [GA2L1_HUMAN]	0	9.48923e+06	0	0
Q8N3E9	1-phosphatidylinositol 4,5-bisphosphate phosphodiesterase delta-3 OS=Homo sapiens OX=9606 GN=PLCD3 PE=1 SV=3 - [PLCD3_HUMAN]	66778388	0	6.24592e+07	3.98528e+07
Q92793	CREB-binding protein OS=Homo sapiens OX=9606 GN=CREBBP PE=1 SV=3 - [CBP_HUMAN]	0	2.90202e+07	1.03463e+08	0
Q8NFZ0	F-box DNA helicase 1 OS=Homo sapiens OX=9606 GN=FBH1 PE=1 SV=2 - [FBH1_HUMAN]	0	0	0	0
Q9NRF2	SH2B adapter protein 1 OS=Homo sapiens OX=9606 GN=SH2B1 PE=1 SV=3 - [SH2B1_HUMAN]	0	0	0	0
Q96RL1	BRCA1-A complex subunit RAP80 OS=Homo sapiens OX=9606 GN=UIMC1 PE=1 SV=2 - [UIMC1_HUMAN]	1.75719e+07	0	12922937	0
Q86VI3	Ras GTPase-activating-like protein IQGAP3 OS=Homo sapiens OX=9606 GN=IQGAP3 PE=1 SV=2 - [IQGA3_HUMAN]	0	0	0	0
O43913	Origin recognition complex subunit 5 OS=Homo sapiens OX=9606 GN=ORC5 PE=1 SV=1 - [ORC5_HUMAN]	0	163803921	0	1.014e+08
Q9P0K7	Ankycorbin OS=Homo sapiens OX=9606 GN=RAI14 PE=1 SV=2 - [RAI14_HUMAN]	62822044	67025118	46243939	4.93085e+07
O00268	Transcription initiation factor TFIID subunit 4 OS=Homo sapiens OX=9606 GN=TAF4 PE=1 SV=2 - [TAF4_HUMAN]	0	0	46030736	0
P49137	MAP kinase-activated protein kinase 2 OS=Homo sapiens OX=9606 GN=MAPKAPK2 PE=1 SV=1 - [MAPK2_HUMAN]	37033245	73488344	5.98688e+07	0
Q8NDX5	Polyhomeotic-like protein 3 OS=Homo sapiens OX=9606 GN=PHC3 PE=1 SV=1 - [PHC3_HUMAN]	0	0	0	0
P14373	Zinc finger protein RFP OS=Homo sapiens OX=9606 GN=TRIM27 PE=1 SV=1 - [TRI27_HUMAN]	181406934	8.04085e+07	0	0
Q86XI2	Condensin-2 complex subunit G2 OS=Homo sapiens OX=9606 GN=NCAPG2 PE=1 SV=1 - [CNDG2_HUMAN]	0	0	0	0
O60911	Cathepsin L2 OS=Homo sapiens OX=9606 GN=CTSV PE=1 SV=2 - [CATL2_HUMAN]	0	0	0	0
Q9BZI7	Regulator of nonsense transcripts 3B OS=Homo sapiens OX=9606 GN=UPF3B PE=1 SV=1 - [REN3B_HUMAN]	14121431	0	0	0
O15014	Zinc finger protein 609 OS=Homo sapiens OX=9606 GN=ZNF609 PE=1 SV=2 - [ZN609_HUMAN]	47888593	166280253	0	2.4321e+07
P0CG12	Chromosome transmission fidelity protein 8 homolog isoform 2 OS=Homo sapiens OX=9606 GN=CHTF8 PE=1 SV=1 - [CTF8A_HUMAN]	0	0	0	0
Q9Y608	Leucine-rich repeat flightless-interacting protein 2 OS=Homo sapiens OX=9606 GN=LRRFIP2 PE=1 SV=1 - [LRRF2_HUMAN]	228958417	30966747	0	0
Q9H8H0	Nucleolar protein 11 OS=Homo sapiens OX=9606 GN=NOL11 PE=1 SV=1 - [NOL11_HUMAN]	0	0	0	0
P39748	Flap endonuclease 1 OS=Homo sapiens OX=9606 GN=FEN1 PE=1 SV=1 - [FEN1_HUMAN]	1.18326e+08	7.49402e+07	15060373	22194285
Q9H422	Homeodomain-interacting protein kinase 3 OS=Homo sapiens OX=9606 GN=HIPK3 PE=1 SV=1 - [HIPK3_HUMAN]	0	39282291	0	0
Q06481	Amyloid-like protein 2 OS=Homo sapiens OX=9606 GN=APLP2 PE=1 SV=2 - [APLP2_HUMAN]	0	1.33078e+08	7.99513e+07	44279364
Q92889	DNA repair endonuclease XPF OS=Homo sapiens OX=9606 GN=ERCC4 PE=1 SV=3 - [XPF_HUMAN]	0	7.73907e+06	0	0
Q8N4L8	Coiled-coil domain-containing protein 24 OS=Homo sapiens OX=9606 GN=CCDC24 PE=1 SV=1 - [CCD24_HUMAN]	0	0	762022385	0
Q02086	Transcription factor Sp2 OS=Homo sapiens OX=9606 GN=SP2 PE=1 SV=3 - [SP2_HUMAN]	0	0	0	0
Q96N46	Tetratricopeptide repeat protein 14 OS=Homo sapiens OX=9606 GN=TTC14 PE=1 SV=1 - [TTC14_HUMAN]	1.99163e+07	0	0	0
Q53EZ4	Centrosomal protein of 55 kDa OS=Homo sapiens OX=9606 GN=CEP55 PE=1 SV=3 - [CEP55_HUMAN]	2.4683e+08	0	0	0
O75306	NADH dehydrogenase [ubiquinone] iron-sulfur protein 2, mitochondrial OS=Homo sapiens OX=9606 GN=NDUFS2 PE=1 SV=2 - [NDUS2_HUMAN]	7.97115e+07	88452350	31798019	0
P40818	Ubiquitin carboxyl-terminal hydrolase 8 OS=Homo sapiens OX=9606 GN=USP8 PE=1 SV=1 - [UBP8_HUMAN]	0	7.74496e+06	0	0
P37023	Serine/threonine-protein kinase receptor R3 OS=Homo sapiens OX=9606 GN=ACVRL1 PE=1 SV=2 - [ACVL1_HUMAN]	0	0	637024688	0
Q9Y2K7	Lysine-specific demethylase 2A OS=Homo sapiens OX=9606 GN=KDM2A PE=1 SV=3 - [KDM2A_HUMAN]	2.3735e+08	0	0	2.94319e+07
P35658	Nuclear pore complex protein Nup214 OS=Homo sapiens OX=9606 GN=NUP214 PE=1 SV=2 - [NU214_HUMAN]	1.03456e+08	1.36281e+08	0	8060246
Q9UPQ3	Arf-GAP with GTPase, ANK repeat and PH domain-containing protein 1 OS=Homo sapiens OX=9606 GN=AGAP1 PE=1 SV=4 - [AGAP1_HUMAN]	581310183	390941832	46410471	306805580
P0C629	Olfactory receptor 10J4 OS=Homo sapiens OX=9606 GN=OR10J4 PE=3 SV=1 - [O10J4_HUMAN]	0	0	0	0
Q15154	Pericentriolar material 1 protein OS=Homo sapiens OX=9606 GN=PCM1 PE=1 SV=5 - [PCM1_HUMAN]	4.81666e+07	4.40938e+07	4.47026e+07	6.46845e+07
O15372	Eukaryotic translation initiation factor 3 subunit H OS=Homo sapiens OX=9606 GN=EIF3H PE=1 SV=1 - [EIF3H_HUMAN]	0	0	0	62400944
Q92547	DNA topoisomerase 2-binding protein 1 OS=Homo sapiens OX=9606 GN=TOPBP1 PE=1 SV=3 - [TOPB1_HUMAN]	7.78936e+07	115187442	0	0
Q9HC62	Sentrin-specific protease 2 OS=Homo sapiens OX=9606 GN=SENP2 PE=1 SV=3 - [SENP2_HUMAN]	0	5.4144e+08	1.74417e+08	1.33157e+08
Q14202	Zinc finger MYM-type protein 3 OS=Homo sapiens OX=9606 GN=ZMYM3 PE=1 SV=2 - [ZMYM3_HUMAN]	1.12899e+07	0	0	0
P57772	Selenocysteine-specific elongation factor OS=Homo sapiens OX=9606 GN=EEFSEC PE=1 SV=4 - [SELB_HUMAN]	0	0	45042843	0
Q96PN7	Transcriptional-regulating factor 1 OS=Homo sapiens OX=9606 GN=TRERF1 PE=1 SV=1 - [TREF1_HUMAN]	0	254023312	0	0
O75290	Zinc finger protein 780A OS=Homo sapiens OX=9606 GN=ZNF780A PE=2 SV=3 - [Z780A_HUMAN]	0	0	155356797	0
P51648	Fatty aldehyde dehydrogenase OS=Homo sapiens OX=9606 GN=ALDH3A2 PE=1 SV=1 - [AL3A2_HUMAN]	0	0	0	0
Q9BSC4	Nucleolar protein 10 OS=Homo sapiens OX=9606 GN=NOL10 PE=1 SV=1 - [NOL10_HUMAN]	0	0	0	1.49415e+07
Q86WG3	Caytaxin OS=Homo sapiens OX=9606 GN=ATCAY PE=1 SV=2 - [ATCAY_HUMAN]	0	0	0	0
P43250	G protein-coupled receptor kinase 6 OS=Homo sapiens OX=9606 GN=GRK6 PE=1 SV=2 - [GRK6_HUMAN]	0	0	39616011	25245554
Q9HCI7	E3 ubiquitin-protein ligase MSL2 OS=Homo sapiens OX=9606 GN=MSL2 PE=1 SV=2 - [MSL2_HUMAN]	0	0	5.08587e+07	0
Q92552	28S ribosomal protein S27, mitochondrial OS=Homo sapiens OX=9606 GN=MRPS27 PE=1 SV=3 - [RT27_HUMAN]	0	0	0	0
P50991	T-complex protein 1 subunit delta OS=Homo sapiens OX=9606 GN=CCT4 PE=1 SV=4 - [TCPD_HUMAN]	4.65111e+07	0	0	0
O75150	E3 ubiquitin-protein ligase BRE1B OS=Homo sapiens OX=9606 GN=RNF40 PE=1 SV=4 - [BRE1B_HUMAN]	0	0	0	0
Q9UJX4	Anaphase-promoting complex subunit 5 OS=Homo sapiens OX=9606 GN=ANAPC5 PE=1 SV=2 - [APC5_HUMAN]	0	0	0	0
P53621	Coatomer subunit alpha OS=Homo sapiens OX=9606 GN=COPA PE=1 SV=2 - [COPA_HUMAN]	0	0	0	0
O95573	Long-chain-fatty-acid--CoA ligase 3 OS=Homo sapiens OX=9606 GN=ACSL3 PE=1 SV=3 - [ACSL3_HUMAN]	0	0	0	0
O00622	Protein CYR61 OS=Homo sapiens OX=9606 GN=CYR61 PE=1 SV=1 - [CYR61_HUMAN]	0	0	0	0
Q03113	Guanine nucleotide-binding protein subunit alpha-12 OS=Homo sapiens OX=9606 GN=GNA12 PE=1 SV=4 - [GNA12_HUMAN]	25213449	0	0	0
Q9Y232	Chromodomain Y-like protein OS=Homo sapiens OX=9606 GN=CDYL PE=1 SV=2 - [CDYL_HUMAN]	6.30858e+07	44967984	0	0
Q8NAP3	Zinc finger and BTB domain-containing protein 38 OS=Homo sapiens OX=9606 GN=ZBTB38 PE=1 SV=2 - [ZBT38_HUMAN]	0	0	0	0
Q14008	Cytoskeleton-associated protein 5 OS=Homo sapiens OX=9606 GN=CKAP5 PE=1 SV=3 - [CKAP5_HUMAN]	0	0	1.55107e+07	0
O00429	Dynamin-1-like protein OS=Homo sapiens OX=9606 GN=DNM1L PE=1 SV=2 - [DNM1L_HUMAN]	0	0	0	0
P42658	Dipeptidyl aminopeptidase-like protein 6 OS=Homo sapiens OX=9606 GN=DPP6 PE=1 SV=2 - [DPP6_HUMAN]	0	0	0	0
Q86TZ1	Tetratricopeptide repeat protein 6 OS=Homo sapiens OX=9606 GN=TTC6 PE=2 SV=1 - [TTC6_HUMAN]	2.76069e+07	0	0	0
P02768	Serum albumin OS=Homo sapiens OX=9606 GN=ALB PE=1 SV=2 - [ALBU_HUMAN]	3099618220	2172755196	2497340128	2185118104
Q8IZF2	Adhesion G protein-coupled receptor F5 OS=Homo sapiens OX=9606 GN=ADGRF5 PE=1 SV=3 - [AGRF5_HUMAN]	0	45049780	0	0
Q9UEG4	Zinc finger protein 629 OS=Homo sapiens OX=9606 GN=ZNF629 PE=1 SV=2 - [ZN629_HUMAN]	0	0	0	0
Q92621	Nuclear pore complex protein Nup205 OS=Homo sapiens OX=9606 GN=NUP205 PE=1 SV=3 - [NU205_HUMAN]	1.01616e+07	5.03027e+07	0	0
Q86UD0	Suppressor APC domain-containing protein 2 OS=Homo sapiens OX=9606 GN=SAPCD2 PE=1 SV=2 - [SAPC2_HUMAN]	0	0	0	0
Q9UEY8	Gamma-adducin OS=Homo sapiens OX=9606 GN=ADD3 PE=1 SV=1 - [ADDG_HUMAN]	5.34351e+07	33030144	0	0
Q13490	Baculoviral IAP repeat-containing protein 2 OS=Homo sapiens OX=9606 GN=BIRC2 PE=1 SV=2 - [BIRC2_HUMAN]	88777698	0	0	0
Q96GD3	Polycomb protein SCMH1 OS=Homo sapiens OX=9606 GN=SCMH1 PE=1 SV=1 - [SCMH1_HUMAN]	0	32000995	0	0
Q6NY19	KN motif and ankyrin repeat domain-containing protein 3 OS=Homo sapiens OX=9606 GN=KANK3 PE=1 SV=1 - [KANK3_HUMAN]	0	9591724	84760619	7.36119e+07
O75146	Huntingtin-interacting protein 1-related protein OS=Homo sapiens OX=9606 GN=HIP1R PE=1 SV=2 - [HIP1R_HUMAN]	0	0	0	0
Q9NRC8	NAD-dependent protein deacetylase sirtuin-7 OS=Homo sapiens OX=9606 GN=SIRT7 PE=1 SV=1 - [SIR7_HUMAN]	0	0	0	48273517
Q15542	Transcription initiation factor TFIID subunit 5 OS=Homo sapiens OX=9606 GN=TAF5 PE=1 SV=3 - [TAF5_HUMAN]	0	0	0	45387736
Q8WY36	HMG box transcription factor BBX OS=Homo sapiens OX=9606 GN=BBX PE=1 SV=1 - [BBX_HUMAN]	0	0	0	0
P30419	Glycylpeptide N-tetradecanoyltransferase 1 OS=Homo sapiens OX=9606 GN=NMT1 PE=1 SV=2 - [NMT1_HUMAN]	0	610154560	198101502	321294472
Q9UHK0	Nuclear fragile X mental retardation-interacting protein 1 OS=Homo sapiens OX=9606 GN=NUFIP1 PE=1 SV=2 - [NUFP1_HUMAN]	0	0	0	0
Q8IVD9	NudC domain-containing protein 3 OS=Homo sapiens OX=9606 GN=NUDCD3 PE=1 SV=3 - [NUDC3_HUMAN]	0	277359570	0	0
P82650	28S ribosomal protein S22, mitochondrial OS=Homo sapiens OX=9606 GN=MRPS22 PE=1 SV=1 - [RT22_HUMAN]	0	1.25847e+07	0	0
Q9ULK2	Ataxin-7-like protein 1 OS=Homo sapiens OX=9606 GN=ATXN7L1 PE=1 SV=3 - [AT7L1_HUMAN]	0	0	0	0
Q12873	Chromodomain-helicase-DNA-binding protein 3 OS=Homo sapiens OX=9606 GN=CHD3 PE=1 SV=3 - [CHD3_HUMAN]	0	0	0	0
P42356	Phosphatidylinositol 4-kinase alpha OS=Homo sapiens OX=9606 GN=PI4KA PE=1 SV=4 - [PI4KA_HUMAN]	0	0	0	0
P49821	NADH dehydrogenase [ubiquinone] flavoprotein 1, mitochondrial OS=Homo sapiens OX=9606 GN=NDUFV1 PE=1 SV=4 - [NDUV1_HUMAN]	4.4069e+07	0	0	0
Q5VV67	Peroxisome proliferator-activated receptor gamma coactivator-related protein 1 OS=Homo sapiens OX=9606 GN=PPRC1 PE=1 SV=1 - [PPRC1_HUMAN]	0	2.48917e+07	0	0
Q9Y2F5	Little elongation complex subunit 1 OS=Homo sapiens OX=9606 GN=ICE1 PE=1 SV=5 - [ICE1_HUMAN]	49912326	5.40068e+07	23886754	37510803
Q9H3U1	Protein unc-45 homolog A OS=Homo sapiens OX=9606 GN=UNC45A PE=1 SV=1 - [UN45A_HUMAN]	0	0	0	0
Q8N3U4	Cohesin subunit SA-2 OS=Homo sapiens OX=9606 GN=STAG2 PE=1 SV=3 - [STAG2_HUMAN]	4.10187e+07	0	0	0
Q9HCE1	Putative helicase MOV-10 OS=Homo sapiens OX=9606 GN=MOV10 PE=1 SV=2 - [MOV10_HUMAN]	0	79936920	0	0
P00749	Urokinase-type plasminogen activator OS=Homo sapiens OX=9606 GN=PLAU PE=1 SV=2 - [UROK_HUMAN]	0	0	0	0
Q9P2D3	HEAT repeat-containing protein 5B OS=Homo sapiens OX=9606 GN=HEATR5B PE=1 SV=2 - [HTR5B_HUMAN]	0	4.16191e+07	0	0
Q2M1P5	Kinesin-like protein KIF7 OS=Homo sapiens OX=9606 GN=KIF7 PE=1 SV=2 - [KIF7_HUMAN]	0	0	0	1.15114e+07
Q2PPJ7	Ral GTPase-activating protein subunit alpha-2 OS=Homo sapiens OX=9606 GN=RALGAPA2 PE=1 SV=2 - [RGPA2_HUMAN]	0	0	0	0
Q14451	Growth factor receptor-bound protein 7 OS=Homo sapiens OX=9606 GN=GRB7 PE=1 SV=2 - [GRB7_HUMAN]	0	0	0	0
Q8N5A5	Zinc finger CCCH-type with G patch domain-containing protein OS=Homo sapiens OX=9606 GN=ZGPAT PE=1 SV=3 - [ZGPAT_HUMAN]	66640146	9.08406e+07	0	54193234
Q9ULJ3	Zinc finger and BTB domain-containing protein 21 OS=Homo sapiens OX=9606 GN=ZBTB21 PE=1 SV=2 - [ZBT21_HUMAN]	0	0	0	0
O94851	[F-actin]-monooxygenase MICAL2 OS=Homo sapiens OX=9606 GN=MICAL2 PE=1 SV=1 - [MICA2_HUMAN]	0	0	1.05652e+08	0
Q99633	Pre-mRNA-splicing factor 18 OS=Homo sapiens OX=9606 GN=PRPF18 PE=1 SV=1 - [PRP18_HUMAN]	0	136305684	0	0
Q8TBY8	Polyamine-modulated factor 1-binding protein 1 OS=Homo sapiens OX=9606 GN=PMFBP1 PE=2 SV=2 - [PMFBP_HUMAN]	0	0	0	0
Q15147	1-phosphatidylinositol 4,5-bisphosphate phosphodiesterase beta-4 OS=Homo sapiens OX=9606 GN=PLCB4 PE=1 SV=3 - [PLCB4_HUMAN]	0	0	0	0
Q8N4C7	Syntaxin-19 OS=Homo sapiens OX=9606 GN=STX19 PE=1 SV=1 - [STX19_HUMAN]	0	0	0	0
Q9Y399	28S ribosomal protein S2, mitochondrial OS=Homo sapiens OX=9606 GN=MRPS2 PE=1 SV=1 - [RT02_HUMAN]	0	0	0	0
Q7Z460	CLIP-associating protein 1 OS=Homo sapiens OX=9606 GN=CLASP1 PE=1 SV=1 - [CLAP1_HUMAN]	51428699	0	74502730	30213219
Q92619	Rho GTPase-activating protein 45 OS=Homo sapiens OX=9606 GN=ARHGAP45 PE=1 SV=2 - [HMHA1_HUMAN]	0	0	0	0
Q9Y4F5	Centrosomal protein of 170 kDa protein B OS=Homo sapiens OX=9606 GN=CEP170B PE=1 SV=4 - [C170B_HUMAN]	0	0	0	0
Q8N766	ER membrane protein complex subunit 1 OS=Homo sapiens OX=9606 GN=EMC1 PE=1 SV=1 - [EMC1_HUMAN]	0	0	0	0
P83111	Serine beta-lactamase-like protein LACTB, mitochondrial OS=Homo sapiens OX=9606 GN=LACTB PE=1 SV=2 - [LACTB_HUMAN]	0	0	0	0
Q9UQ53	Alpha-1,3-mannosyl-glycoprotein 4-beta-N-acetylglucosaminyltransferase B OS=Homo sapiens OX=9606 GN=MGAT4B PE=1 SV=1 - [MGT4B_HUMAN]	0	0	251856973	0
Q8IZF0	Sodium leak channel non-selective protein OS=Homo sapiens OX=9606 GN=NALCN PE=1 SV=1 - [NALCN_HUMAN]	0	0	0	0
Q9UI33	Sodium channel protein type 11 subunit alpha OS=Homo sapiens OX=9606 GN=SCN11A PE=1 SV=2 - [SCNBA_HUMAN]	4.66796e+06	0	0	0
Q96K75	Zinc finger protein 514 OS=Homo sapiens OX=9606 GN=ZNF514 PE=2 SV=1 - [ZN514_HUMAN]	4.05427e+08	6.1361e+08	452050004	492826196
Q9UJX5	Anaphase-promoting complex subunit 4 OS=Homo sapiens OX=9606 GN=ANAPC4 PE=1 SV=2 - [APC4_HUMAN]	0	86207816	0	0
Q9C0B1	Alpha-ketoglutarate-dependent dioxygenase FTO OS=Homo sapiens OX=9606 GN=FTO PE=1 SV=3 - [FTO_HUMAN]	0	9.40014e+06	0	0
P11171	Protein 4.1 OS=Homo sapiens OX=9606 GN=EPB41 PE=1 SV=4 - [41_HUMAN]	0	0	0	0
Q96JM3	Chromosome alignment-maintaining phosphoprotein 1 OS=Homo sapiens OX=9606 GN=CHAMP1 PE=1 SV=2 - [CHAP1_HUMAN]	0	0	0	1.68331e+07
P54727	UV excision repair protein RAD23 homolog B OS=Homo sapiens OX=9606 GN=RAD23B PE=1 SV=1 - [RD23B_HUMAN]	0	0	0	0
P02790	Hemopexin OS=Homo sapiens OX=9606 GN=HPX PE=1 SV=2 - [HEMO_HUMAN]	0	0	0	0
O00308	NEDD4-like E3 ubiquitin-protein ligase WWP2 OS=Homo sapiens OX=9606 GN=WWP2 PE=1 SV=2 - [WWP2_HUMAN]	0	0	0	0
O95273	Cyclin-D1-binding protein 1 OS=Homo sapiens OX=9606 GN=CCNDBP1 PE=1 SV=2 - [CCDB1_HUMAN]	683023020	0	0	0
Q5T0Z8	Uncharacterized protein C6orf132 OS=Homo sapiens OX=9606 GN=C6orf132 PE=1 SV=4 - [CF132_HUMAN]	0	0	6.10294e+07	2.59857e+07
Q9ULX3	RNA-binding protein NOB1 OS=Homo sapiens OX=9606 GN=NOB1 PE=1 SV=1 - [NOB1_HUMAN]	113818091	0	111767071	0
Q14185	Dedicator of cytokinesis protein 1 OS=Homo sapiens OX=9606 GN=DOCK1 PE=1 SV=2 - [DOCK1_HUMAN]	0	0	0	0
Q9NUL3	Double-stranded RNA-binding protein Staufen homolog 2 OS=Homo sapiens OX=9606 GN=STAU2 PE=1 SV=2 - [STAU2_HUMAN]	0	128853598	0	0
Q13136	Liprin-alpha-1 OS=Homo sapiens OX=9606 GN=PPFIA1 PE=1 SV=1 - [LIPA1_HUMAN]	0	1.80848e+07	0	0
Q99700	Ataxin-2 OS=Homo sapiens OX=9606 GN=ATXN2 PE=1 SV=2 - [ATX2_HUMAN]	0	0	0	0
O60568	Procollagen-lysine,2-oxoglutarate 5-dioxygenase 3 OS=Homo sapiens OX=9606 GN=PLOD3 PE=1 SV=1 - [PLOD3_HUMAN]	0	4127073788	0	3803160380
Q8TDI0	Chromodomain-helicase-DNA-binding protein 5 OS=Homo sapiens OX=9606 GN=CHD5 PE=1 SV=1 - [CHD5_HUMAN]	39317779	9.914e+07	0	0
P19320	Vascular cell adhesion protein 1 OS=Homo sapiens OX=9606 GN=VCAM1 PE=1 SV=1 - [VCAM1_HUMAN]	1.44273e+08	0	5.24727e+08	6.37847e+08
Q14315	Filamin-C OS=Homo sapiens OX=9606 GN=FLNC PE=1 SV=3 - [FLNC_HUMAN]	168702448	0	0	1.55896e+08
Q13625	Apoptosis-stimulating of p53 protein 2 OS=Homo sapiens OX=9606 GN=TP53BP2 PE=1 SV=2 - [ASPP2_HUMAN]	0	0	0	0
Q99856	AT-rich interactive domain-containing protein 3A OS=Homo sapiens OX=9606 GN=ARID3A PE=1 SV=2 - [ARI3A_HUMAN]	0	0	1.15048e+08	0
Q92870	Amyloid-beta A4 precursor protein-binding family B member 2 OS=Homo sapiens OX=9606 GN=APBB2 PE=1 SV=3 - [APBB2_HUMAN]	0	0	0	0
Q6Y7W6	GRB10-interacting GYF protein 2 OS=Homo sapiens OX=9606 GN=GIGYF2 PE=1 SV=1 - [GGYF2_HUMAN]	2.16938e+08	214792872	0	0
Q16706	Alpha-mannosidase 2 OS=Homo sapiens OX=9606 GN=MAN2A1 PE=1 SV=2 - [MA2A1_HUMAN]	0	0	0	0
Q86TG7	Retrotransposon-derived protein PEG10 OS=Homo sapiens OX=9606 GN=PEG10 PE=1 SV=2 - [PEG10_HUMAN]	0	0	0	0
Q8N1I0	Dedicator of cytokinesis protein 4 OS=Homo sapiens OX=9606 GN=DOCK4 PE=1 SV=3 - [DOCK4_HUMAN]	0	0	0	0
P26641	Elongation factor 1-gamma OS=Homo sapiens OX=9606 GN=EEF1G PE=1 SV=3 - [EF1G_HUMAN]	0	0	27229114	14410746
P49356	Protein farnesyltransferase subunit beta OS=Homo sapiens OX=9606 GN=FNTB PE=1 SV=1 - [FNTB_HUMAN]	0	87338818	0	0
O60437	Periplakin OS=Homo sapiens OX=9606 GN=PPL PE=1 SV=4 - [PEPL_HUMAN]	0	0	0	35282910
P51805	Plexin-A3 OS=Homo sapiens OX=9606 GN=PLXNA3 PE=1 SV=2 - [PLXA3_HUMAN]	0	0	0	34590043
[truncated: 250 more rows]

## Sheet: statistics
Accession	Description	ctrl_1	ctrl_2	Average_control	TGFβ_1	TGFβ_2	Average_+Tgfb	logFC_Tgfb/control	Tgfb/control	pval
P04040	Catalase OS=Homo sapiens OX=9606 GN=CAT PE=1 SV=3 - [CATA_HUMAN]	1	1	1	9.03396	9.62689	9.33043	8.33043	2.14007e+08	0.00126413
Q14134	Tripartite motif-containing protein 29 OS=Homo sapiens OX=9606 GN=TRIM29 PE=1 SV=2 - [TRI29_HUMAN]	1	1	1	8.02903	7.98876	8.00889	7.00889	1.02069e+07	8.25121e-06
P08754	Guanine nucleotide-binding protein G(k) subunit alpha OS=Homo sapiens OX=9606 GN=GNAI3 PE=1 SV=3 - [GNAI3_HUMAN]	1	1	1	7.85246	8.00735	7.92991	6.92991	8.50957e+06	0.000124872
Q96JC9	ELL-associated factor 1 OS=Homo sapiens OX=9606 GN=EAF1 PE=1 SV=1 - [EAF1_HUMAN]	1	1	1	7.70384	7.68831	7.69608	6.69608	4.96682e+06	1.34465e-06
Q9NRR4	Ribonuclease 3 OS=Homo sapiens OX=9606 GN=DROSHA PE=1 SV=2 - [RNC_HUMAN]	1	1	1	7.75975	7.561	7.66037	6.66037	4.57478e+06	0.000222543
P84022	Mothers against decapentaplegic homolog 3 OS=Homo sapiens OX=9606 GN=SMAD3 PE=1 SV=1 - [SMAD3_HUMAN]	1	1	1	7.78918	7.32993	7.55955	6.55955	3.62705e+06	0.00122315
P18827	Syndecan-1 OS=Homo sapiens OX=9606 GN=SDC1 PE=1 SV=3 - [SDC1_HUMAN]	1	1	1	8.71409	8.6144	8.66424	7.66424	4.61575e+07	4.22943e-05
O00214	Galectin-8 OS=Homo sapiens OX=9606 GN=LGALS8 PE=1 SV=4 - [LEG8_HUMAN]	1	7.84748	4.42374	8.22193	8.55218	8.38705	3.96331	9189.97	0.367034
P05412	Transcription factor AP-1 OS=Homo sapiens OX=9606 GN=JUN PE=1 SV=2 - [JUN_HUMAN]	7.60145	1	4.30072	8.62012	8.67487	8.6475	4.34678	22221.6	0.318529
P15153	Ras-related C3 botulinum toxin substrate 2 OS=Homo sapiens OX=9606 GN=RAC2 PE=1 SV=1 - [RAC2_HUMAN]	1	1	1	8.40561	8.65033	8.52797	7.52797	3.37262e+07	0.000264092
O75818	Ribonuclease P protein subunit p40 OS=Homo sapiens OX=9606 GN=RPP40 PE=1 SV=3 - [RPP40_HUMAN]	1	1	1	8.38773	7.8229	8.10532	7.10532	1.27444e+07	0.00157611
Q86WX3	Active regulator of SIRT1 OS=Homo sapiens OX=9606 GN=RPS19BP1 PE=1 SV=1 - [AROS_HUMAN]	8.0252	1	4.5126	8.34787	8.27149	8.30968	3.79709	6267.38	0.392738
Q9UQ53	Alpha-1,3-mannosyl-glycoprotein 4-beta-N-acetylglucosaminyltransferase B OS=Homo sapiens OX=9606 GN=MGAT4B PE=1 SV=1 - [MGT4B_HUMAN]	1	1	1	8.40115	1	4.70058	3.70058	5018.54	0.42265
P53985	Monocarboxylate transporter 1 OS=Homo sapiens OX=9606 GN=SLC16A1 PE=1 SV=3 - [MOT1_HUMAN]	1	1	1	8.38038	1	4.69019	3.69019	4899.94	0.42265
Q5VZ66	Janus kinase and microtubule-interacting protein 3 OS=Homo sapiens OX=9606 GN=JAKMIP3 PE=2 SV=2 - [JKIP3_HUMAN]	1	1	1	9.49005	1	5.24503	4.24503	17580.3	0.42265
P30419	Glycylpeptide N-tetradecanoyltransferase 1 OS=Homo sapiens OX=9606 GN=NMT1 PE=1 SV=2 - [NMT1_HUMAN]	1	8.78544	4.89272	8.29689	8.5069	8.4019	3.50918	3229.8	0.46262
Q9UGU5	HMG domain-containing protein 4 OS=Homo sapiens OX=9606 GN=HMGXB4 PE=1 SV=2 - [HMGX4_HUMAN]	1	1	1	8.17138	7.91978	8.04558	7.04558	1.11065e+07	0.000318651
Q9BXK1	Krueppel-like factor 16 OS=Homo sapiens OX=9606 GN=KLF16 PE=1 SV=1 - [KLF16_HUMAN]	8.15558	1	4.57779	7.94707	8.20839	8.07773	3.49994	3161.85	0.431373
Q8N442	Translation factor GUF1, mitochondrial OS=Homo sapiens OX=9606 GN=GUF1 PE=1 SV=1 - [GUF1_HUMAN]	7.81276	1	4.40638	7.95174	7.98231	7.96703	3.56065	3636.19	0.405613
Q12962	Transcription initiation factor TFIID subunit 10 OS=Homo sapiens OX=9606 GN=TAF10 PE=1 SV=1 - [TAF10_HUMAN]	1	1	1	7.92451	7.60914	7.76683	6.76683	5.84558e+06	0.000542563
P22531	Small proline-rich protein 2E OS=Homo sapiens OX=9606 GN=SPRR2E PE=2 SV=2 - [SPR2E_HUMAN]	1	1	1	7.73719	8.17041	7.9538	6.9538	8.99078e+06	0.000968885
P29692	Elongation factor 1-delta OS=Homo sapiens OX=9606 GN=EEF1D PE=1 SV=5 - [EF1D_HUMAN]	7.9453	1	4.47265	7.957	7.98226	7.96963	3.49698	3140.35	0.419965
O95625	Zinc finger and BTB domain-containing protein 11 OS=Homo sapiens OX=9606 GN=ZBTB11 PE=1 SV=2 - [ZBT11_HUMAN]	8.2157	1	4.60785	8.10959	7.86958	7.98958	3.38173	2408.43	0.447751
P27448	MAP/microtubule affinity-regulating kinase 3 OS=Homo sapiens OX=9606 GN=MARK3 PE=1 SV=5 - [MARK3_HUMAN]	8.07763	1	4.53882	8.11479	7.78244	7.94861	3.4098	2569.2	0.437364
O94864	STAGA complex 65 subunit gamma OS=Homo sapiens OX=9606 GN=SUPT7L PE=1 SV=1 - [ST65G_HUMAN]	1	1	1	8.13221	7.45465	7.79343	6.79343	6.21479e+06	0.00247767
Q86Y79	Probable peptidyl-tRNA hydrolase OS=Homo sapiens OX=9606 GN=PTRH1 PE=1 SV=1 - [PTH_HUMAN]	8.57696	1	4.78848	7.83418	8.01962	7.9269	3.13842	1375.38	0.49467
Q9NPG3	Ubinuclein-1 OS=Homo sapiens OX=9606 GN=UBN1 PE=1 SV=2 - [UBN1_HUMAN]	8.21475	1	4.60738	8.05236	7.82956	7.94096	3.33359	2155.69	0.453172
Q06587	E3 ubiquitin-protein ligase RING1 OS=Homo sapiens OX=9606 GN=RING1 PE=1 SV=2 - [RING1_HUMAN]	7.55807	1	4.27904	7.94279	7.74017	7.84148	3.56244	3651.25	0.390975
Q13459	Unconventional myosin-IXb OS=Homo sapiens OX=9606 GN=MYO9B PE=1 SV=3 - [MYO9B_HUMAN]	1	1	1	8.07476	1	4.53738	3.53738	3446.49	0.42265
O60869	Endothelial differentiation-related factor 1 OS=Homo sapiens OX=9606 GN=EDF1 PE=1 SV=1 - [EDF1_HUMAN]	1	1	1	1	7.80496	4.40248	3.40248	2526.28	0.42265
O75882	Attractin OS=Homo sapiens OX=9606 GN=ATRN PE=1 SV=2 - [ATRN_HUMAN]	1	1	1	7.94637	1	4.47318	3.47318	2972.92	0.42265
P19105	Myosin regulatory light chain 12A OS=Homo sapiens OX=9606 GN=MYL12A PE=1 SV=2 - [ML12A_HUMAN]	1	1	1	1	7.41913	4.20956	3.20956	1620.18	0.42265
Q9Y241	HIG1 domain family member 1A, mitochondrial OS=Homo sapiens OX=9606 GN=HIGD1A PE=1 SV=1 - [HIG1A_HUMAN]	1	1	1	7.54182	1	4.27091	3.27091	1865.99	0.42265
P16070	CD44 antigen OS=Homo sapiens OX=9606 GN=CD44 PE=1 SV=3 - [CD44_HUMAN]	1	1	1	8.01732	1	4.50866	3.50866	3225.98	0.42265
P39880	Homeobox protein cut-like 1 OS=Homo sapiens OX=9606 GN=CUX1 PE=1 SV=3 - [CUX1_HUMAN]	1	7.79081	4.39541	7.88215	7.60029	7.74122	3.34581	2217.23	0.428644
Q13330	Metastasis-associated protein MTA1 OS=Homo sapiens OX=9606 GN=MTA1 PE=1 SV=2 - [MTA1_HUMAN]	1	1	1	7.82221	7.52679	7.6745	6.6745	4.72604e+06	0.000489396
Q8WXI9	Transcriptional repressor p66-beta OS=Homo sapiens OX=9606 GN=GATAD2B PE=1 SV=1 - [P66B_HUMAN]	1	8.21086	4.60543	7.99145	7.66566	7.82856	3.22313	1671.57	0.466065
Q9BWF3	RNA-binding protein 4 OS=Homo sapiens OX=9606 GN=RBM4 PE=1 SV=1 - [RBM4_HUMAN]	7.94548	1	4.47274	7.95671	7.66728	7.812	3.33926	2184.02	0.438064
Q9HCI7	E3 ubiquitin-protein ligase MSL2 OS=Homo sapiens OX=9606 GN=MSL2 PE=1 SV=2 - [MSL2_HUMAN]	1	1	1	7.70637	1	4.35318	3.35318	2255.19	0.42265
Q96K37	Solute carrier family 35 member E1 OS=Homo sapiens OX=9606 GN=SLC35E1 PE=1 SV=2 - [S35E1_HUMAN]	1	1	1	1	7.36944	4.18472	3.18472	1530.09	0.42265
P43250	G protein-coupled receptor kinase 6 OS=Homo sapiens OX=9606 GN=GRK6 PE=1 SV=2 - [GRK6_HUMAN]	1	1	1	7.59787	7.40218	7.50003	6.50003	3.16248e+06	0.000226507
Q5SYE7	NHS-like protein 1 OS=Homo sapiens OX=9606 GN=NHSL1 PE=1 SV=2 - [NHSL1_HUMAN]	1	8.24602	4.62301	8.08125	7.20069	7.64097	3.01796	1042.22	0.495238
Q9BRU9	rRNA-processing protein UTP23 homolog OS=Homo sapiens OX=9606 GN=UTP23 PE=1 SV=2 - [UTP23_HUMAN]	1	1	1	7.15413	7.81003	7.48208	6.48208	3.03442e+06	0.00254989
Q8IWR0	Zinc finger CCCH domain-containing protein 7A OS=Homo sapiens OX=9606 GN=ZC3H7A PE=1 SV=1 - [Z3H7A_HUMAN]	1	1	1	1	7.75703	4.37852	3.37852	2390.65	0.42265
Q6IEG0	U11/U12 small nuclear ribonucleoprotein 48 kDa protein OS=Homo sapiens OX=9606 GN=SNRNP48 PE=1 SV=2 - [SNR48_HUMAN]	1	7.87495	4.43747	7.95995	7.70512	7.83254	3.39506	2483.49	0.427692
Q96NE9	FERM domain-containing protein 6 OS=Homo sapiens OX=9606 GN=FRMD6 PE=1 SV=1 - [FRMD6_HUMAN]	1	1	1	7.57815	7.23999	7.40907	6.40907	2.56491e+06	0.000695246
Q9H5Z1	Probable ATP-dependent RNA helicase DHX35 OS=Homo sapiens OX=9606 GN=DHX35 PE=1 SV=2 - [DHX35_HUMAN]	1	1	1	1	7.59628	4.29814	3.29814	1986.74	0.42265
Q9NSI2	Protein FAM207A OS=Homo sapiens OX=9606 GN=FAM207A PE=1 SV=2 - [F207A_HUMAN]	1	8.14915	4.57457	7.3334	7.50959	7.42149	2.84692	702.94	0.509412
P52298	Nuclear cap-binding protein subunit 2 OS=Homo sapiens OX=9606 GN=NCBP2 PE=1 SV=1 - [NCBP2_HUMAN]	8.34616	1	4.67308	7.64983	7.70637	7.6781	3.00502	1011.64	0.499265
Q9H0E9	Bromodomain-containing protein 8 OS=Homo sapiens OX=9606 GN=BRD8 PE=1 SV=2 - [BRD8_HUMAN]	1	8.00994	4.50497	7.82784	7.54339	7.68562	3.18065	1515.82	0.46026
Q14554	Protein disulfide-isomerase A5 OS=Homo sapiens OX=9606 GN=PDIA5 PE=1 SV=1 - [PDIA5_HUMAN]	1	1	1	7.37706	7.24125	7.30915	6.30915	2.03776e+06	0.000115831
P26641	Elongation factor 1-gamma OS=Homo sapiens OX=9606 GN=EEF1G PE=1 SV=3 - [EF1G_HUMAN]	1	1	1	7.43503	7.15869	7.29686	6.29686	1.98089e+06	0.000481158
Q15796	Mothers against decapentaplegic homolog 2 OS=Homo sapiens OX=9606 GN=SMAD2 PE=1 SV=1 - [SMAD2_HUMAN]	1	1	1	1	7.27974	4.13987	3.13987	1379.96	0.42265
Q06481	Amyloid-like protein 2 OS=Homo sapiens OX=9606 GN=APLP2 PE=1 SV=2 - [APLP2_HUMAN]	1	8.12411	4.56205	7.90283	7.6462	7.77451	3.21246	1631.02	0.462565
Q13416	Origin recognition complex subunit 2 OS=Homo sapiens OX=9606 GN=ORC2 PE=1 SV=2 - [ORC2_HUMAN]	1	1	1	7.52204	7.16609	7.34407	6.34407	2.20835e+06	0.000786094
O60437	Periplakin OS=Homo sapiens OX=9606 GN=PPL PE=1 SV=4 - [PEPL_HUMAN]	1	1	1	1	7.54756	4.27378	3.27378	1878.37	0.42265
Q4W5G0	Tigger transposable element-derived protein 2 OS=Homo sapiens OX=9606 GN=TIGD2 PE=3 SV=1 - [TIGD2_HUMAN]	8.22475	1	4.61238	7.30543	7.37447	7.33995	2.72757	534.04	0.529032
Q16891	MICOS complex subunit MIC60 OS=Homo sapiens OX=9606 GN=IMMT PE=1 SV=1 - [MIC60_HUMAN]	8.09666	1	4.54833	7.69507	7.63114	7.66311	3.11478	1302.5	0.472641
Q86X29	Lipolysis-stimulated lipoprotein receptor OS=Homo sapiens OX=9606 GN=LSR PE=1 SV=4 - [LSR_HUMAN]	7.12504	1	4.06252	8.41261	8.17981	8.29621	4.23369	17127.3	0.301235
Q6NY19	KN motif and ankyrin repeat domain-containing protein 3 OS=Homo sapiens OX=9606 GN=KANK3 PE=1 SV=1 - [KANK3_HUMAN]	1	6.9819	3.99095	7.92819	7.86695	7.89757	3.90662	8065.34	0.321537
P09234	U1 small nuclear ribonucleoprotein C OS=Homo sapiens OX=9606 GN=SNRPC PE=1 SV=1 - [RU1C_HUMAN]	8.66243	1	4.83122	9.28587	9.25455	9.27021	4.439	27478.7	0.366256
Q9BWJ5	Splicing factor 3B subunit 5 OS=Homo sapiens OX=9606 GN=SF3B5 PE=1 SV=1 - [SF3B5_HUMAN]	1	9.36653	5.18326	9.48935	9.51127	9.50031	4.31705	20751.3	0.410537
Q9NPD3	Exosome complex component RRP41 OS=Homo sapiens OX=9606 GN=EXOSC4 PE=1 SV=3 - [EXOS4_HUMAN]	1	8.22772	4.61386	8.27765	9.06348	8.67056	4.0567	11394.8	0.380533
Q8TED0	U3 small nucleolar RNA-associated protein 15 homolog OS=Homo sapiens OX=9606 GN=UTP15 PE=1 SV=3 - [UTP15_HUMAN]	7.97387	1	4.48694	8.20324	7.9297	8.06647	3.57953	3797.8	0.412859
Q7LGA3	Heparan sulfate 2-O-sulfotransferase 1 OS=Homo sapiens OX=9606 GN=HS2ST1 PE=1 SV=1 - [HS2ST_HUMAN]	8.02815	7.41593	7.72204	8.15874	8.20154	8.18014	0.458101	2.87145	0.274024
P02768	Serum albumin OS=Homo sapiens OX=9606 GN=ALB PE=1 SV=2 - [ALBU_HUMAN]	9.49131	9.33701	9.41416	9.39748	9.33947	9.36848	-0.0456832	0.900154	0.635094
Q8WWK9	Cytoskeleton-associated protein 2 OS=Homo sapiens OX=9606 GN=CKAP2 PE=1 SV=1 - [CKAP2_HUMAN]	1	9.56742	5.28371	9.42925	1	5.21463	-0.0690845	0.852934	0.991871
Q92769	Histone deacetylase 2 OS=Homo sapiens OX=9606 GN=HDAC2 PE=1 SV=2 - [HDAC2_HUMAN]	1	7.88563	4.44281	8.13647	8.08535	8.11091	3.66809	4656.88	0.398286
Q86UK7	E3 ubiquitin-protein ligase ZNF598 OS=Homo sapiens OX=9606 GN=ZNF598 PE=1 SV=1 - [ZN598_HUMAN]	7.37291	1	4.18645	8.25486	1	4.62743	0.440973	2.76041	0.935552
P01036	Cystatin-S OS=Homo sapiens OX=9606 GN=CST4 PE=1 SV=3 - [CYTS_HUMAN]	1	1	1	1	8.38695	4.69347	3.69347	4937.11	0.42265
Q27J81	Inverted formin-2 OS=Homo sapiens OX=9606 GN=INF2 PE=1 SV=2 - [INF2_HUMAN]	7.36459	1	4.18229	7.89227	7.75683	7.82455	3.64226	4387.88	0.370988
Q96HI0	Sentrin-specific protease 5 OS=Homo sapiens OX=9606 GN=SENP5 PE=1 SV=3 - [SENP5_HUMAN]	6.92421	1	3.96211	1	8.02714	4.51357	0.551465	3.56013	0.915451
Q6SPF0	Atherin OS=Homo sapiens OX=9606 GN=SAMD1 PE=1 SV=1 - [SAMD1_HUMAN]	7.69155	8.29768	7.99462	7.79825	8.40846	8.10336	0.10874	1.28452	0.823993
Q9NZ01	Very-long-chain enoyl-CoA reductase OS=Homo sapiens OX=9606 GN=TECR PE=1 SV=1 - [TECR_HUMAN]	1	8.36403	4.68201	8.33678	8.06899	8.20288	3.52087	3317.94	0.440121
P56270	Myc-associated zinc finger protein OS=Homo sapiens OX=9606 GN=MAZ PE=1 SV=1 - [MAZ_HUMAN]	7.64024	1	4.32012	1	8.18901	4.5945	0.274385	1.88098	0.960381
Q03468	DNA excision repair protein ERCC-6 OS=Homo sapiens OX=9606 GN=ERCC6 PE=1 SV=1 - [ERCC6_HUMAN]	7.69593	7.46484	7.58039	7.98448	8.07486	8.02967	0.449285	2.81375	0.0685108
Q05048	Cleavage stimulation factor subunit 1 OS=Homo sapiens OX=9606 GN=CSTF1 PE=1 SV=1 - [CSTF1_HUMAN]	8.67451	1	4.83725	8.44608	8.07086	8.25847	3.42121	2637.62	0.467151
Q96RN5	Mediator of RNA polymerase II transcription subunit 15 OS=Homo sapiens OX=9606 GN=MED15 PE=1 SV=2 - [MED15_HUMAN]	1	7.90076	4.45038	7.77526	8.07445	7.92486	3.47448	2981.78	0.420333
Q96QT6	PHD finger protein 12 OS=Homo sapiens OX=9606 GN=PHF12 PE=1 SV=2 - [PHF12_HUMAN]	7.87302	8.0968	7.98491	8.43374	8.06391	8.24882	0.263913	1.83617	0.346468
Q96C36	Pyrroline-5-carboxylate reductase 2 OS=Homo sapiens OX=9606 GN=PYCR2 PE=1 SV=1 - [P5CR2_HUMAN]	8.71355	8.83526	8.77441	8.74698	8.69174	8.71936	-0.0550453	0.880957	0.496715
Q15020	Squamous cell carcinoma antigen recognized by T-cells 3 OS=Homo sapiens OX=9606 GN=SART3 PE=1 SV=1 - [SART3_HUMAN]	7.82911	8.27426	8.05169	8.40029	8.02077	8.21053	0.158839	1.44158	0.641518
Q9NXX6	Non-structural maintenance of chromosomes element 4 homolog A OS=Homo sapiens OX=9606 GN=NSMCE4A PE=1 SV=2 - [NSE4A_HUMAN]	7.1259	1	4.06295	7.80593	7.70613	7.75603	3.69308	4932.64	0.351263
Q9HBE1	POZ-, AT hook-, and zinc finger-containing protein 1 OS=Homo sapiens OX=9606 GN=PATZ1 PE=1 SV=1 - [PATZ1_HUMAN]	7.66183	1	4.33091	1	7.98884	4.49442	0.163505	1.45715	0.976058
Q9Y4C2	TRPM8 channel-associated factor 1 OS=Homo sapiens OX=9606 GN=TCAF1 PE=1 SV=3 - [TCAF1_HUMAN]	1	9.65913	5.32956	8.51902	9.48446	9.00174	3.67218	4700.86	0.488002
Q08426	Peroxisomal bifunctional enzyme OS=Homo sapiens OX=9606 GN=EHHADH PE=1 SV=3 - [ECHP_HUMAN]	8.11362	7.69044	7.90203	7.97397	8.08976	8.03186	0.129831	1.34844	0.613947
Q15369	Elongin-C OS=Homo sapiens OX=9606 GN=ELOC PE=1 SV=1 - [ELOC_HUMAN]	1	8.78647	4.89323	7.70592	8.25853	7.98222	3.08899	1227.41	0.511643
Q6P1K8	General transcription factor IIH subunit 2-like protein OS=Homo sapiens OX=9606 GN=GTF2H2C PE=1 SV=1 - [T2H2L_HUMAN]	8.6864	8.01988	8.35314	8.60779	8.30888	8.45834	0.105195	1.27407	0.800439
Q14683	Structural maintenance of chromosomes protein 1A OS=Homo sapiens OX=9606 GN=SMC1A PE=1 SV=2 - [SMC1A_HUMAN]	1	8.23656	4.61828	8.06048	8.12239	8.09143	3.47315	2972.72	0.438414
Q9UMN6	Histone-lysine N-methyltransferase 2B OS=Homo sapiens OX=9606 GN=KMT2B PE=1 SV=1 - [KMT2B_HUMAN]	1	7.43647	4.21823	8.16528	1	4.58264	0.364407	2.31423	0.946571
Q9NUG6	p53 and DNA damage-regulated protein 1 OS=Homo sapiens OX=9606 GN=PDRG1 PE=1 SV=2 - [PDRG1_HUMAN]	9.51497	9.37405	9.44451	9.0271	9.3001	9.1636	-0.280913	0.523705	0.20895
P50613	Cyclin-dependent kinase 7 OS=Homo sapiens OX=9606 GN=CDK7 PE=1 SV=1 - [CDK7_HUMAN]	8.33693	1	4.66846	7.88779	8.11074	7.99926	3.3308	2141.9	0.459917
Q76L83	Putative Polycomb group protein ASXL2 OS=Homo sapiens OX=9606 GN=ASXL2 PE=1 SV=1 - [ASXL2_HUMAN]	1	7.60936	4.30468	7.54812	7.52283	7.53547	3.23079	1701.35	0.431355
Q9H0F7	ADP-ribosylation factor-like protein 6 OS=Homo sapiens OX=9606 GN=ARL6 PE=1 SV=1 - [ARL6_HUMAN]	1	8.88017	4.94009	8.83038	1	4.91519	-0.0248972	0.944284	0.996831
Q9H410	Kinetochore-associated protein DSN1 homolog OS=Homo sapiens OX=9606 GN=DSN1 PE=1 SV=2 - [DSN1_HUMAN]	7.79433	1	4.39717	7.99174	7.94601	7.96888	3.57171	3730.02	0.403385
P07919	Cytochrome b-c1 complex subunit 6, mitochondrial OS=Homo sapiens OX=9606 GN=UQCRH PE=1 SV=2 - [QCR6_HUMAN]	9.3327	1	5.16635	1	8.56505	4.78253	-0.383821	0.413218	0.951826
Q9BY76	Angiopoietin-related protein 4 OS=Homo sapiens OX=9606 GN=ANGPTL4 PE=1 SV=2 - [ANGL4_HUMAN]	8.40555	7.64325	8.0244	8.30224	8.13351	8.21787	0.19347	1.56124	0.669278
O75569	Interferon-inducible double-stranded RNA-dependent protein kinase activator A OS=Homo sapiens OX=9606 GN=PRKRA PE=1 SV=1 - [PRKRA_HUMAN]	1	8.09121	4.54561	8.08411	8.08792	8.08602	3.54041	3470.64	0.423214
P51531	Probable global transcription activator SNF2L2 OS=Homo sapiens OX=9606 GN=SMARCA2 PE=1 SV=2 - [SMCA2_HUMAN]	7.82164	1	4.41082	7.80269	7.8409	7.82179	3.41097	2576.15	0.422639
Q7Z794	Keratin, type II cytoskeletal 1b OS=Homo sapiens OX=9606 GN=KRT77 PE=2 SV=3 - [K2C1B_HUMAN]	7.21088	8.38664	7.79876	7.62825	8.70226	8.16525	0.366493	2.32537	0.690508
P63208	S-phase kinase-associated protein 1 OS=Homo sapiens OX=9606 GN=SKP1 PE=1 SV=2 - [SKP1_HUMAN]	1	8.10859	4.55429	8.65275	8.26548	8.45911	3.90482	8031.92	0.387087
Q9H9B1	Histone-lysine N-methyltransferase EHMT1 OS=Homo sapiens OX=9606 GN=EHMT1 PE=1 SV=4 - [EHMT1_HUMAN]	8.37033	8.39761	8.38397	8.40047	8.29702	8.34875	-0.0352234	0.922097	0.577913
O00232	26S proteasome non-ATPase regulatory subunit 12 OS=Homo sapiens OX=9606 GN=PSMD12 PE=1 SV=3 - [PSD12_HUMAN]	1	9.0251	5.01255	7.74316	8.57837	8.16076	3.14821	1406.73	0.516866
Q53GQ0	Very-long-chain 3-oxoacyl-CoA reductase OS=Homo sapiens OX=9606 GN=HSD17B12 PE=1 SV=2 - [DHB12_HUMAN]	8.14647	1	4.57324	7.914	8.22075	8.06738	3.49414	3119.89	0.431619
Q03135	Caveolin-1 OS=Homo sapiens OX=9606 GN=CAV1 PE=1 SV=4 - [CAV1_HUMAN]	1	9.17364	5.08682	8.60401	8.93981	8.77191	3.68509	4842.73	0.462706
O75795	UDP-glucuronosyltransferase 2B17 OS=Homo sapiens OX=9606 GN=UGT2B17 PE=1 SV=1 - [UDB17_HUMAN]	9.40224	9.19871	9.30048	9.08281	9.0857	9.08426	-0.216222	0.607825	0.167562
P61964	WD repeat-containing protein 5 OS=Homo sapiens OX=9606 GN=WDR5 PE=1 SV=1 - [WDR5_HUMAN]	8.10451	1	4.55226	7.8564	7.83022	7.84331	3.29105	1954.58	0.452012
Q70JA7	Chondroitin sulfate synthase 3 OS=Homo sapiens OX=9606 GN=CHSY3 PE=2 SV=3 - [CHSS3_HUMAN]	1	8.53894	4.76947	1	8.42191	4.71096	-0.0585148	0.873947	0.992178
P0C7P0	CDGSH iron-sulfur domain-containing protein 3, mitochondrial OS=Homo sapiens OX=9606 GN=CISD3 PE=1 SV=1 - [CISD3_HUMAN]	7.93263	8.15237	8.0425	8.14944	7.84567	7.99755	-0.0449489	0.901677	0.832837
Q92828	Coronin-2A OS=Homo sapiens OX=9606 GN=CORO2A PE=1 SV=2 - [COR2A_HUMAN]	8.53008	8.74342	8.63675	8.62712	8.49081	8.55897	-0.0777809	0.836025	0.601503
Q9UBL3	Set1/Ash2 histone methyltransferase complex subunit ASH2 OS=Homo sapiens OX=9606 GN=ASH2L PE=1 SV=1 - [ASH2L_HUMAN]	1	7.60588	4.30294	7.82747	7.64974	7.73861	3.43567	2726.89	0.40763
Q16594	Transcription initiation factor TFIID subunit 9 OS=Homo sapiens OX=9606 GN=TAF9 PE=1 SV=1 - [TAF9_HUMAN]	8.28859	1	4.6443	8.18853	8.07929	8.13391	3.48961	3087.53	0.43938
P19320	Vascular cell adhesion protein 1 OS=Homo sapiens OX=9606 GN=VCAM1 PE=1 SV=1 - [VCAM1_HUMAN]	8.15919	1	4.57959	8.71993	8.80472	8.76232	4.18273	15231.1	0.36307
Q14573	Inositol 1,4,5-trisphosphate receptor type 3 OS=Homo sapiens OX=9606 GN=ITPR3 PE=1 SV=2 - [ITPR3_HUMAN]	7.53149	8.28424	7.90787	8.12885	8.04983	8.08934	0.181474	1.51871	0.678881
P35609	Alpha-actinin-2 OS=Homo sapiens OX=9606 GN=ACTN2 PE=1 SV=1 - [ACTN2_HUMAN]	1	8.3096	4.6548	1	8.30435	4.65218	-0.00262311	0.993978	0.999641
Q9NYL2	Mitogen-activated protein kinase kinase kinase 20 OS=Homo sapiens OX=9606 GN=MAP3K20 PE=1 SV=3 - [M3K20_HUMAN]	8.53588	8.38431	8.46009	8.3885	8.04786	8.21818	-0.241915	0.572908	0.323901
P98179	RNA-binding protein 3 OS=Homo sapiens OX=9606 GN=RBM3 PE=1 SV=1 - [RBM3_HUMAN]	8.64082	8.93717	8.789	8.2533	8.76855	8.51093	-0.278072	0.527143	0.448232
Q6P5R6	60S ribosomal protein L22-like 1 OS=Homo sapiens OX=9606 GN=RPL22L1 PE=1 SV=2 - [RL22L_HUMAN]	1	9.11333	5.05667	9.36569	9.04467	9.20518	4.14851	14077.1	0.414334
Q6YHU6	Thyroid adenoma-associated protein OS=Homo sapiens OX=9606 GN=THADA PE=1 SV=1 - [THADA_HUMAN]	1	7.97236	4.48618	8.0709	1	4.53545	0.0492716	1.12014	0.992983
O15156	Zinc finger and BTB domain-containing protein 7B OS=Homo sapiens OX=9606 GN=ZBTB7B PE=1 SV=2 - [ZBT7B_HUMAN]	9.1335	1	5.06675	1	8.50382	4.75191	-0.314841	0.48435	0.959797
Q12824	SWI/SNF-related matrix-associated actin-dependent regulator of chromatin subfamily B member 1 OS=Homo sapiens OX=9606 GN=SMARCB1 PE=1 SV=2 - [SNF5_HUMAN]	7.97761	1	4.4888	7.8467	1	4.42335	-0.0654544	0.860093	0.990531
Q52LR7	Enhancer of polycomb homolog 2 OS=Homo sapiens OX=9606 GN=EPC2 PE=1 SV=2 - [EPC2_HUMAN]	7.80798	1	4.40399	7.5812	7.79386	7.68753	3.28354	1921.04	0.4367
Q14207	Protein NPAT OS=Homo sapiens OX=9606 GN=NPAT PE=1 SV=3 - [NPAT_HUMAN]	1	7.53259	4.26629	7.94925	7.22928	7.58926	3.32297	2103.62	0.418352
Q9H6H4	Receptor expression-enhancing protein 4 OS=Homo sapiens OX=9606 GN=REEP4 PE=1 SV=1 - [REEP4_HUMAN]	8.3295	8.11235	8.22093	8.37901	8.24275	8.31088	0.0899524	1.23013	0.555495
Q9HC62	Sentrin-specific protease 2 OS=Homo sapiens OX=9606 GN=SENP2 PE=1 SV=3 - [SENP2_HUMAN]	1	8.73355	4.86678	8.24159	8.12436	8.18298	3.3162	2071.1	0.481514
Q99755	Phosphatidylinositol 4-phosphate 5-kinase type-1 alpha OS=Homo sapiens OX=9606 GN=PIP5K1A PE=1 SV=1 - [PI51A_HUMAN]	8.27929	8.15624	8.21776	8.13268	8.10471	8.1187	-0.0990642	0.796042	0.256978
Q9UKX7	Nuclear pore complex protein Nup50 OS=Homo sapiens OX=9606 GN=NUP50 PE=1 SV=2 - [NUP50_HUMAN]	8.19153	1	4.59576	8.20271	7.33602	7.76936	3.1736	1491.42	0.473303
Q8N3E9	1-phosphatidylinositol 4,5-bisphosphate phosphodiesterase delta-3 OS=Homo sapiens OX=9606 GN=PLCD3 PE=1 SV=3 - [PLCD3_HUMAN]	7.82464	1	4.41232	7.7956	7.60046	7.69803	3.28571	1930.68	0.437355
Q9HC52	Chromobox protein homolog 8 OS=Homo sapiens OX=9606 GN=CBX8 PE=1 SV=3 - [CBX8_HUMAN]	8.30701	8.10234	8.20467	8.29737	7.78627	8.04182	-0.162855	0.687298	0.614085
P55201	Peregrin OS=Homo sapiens OX=9606 GN=BRPF1 PE=1 SV=2 - [BRPF1_HUMAN]	7.71249	7.86272	7.7876	7.63116	8.03579	7.83348	0.0458732	1.11141	0.851366
O94851	[F-actin]-monooxygenase MICAL2 OS=Homo sapiens OX=9606 GN=MICAL2 PE=1 SV=1 - [MICA2_HUMAN]	1	1	1	8.02388	1	4.51194	3.51194	3250.41	0.42265
P36954	DNA-directed RNA polymerase II subunit RPB9 OS=Homo sapiens OX=9606 GN=POLR2I PE=1 SV=1 - [RPB9_HUMAN]	8.21206	7.79599	8.00402	8.18637	7.86807	8.02722	0.0232001	1.05487	0.937492
P50416	Carnitine O-palmitoyltransferase 1, liver isoform OS=Homo sapiens OX=9606 GN=CPT1A PE=1 SV=2 - [CPT1A_HUMAN]	1	7.75864	4.37932	7.66798	7.59035	7.62916	3.24984	1777.64	0.437707
Q00577	Transcriptional activator protein Pur-alpha OS=Homo sapiens OX=9606 GN=PURA PE=1 SV=2 - [PURA_HUMAN]	1	8.55917	4.77958	8.08884	8.13708	8.11296	3.33338	2154.64	0.470847
O15143	Actin-related protein 2/3 complex subunit 1B OS=Homo sapiens OX=9606 GN=ARPC1B PE=1 SV=3 - [ARC1B_HUMAN]	8.23361	8.41132	8.32246	8.25898	8.14472	8.20185	-0.120611	0.757511	0.371831
Q96AY2	Crossover junction endonuclease EME1 OS=Homo sapiens OX=9606 GN=EME1 PE=1 SV=2 - [EME1_HUMAN]	1	7.27601	4.13801	7.46937	7.30455	7.38696	3.24895	1774	0.409412
Q15154	Pericentriolar material 1 protein OS=Homo sapiens OX=9606 GN=PCM1 PE=1 SV=5 - [PCM1_HUMAN]	7.68275	7.64438	7.66356	7.65033	7.8108	7.73057	0.0670047	1.16682	0.501967
Q9Y657	Spindlin-1 OS=Homo sapiens OX=9606 GN=SPIN1 PE=1 SV=3 - [SPIN1_HUMAN]	8.00496	1	4.50248	7.68317	1	4.34159	-0.160895	0.690406	0.976504
Q6YHK3	CD109 antigen OS=Homo sapiens OX=9606 GN=CD109 PE=1 SV=2 - [CD109_HUMAN]	8.29932	7.91003	8.10468	8.24167	7.77859	8.01013	-0.0945479	0.804363	0.784188
Q92614	Unconventional myosin-XVIIIa OS=Homo sapiens OX=9606 GN=MYO18A PE=1 SV=3 - [MY18A_HUMAN]	8.16834	8.09354	8.13094	8.17626	7.8646	8.02043	-0.11051	0.775336	0.561724
Q8IZT6	Abnormal spindle-like microcephaly-associated protein OS=Homo sapiens OX=9606 GN=ASPM PE=1 SV=2 - [ASPM_HUMAN]	8.99956	1	4.99978	7.96713	8.45571	8.21142	3.21164	1627.94	0.506954
P04899	Guanine nucleotide-binding protein G(i) subunit alpha-2 OS=Homo sapiens OX=9606 GN=GNAI2 PE=1 SV=3 - [GNAI2_HUMAN]	8.37923	1	4.68961	8.06557	7.72357	7.89457	3.20496	1603.09	0.477028
Q86US8	Telomerase-binding protein EST1A OS=Homo sapiens OX=9606 GN=SMG6 PE=1 SV=2 - [EST1A_HUMAN]	1	8.41947	4.70974	8.05059	1	4.52529	-0.184442	0.65397	0.974524
Q15286	Ras-related protein Rab-35 OS=Homo sapiens OX=9606 GN=RAB35 PE=1 SV=1 - [RAB35_HUMAN]	7.53148	1	4.26574	7.8881	7.00987	7.44899	3.18325	1524.92	0.435942
Q86X95	Corepressor interacting with RBPJ 1 OS=Homo sapiens OX=9606 GN=CIR1 PE=1 SV=1 - [CIR1_HUMAN]	1	1	1	7.18766	7.34579	7.26672	6.26672	1.84809e+06	0.000159148
Q9Y3C7	Mediator of RNA polymerase II transcription subunit 31 OS=Homo sapiens OX=9606 GN=MED31 PE=1 SV=1 - [MED31_HUMAN]	1	8.6079	4.80395	8.1172	8.10433	8.11076	3.30681	2026.81	0.476329
Q9Y6N5	Sulfide:quinone oxidoreductase, mitochondrial OS=Homo sapiens OX=9606 GN=SQOR PE=1 SV=1 - [SQOR_HUMAN]	1	7.63424	4.31712	1	7.70716	4.35358	0.0364582	1.08757	0.994535
P04843	Dolichyl-diphosphooligosaccharide--protein glycosyltransferase subunit 1 OS=Homo sapiens OX=9606 GN=RPN1 PE=1 SV=1 - [RPN1_HUMAN]	8.06191	8.09173	8.07682	7.93686	8.11593	8.02639	-0.050427	0.890375	0.634368
Q13045	Protein flightless-1 homolog OS=Homo sapiens OX=9606 GN=FLII PE=1 SV=2 - [FLII_HUMAN]	7.57618	1	4.28809	7.63386	1	4.31693	0.0288411	1.06866	0.995634
O15344	E3 ubiquitin-protein ligase Midline-1 OS=Homo sapiens OX=9606 GN=MID1 PE=1 SV=1 - [TRI18_HUMAN]	1	8.02033	4.51017	7.78185	7.52943	7.65564	3.14548	1397.9	0.465009
Q8TF72	Protein Shroom3 OS=Homo sapiens OX=9606 GN=SHROOM3 PE=1 SV=2 - [SHRM3_HUMAN]	1	7.84225	4.42112	1	7.57882	4.28941	-0.131713	0.738393	0.98038
P22223	Cadherin-3 OS=Homo sapiens OX=9606 GN=CDH3 PE=1 SV=2 - [CADH3_HUMAN]	7.54208	7.66865	7.60536	7.71245	7.52152	7.61698	0.0116204	1.02712	0.928446
Q8N163	Cell cycle and apoptosis regulator protein 2 OS=Homo sapiens OX=9606 GN=CCAR2 PE=1 SV=2 - [CCAR2_HUMAN]	8.18958	7.54619	7.86789	7.98065	7.61884	7.79974	-0.0681424	0.854786	0.870545
Q5TGY3	AT-hook DNA-binding motif-containing protein 1 OS=Homo sapiens OX=9606 GN=AHDC1 PE=1 SV=1 - [AHDC1_HUMAN]	7.91663	1	4.45832	7.93207	1	4.46603	0.00771778	1.01793	0.998885
O15265	Ataxin-7 OS=Homo sapiens OX=9606 GN=ATXN7 PE=1 SV=1 - [ATX7_HUMAN]	8.11662	8.02141	8.06901	7.79001	7.71587	7.75294	-0.316075	0.482976	0.034563
P46060	Ran GTPase-activating protein 1 OS=Homo sapiens OX=9606 GN=RANGAP1 PE=1 SV=1 - [RAGP1_HUMAN]	1	7.9305	4.46525	7.57551	1	4.28776	-0.177494	0.664516	0.973734
P38398	Breast cancer type 1 susceptibility protein OS=Homo sapiens OX=9606 GN=BRCA1 PE=1 SV=2 - [BRCA1_HUMAN]	1	7.59433	4.29716	7.95321	6.82109	7.38715	3.08999	1230.23	0.453176
Q9Y262	Eukaryotic translation initiation factor 3 subunit L OS=Homo sapiens OX=9606 GN=EIF3L PE=1 SV=1 - [EIF3L_HUMAN]	1	8.64563	4.82281	8.8201	1	4.91005	0.0872371	1.22247	0.98872
Q12849	G-rich sequence factor 1 OS=Homo sapiens OX=9606 GN=GRSF1 PE=1 SV=3 - [GRSF1_HUMAN]	7.66758	8.29407	7.98082	7.86935	7.69154	7.78045	-0.200376	0.630412	0.601006
O75486	Transcription initiation protein SPT3 homolog OS=Homo sapiens OX=9606 GN=SUPT3H PE=1 SV=3 - [SUPT3_HUMAN]	8.48481	8.42629	8.45555	8.20824	7.99422	8.10123	-0.354323	0.44226	0.0856286
Q9UGN5	Poly [ADP-ribose] polymerase 2 OS=Homo sapiens OX=9606 GN=PARP2 PE=1 SV=2 - [PARP2_HUMAN]	7.77275	1	4.38638	1	7.48799	4.244	-0.142379	0.720479	0.978536
Q9NZI6	Transcription factor CP2-like protein 1 OS=Homo sapiens OX=9606 GN=TFCP2L1 PE=1 SV=1 - [TF2L1_HUMAN]	8.17459	1	4.58729	7.94513	1	4.47257	-0.114729	0.767841	0.983753
Q9Y295	Developmentally-regulated GTP-binding protein 1 OS=Homo sapiens OX=9606 GN=DRG1 PE=1 SV=1 - [DRG1_HUMAN]	1	8.34561	4.6728	7.74578	1	4.37289	-0.299915	0.501286	0.95751
Q96TA2	ATP-dependent zinc metalloprotease YME1L1 OS=Homo sapiens OX=9606 GN=YME1L1 PE=1 SV=2 - [YMEL1_HUMAN]	8.2631	8.58898	8.42604	8.15492	8.08546	8.12019	-0.305848	0.494483	0.207806
P16144	Integrin beta-4 OS=Homo sapiens OX=9606 GN=ITGB4 PE=1 SV=5 - [ITB4_HUMAN]	7.78604	1	4.39302	7.23109	1	4.11555	-0.277471	0.527872	0.957446
O94762	ATP-dependent DNA helicase Q5 OS=Homo sapiens OX=9606 GN=RECQL5 PE=1 SV=2 - [RECQ5_HUMAN]	1	7.84895	4.42448	7.62064	7.20945	7.41504	2.99057	978.516	0.475275
Q9UDW3	Zinc finger matrin-type protein 5 OS=Homo sapiens OX=9606 GN=ZMAT5 PE=1 SV=1 - [ZMAT5_HUMAN]	7.90093	7.67788	7.7894	7.72844	7.30193	7.51518	-0.274219	0.53184	0.372593
Q8N3X1	Formin-binding protein 4 OS=Homo sapiens OX=9606 GN=FNBP4 PE=1 SV=3 - [FNBP4_HUMAN]	1	8.73331	4.86665	8.41842	7.42333	7.92088	3.05422	1132.98	0.515419
Q15582	Transforming growth factor-beta-induced protein ig-h3 OS=Homo sapiens OX=9606 GN=TGFBI PE=1 SV=1 - [BGH3_HUMAN]	1	7.73461	4.36731	7.52282	1	4.26141	-0.105899	0.783612	0.984028
O60885	Bromodomain-containing protein 4 OS=Homo sapiens OX=9606 GN=BRD4 PE=1 SV=2 - [BRD4_HUMAN]	1	8.38921	4.6946	7.70438	7.63273	7.66855	2.97395	941.783	0.505351
Q6P1M3	Lethal(2) giant larvae protein homolog 2 OS=Homo sapiens OX=9606 GN=LLGL2 PE=1 SV=2 - [L2GL2_HUMAN]	7.91091	8.04163	7.97627	7.814	7.47498	7.64449	-0.331777	0.465825	0.209358
Q92733	Proline-rich protein PRCC OS=Homo sapiens OX=9606 GN=PRCC PE=1 SV=1 - [PRCC_HUMAN]	7.97195	8.08213	8.02704	7.80023	7.70348	7.75186	-0.275186	0.530657	0.064218
Q96ST2	Protein IWS1 homolog OS=Homo sapiens OX=9606 GN=IWS1 PE=1 SV=2 - [IWS1_HUMAN]	7.79821	8.3798	8.08901	7.7481	7.48705	7.61758	-0.471431	0.337729	0.277237
O95470	Sphingosine-1-phosphate lyase 1 OS=Homo sapiens OX=9606 GN=SGPL1 PE=1 SV=3 - [SGPL1_HUMAN]	8.23454	7.8744	8.05447	6.9312	8.04798	7.48959	-0.564879	0.272346	0.437236
Q9UPT9	Ubiquitin carboxyl-terminal hydrolase 22 OS=Homo sapiens OX=9606 GN=USP22 PE=1 SV=2 - [UBP22_HUMAN]	1	7.9839	4.49195	7.51283	7.18457	7.3487	2.85675	719.032	0.49968
P82979	SAP domain-containing ribonucleoprotein OS=Homo sapiens OX=9606 GN=SARNP PE=1 SV=3 - [SARNP_HUMAN]	7.75946	7.72129	7.74037	7.45626	7.27087	7.36356	-0.37681	0.419943	0.057676
Q9NVX2	Notchless protein homolog 1 OS=Homo sapiens OX=9606 GN=NLE1 PE=1 SV=4 - [NLE1_HUMAN]	9.17625	8.77168	8.97396	8.6327	8.23375	8.43323	-0.540734	0.287916	0.197313
Q9H6S0	3'-5' RNA helicase YTHDC2 OS=Homo sapiens OX=9606 GN=YTHDC2 PE=1 SV=2 - [YTDC2_HUMAN]	7.99124	1	4.49562	7.3644	7.85363	7.60901	3.11339	1298.35	0.468022
Q5T0Z8	Uncharacterized protein C6orf132 OS=Homo sapiens OX=9606 GN=C6orf132 PE=1 SV=4 - [CF132_HUMAN]	1	1	1	7.78554	7.41473	7.60014	6.60014	3.98233e+06	0.000788151
Q9ULW3	Activator of basal transcription 1 OS=Homo sapiens OX=9606 GN=ABT1 PE=1 SV=1 - [ABT1_HUMAN]	8.7164	1	4.8582	7.73012	7.35142	7.54077	2.68257	481.471	0.559222
Q9BZF9	Uveal autoantigen with coiled-coil domains and ankyrin repeats OS=Homo sapiens OX=9606 GN=UACA PE=1 SV=2 - [UACA_HUMAN]	8.08733	8.22381	8.15557	8.10436	7.17057	7.63746	-0.518111	0.303312	0.386725
P15514	Amphiregulin OS=Homo sapiens OX=9606 GN=AREG PE=1 SV=2 - [AREG_HUMAN]	9.36765	9.34526	9.35645	7.28518	8.84026	8.06272	-1.29373	0.0508471	0.238073
P31689	DnaJ homolog subfamily A member 1 OS=Homo sapiens OX=9606 GN=DNAJA1 PE=1 SV=2 - [DNJA1_HUMAN]	8.2764	7.97424	8.12532	7.69997	7.57594	7.63796	-0.487362	0.325566	0.0963377
P19387	DNA-directed RNA polymerase II subunit RPB3 OS=Homo sapiens OX=9606 GN=POLR2C PE=1 SV=2 - [RPB3_HUMAN]	8.70495	8.20662	8.45578	7.94609	8.09699	8.02154	-0.434244	0.367922	0.237249
P15408	Fos-related antigen 2 OS=Homo sapiens OX=9606 GN=FOSL2 PE=1 SV=1 - [FOSL2_HUMAN]	8.55851	8.4198	8.48916	7.70184	7.30548	7.50366	-0.985492	0.103397	0.042519
Q96JY6	PDZ and LIM domain protein 2 OS=Homo sapiens OX=9606 GN=PDLIM2 PE=1 SV=1 - [PDLI2_HUMAN]	7.70927	1	4.35464	6.96678	1	3.98339	-0.371248	0.425355	0.941625
Q6WKZ4	Rab11 family-interacting protein 1 OS=Homo sapiens OX=9606 GN=RAB11FIP1 PE=1 SV=3 - [RFIP1_HUMAN]	8.20433	8.18385	8.19409	7.24482	7.06304	7.15393	-1.04016	0.0911672	0.00764382
P68431	Histone H3.1 OS=Homo sapiens OX=9606 GN=HIST1H3A PE=1 SV=2 - [H31_HUMAN]	8.19986	6.73232	7.46609	8.46356	8.80772	8.63564	1.16955	14.7757	0.260888
Q9GZL7	Ribosome biogenesis protein WDR12 OS=Homo sapiens OX=9606 GN=WDR12 PE=1 SV=2 - [WDR12_HUMAN]	7.98786	7.89458	7.94122	8.1984	7.73063	7.96451	0.023296	1.05511	0.931092
P54198	Protein HIRA OS=Homo sapiens OX=9606 GN=HIRA PE=1 SV=2 - [HIRA_HUMAN]	8.28545	7.82045	8.05295	9.0944	7.97774	8.53607	0.483124	3.04175	0.508188
Q8N567	Zinc finger CCHC domain-containing protein 9 OS=Homo sapiens OX=9606 GN=ZCCHC9 PE=1 SV=2 - [ZCHC9_HUMAN]	8.21132	7.75525	7.98328	8.08965	8.43672	8.26319	0.279903	1.90504	0.431687
Q14142	Tripartite motif-containing protein 14 OS=Homo sapiens OX=9606 GN=TRIM14 PE=1 SV=2 - [TRI14_HUMAN]	7.65079	8.26024	7.95552	8.38733	8.36764	8.37748	0.421966	2.6422	0.30056
Q13753	Laminin subunit gamma-2 OS=Homo sapiens OX=9606 GN=LAMC2 PE=1 SV=2 - [LAMC2_HUMAN]	8.51956	8.55652	8.53804	8.89577	8.91325	8.90451	0.366471	2.32526	0.00309771
Q9BUE0	Mediator of RNA polymerase II transcription subunit 18 OS=Homo sapiens OX=9606 GN=MED18 PE=1 SV=1 - [MED18_HUMAN]	8.58366	9.1002	8.84193	8.67919	8.74823	8.71371	-0.128222	0.744352	0.671366
Q9P086	Mediator of RNA polymerase II transcription subunit 11 OS=Homo sapiens OX=9606 GN=MED11 PE=1 SV=2 - [MED11_HUMAN]	7.80099	8.21931	8.01015	8.31913	8.03734	8.17824	0.168089	1.47261	0.573674
Q9H9F9	Actin-related protein 5 OS=Homo sapiens OX=9606 GN=ACTR5 PE=1 SV=2 - [ARP5_HUMAN]	8.51588	9.03946	8.77767	9.03736	8.94389	8.99062	0.212951	1.63287	0.507271
P29558	RNA-binding motif, single-stranded-interacting protein 1 OS=Homo sapiens OX=9606 GN=RBMS1 PE=1 SV=3 - [RBMS1_HUMAN]	7.61632	8.10941	7.86286	8.10884	8.3086	8.20872	0.345859	2.21748	0.323195
P62312	U6 snRNA-associated Sm-like protein LSm6 OS=Homo sapiens OX=9606 GN=LSM6 PE=1 SV=1 - [LSM6_HUMAN]	8.35525	1	4.67763	8.38865	8.5239	8.45627	3.77865	6006.89	0.412286
Q9UNP9	Peptidyl-prolyl cis-trans isomerase E OS=Homo sapiens OX=9606 GN=PPIE PE=1 SV=1 - [PPIE_HUMAN]	8.71312	8.30927	8.51119	8.83931	8.33474	8.58702	0.0758268	1.19077	0.836312
Q9Y6X9	MORC family CW-type zinc finger protein 2 OS=Homo sapiens OX=9606 GN=MORC2 PE=1 SV=2 - [MORC2_HUMAN]	8.20525	7.97412	8.08969	8.38767	8.41402	8.40084	0.311156	2.04718	0.115936
Q9BVC5	Ashwin OS=Homo sapiens OX=9606 GN=C2orf49 PE=1 SV=1 - [ASHWN_HUMAN]	8.47543	7.32363	7.89953	8.81792	7.81256	8.31524	0.41571	2.60442	0.641083
Q96I25	Splicing factor 45 OS=Homo sapiens OX=9606 GN=RBM17 PE=1 SV=1 - [SPF45_HUMAN]	8.86671	9.03034	8.94852	9.08338	9.01906	9.05122	0.102696	1.26677	0.363124
Q86U38	Nucleolar protein 9 OS=Homo sapiens OX=9606 GN=NOP9 PE=1 SV=1 - [NOP9_HUMAN]	7.95364	8.23962	8.09663	7.85512	8.22761	8.04136	-0.0552681	0.880505	0.835822
Q71UM5	40S ribosomal protein S27-like OS=Homo sapiens OX=9606 GN=RPS27L PE=1 SV=3 - [RS27L_HUMAN]	8.83866	9.1622	9.00043	9.39335	9.13053	9.26194	0.261511	1.82604	0.336333
Q8NDF8	Non-canonical poly(A) RNA polymerase PAPD5 OS=Homo sapiens OX=9606 GN=TENT4B PE=1 SV=2 - [PAPD5_HUMAN]	8.33288	7.57787	7.95538	8.44053	8.27076	8.35564	0.400268	2.51344	0.409608
P62854	40S ribosomal protein S26 OS=Homo sapiens OX=9606 GN=RPS26 PE=1 SV=3 - [RS26_HUMAN]	9.83174	9.66847	9.75011	9.92324	9.63352	9.77838	0.028278	1.06728	0.880607
Q16787	Laminin subunit alpha-3 OS=Homo sapiens OX=9606 GN=LAMA3 PE=1 SV=2 - [LAMA3_HUMAN]	8.81511	8.75423	8.78467	9.1172	9.10886	9.11303	0.328359	2.1299	0.00864222
Q8IUF8	Ribosomal oxygenase 2 OS=Homo sapiens OX=9606 GN=RIOX2 PE=1 SV=1 - [RIOX2_HUMAN]	8.05104	8.42195	8.23649	8.84834	8.12534	8.48684	0.250346	1.7797	0.600571
P63162	Small nuclear ribonucleoprotein-associated protein N OS=Homo sapiens OX=9606 GN=SNRPN PE=1 SV=1 - [RSMN_HUMAN]	8.79797	8.81799	8.80798	8.86522	8.81276	8.83899	0.0310125	1.07402	0.384399
P47756	F-actin-capping protein subunit beta OS=Homo sapiens OX=9606 GN=CAPZB PE=1 SV=4 - [CAPZB_HUMAN]	8.86198	8.815	8.83849	8.98385	8.85234	8.9181	0.0796068	1.20118	0.372365
P35251	Replication factor C subunit 1 OS=Homo sapiens OX=9606 GN=RFC1 PE=1 SV=4 - [RFC1_HUMAN]	8.97237	8.8868	8.92958	8.89824	9.79701	9.34762	0.418038	2.61841	0.452176
Q9Y4Y9	U6 snRNA-associated Sm-like protein LSm5 OS=Homo sapiens OX=9606 GN=LSM5 PE=1 SV=3 - [LSM5_HUMAN]	8.80039	8.75353	8.77696	8.85184	8.59552	8.72368	-0.0532848	0.884535	0.722189
Q969X6	U3 small nucleolar RNA-associated protein 4 homolog OS=Homo sapiens OX=9606 GN=UTP4 PE=1 SV=1 - [UTP4_HUMAN]	8.33625	8.37416	8.35521	8.52705	8.55541	8.54123	0.186024	1.5347	0.0158087
Q7Z417	Nuclear fragile X mental retardation-interacting protein 2 OS=Homo sapiens OX=9606 GN=NUFIP2 PE=1 SV=1 - [NUFP2_HUMAN]	8.82319	8.67129	8.74724	8.69316	8.55827	8.62572	-0.121524	0.75592	0.354121
P35268	60S ribosomal protein L22 OS=Homo sapiens OX=9606 GN=RPL22 PE=1 SV=2 - [RL22_HUMAN]	10.0037	10.108	10.0559	10.1175	10.0846	10.101	0.0451609	1.10959	0.495984
Q9Y4C8	Probable RNA-binding protein 19 OS=Homo sapiens OX=9606 GN=RBM19 PE=1 SV=3 - [RBM19_HUMAN]	8.12519	7.4824	7.8038	8.07014	8.05235	8.06124	0.257447	1.80903	0.507298
Q9P1Y6	PHD and RING finger domain-containing protein 1 OS=Homo sapiens OX=9606 GN=PHRF1 PE=1 SV=3 - [PHRF1_HUMAN]	8.10504	8.16833	8.13669	8.63457	8.44073	8.53765	0.400965	2.51747	0.0589916
Q13888	General transcription factor IIH subunit 2 OS=Homo sapiens OX=9606 GN=GTF2H2 PE=1 SV=1 - [TF2H2_HUMAN]	8.6864	8.00164	8.34402	8.60779	8.46287	8.53533	0.191305	1.55348	0.639463
O95425	Supervillin OS=Homo sapiens OX=9606 GN=SVIL PE=1 SV=2 - [SVIL_HUMAN]	8.26321	8.28539	8.2743	8.36561	8.36765	8.36663	0.0923319	1.23689	0.0142393
O75128	Protein cordon-bleu OS=Homo sapiens OX=9606 GN=COBL PE=1 SV=2 - [COBL_HUMAN]	7.845	7.80252	7.82376	8.18344	8.04901	8.11622	0.292463	1.96093	0.0534741
Q9Y5J1	U3 small nucleolar RNA-associated protein 18 homolog OS=Homo sapiens OX=9606 GN=UTP18 PE=1 SV=3 - [UTP18_HUMAN]	8.53181	7.89443	8.21312	8.30472	8.161	8.23286	0.019748	1.04652	0.957295
Q8N9N2	Activating signal cointegrator 1 complex subunit 1 OS=Homo sapiens OX=9606 GN=ASCC1 PE=1 SV=1 - [ASCC1_HUMAN]	6.95318	7.68224	7.31771	7.70083	1	4.35041	-2.96729	0.00107822	0.471482
Q9Y5X1	Sorting nexin-9 OS=Homo sapiens OX=9606 GN=SNX9 PE=1 SV=1 - [SNX9_HUMAN]	7.42789	7.44147	7.43468	7.97861	7.84614	7.91238	0.477696	3.00397	0.0188775
Q8WYA6	Beta-catenin-like protein 1 OS=Homo sapiens OX=9606 GN=CTNNBL1 PE=1 SV=1 - [CTBL1_HUMAN]	8.67261	9.25202	8.96231	9.24868	8.75714	9.00291	0.0405963	1.09798	0.924655
Q92878	DNA repair protein RAD50 OS=Homo sapiens OX=9606 GN=RAD50 PE=1 SV=1 - [RAD50_HUMAN]	8.42241	8.11122	8.26682	8.21284	7.90029	8.05656	-0.210254	0.616235	0.440997
Q9C086	INO80 complex subunit B OS=Homo sapiens OX=9606 GN=INO80B PE=1 SV=2 - [IN80B_HUMAN]	7.90615	8.55472	8.23043	8.0559	8.22986	8.14288	-0.0875528	0.817424	0.818666
O00479	High mobility group nucleosome-binding domain-containing protein 4 OS=Homo sapiens OX=9606 GN=HMGN4 PE=1 SV=3 - [HMGN4_HUMAN]	8.39128	1	4.69564	1	8.08373	4.54187	-0.153773	0.701821	0.978763
P62314	Small nuclear ribonucleoprotein Sm D1 OS=Homo sapiens OX=9606 GN=SNRPD1 PE=1 SV=1 - [SMD1_HUMAN]	9.40727	9.46557	9.43642	9.57156	9.58247	9.57702	0.140593	1.38227	0.0417228
Q96MU7	YTH domain-containing protein 1 OS=Homo sapiens OX=9606 GN=YTHDC1 PE=1 SV=3 - [YTDC1_HUMAN]	8.91744	8.7332	8.82532	9.13892	8.84079	8.98985	0.164532	1.4606	0.446881
Q5T280	Putative methyltransferase C9orf114 OS=Homo sapiens OX=9606 GN=SPOUT1 PE=1 SV=3 - [CI114_HUMAN]	8.78792	7.89561	8.34176	8.58183	8.68133	8.63158	0.289817	1.94902	0.584726
Q9NYB0	Telomeric repeat-binding factor 2-interacting protein 1 OS=Homo sapiens OX=9606 GN=TERF2IP PE=1 SV=1 - [TE2IP_HUMAN]	8.12818	8.09065	8.10942	8.11828	7.89227	8.00527	-0.104143	0.786787	0.459241
P52907	F-actin-capping protein subunit alpha-1 OS=Homo sapiens OX=9606 GN=CAPZA1 PE=1 SV=3 - [CAZA1_HUMAN]	8.10945	8.44065	8.27505	8.52025	8.33211	8.42618	0.151128	1.41621	0.510672
P62873	Guanine nucleotide-binding protein G(I)/G(S)/G(T) subunit beta-1 OS=Homo sapiens OX=9606 GN=GNB1 PE=1 SV=3 - [GBB1_HUMAN]	8.29884	1	4.64942	1	8.56828	4.78414	0.134721	1.36371	0.981883
O60716	Catenin delta-1 OS=Homo sapiens OX=9606 GN=CTNND1 PE=1 SV=1 - [CTND1_HUMAN]	8.63053	8.77023	8.70038	8.97704	8.88023	8.92864	0.228255	1.69144	0.115154
Q9NVR2	Integrator complex subunit 10 OS=Homo sapiens OX=9606 GN=INTS10 PE=1 SV=2 - [INT10_HUMAN]	1	8.08315	4.54157	8.22872	1	4.61436	0.0727849	1.18246	0.98983
O15144	Actin-related protein 2/3 complex subunit 2 OS=Homo sapiens OX=9606 GN=ARPC2 PE=1 SV=1 - [ARPC2_HUMAN]	8.23545	8.26124	8.24834	8.23154	8.46901	8.35027	0.101929	1.26453	0.483312
Q9UKN8	General transcription factor 3C polypeptide 4 OS=Homo sapiens OX=9606 GN=GTF3C4 PE=1 SV=2 - [TF3C4_HUMAN]	8.02242	8.22586	8.12414	7.95817	8.06821	8.01319	-0.11095	0.774551	0.438598
P62899	60S ribosomal protein L31 OS=Homo sapiens OX=9606 GN=RPL31 PE=1 SV=1 - [RL31_HUMAN]	8.68018	8.22344	8.45181	8.71931	8.46688	8.59309	0.141282	1.38447	0.64244
Q8IWZ8	SURP and G-patch domain-containing protein 1 OS=Homo sapiens OX=9606 GN=SUGP1 PE=1 SV=2 - [SUGP1_HUMAN]	8.78289	8.62016	8.70152	8.65711	8.7649	8.711	0.00947841	1.02206	0.931488
P78347	General transcription factor II-I OS=Homo sapiens OX=9606 GN=GTF2I PE=1 SV=2 - [GTF2I_HUMAN]	8.57255	8.59661	8.58458	8.40875	8.42561	8.41718	-0.167403	0.680138	0.00761456
Q13472	DNA topoisomerase 3-alpha OS=Homo sapiens OX=9606 GN=TOP3A PE=1 SV=1 - [TOP3A_HUMAN]	1	7.99563	4.49781	8.09738	1	4.54869	0.0508748	1.12428	0.992781
P09651	Heterogeneous nuclear ribonucleoprotein A1 OS=Homo sapiens OX=9606 GN=HNRNPA1 PE=1 SV=5 - [ROA1_HUMAN]	10.6869	10.4762	10.5815	10.6123	10.7459	10.6791	0.0975491	1.25184	0.516174
Q8N2M8	CLK4-associating serine/arginine rich protein OS=Homo sapiens OX=9606 GN=CLASRP PE=1 SV=4 - [CLASR_HUMAN]	8.59512	7.58613	8.09063	8.35856	8.33897	8.34876	0.258138	1.81192	0.659832
Q9ULW0	Targeting protein for Xklp2 OS=Homo sapiens OX=9606 GN=TPX2 PE=1 SV=2 - [TPX2_HUMAN]	9.15799	8.89166	9.02483	9.17853	9.08929	9.13391	0.109085	1.28554	0.518601
O43660	Pleiotropic regulator 1 OS=Homo sapiens OX=9606 GN=PLRG1 PE=1 SV=1 - [PLRG1_HUMAN]	9.44367	9.38229	9.41298	9.50554	9.44369	9.47461	0.0616343	1.15248	0.292778
Q9NR12	PDZ and LIM domain protein 7 OS=Homo sapiens OX=9606 GN=PDLIM7 PE=1 SV=1 - [PDLI7_HUMAN]	8.20166	7.74588	7.97377	8.1643	7.92116	8.04273	0.0689636	1.1721	0.81448
P35249	Replication factor C subunit 4 OS=Homo sapiens OX=9606 GN=RFC4 PE=1 SV=2 - [RFC4_HUMAN]	8.73737	8.64809	8.69273	8.85782	8.84602	8.85192	0.159195	1.44276	0.0715343
Q92979	Ribosomal RNA small subunit methyltransferase NEP1 OS=Homo sapiens OX=9606 GN=EMG1 PE=1 SV=4 - [NEP1_HUMAN]	8.31792	8.77507	8.54649	8.44728	8.61114	8.52921	-0.0172851	0.960981	0.949727
Q13595	Transformer-2 protein homolog alpha OS=Homo sapiens OX=9606 GN=TRA2A PE=1 SV=1 - [TRA2A_HUMAN]	8.84201	9.15546	8.99873	9.13765	9.21829	9.17797	0.179241	1.51092	0.383403
P09012	U1 small nuclear ribonucleoprotein A OS=Homo sapiens OX=9606 GN=SNRPA PE=1 SV=3 - [SNRPA_HUMAN]	9.80724	9.7818	9.79452	9.7428	9.68207	9.71244	-0.082082	0.827786	0.130188
Q9UNX3	60S ribosomal protein L26-like 1 OS=Homo sapiens OX=9606 GN=RPL26L1 PE=1 SV=1 - [RL26L_HUMAN]	8.7286	8.85896	8.79378	8.43497	8.8431	8.63903	-0.154748	0.700247	0.545112
Q8NHQ9	ATP-dependent RNA helicase DDX55 OS=Homo sapiens OX=9606 GN=DDX55 PE=1 SV=3 - [DDX55_HUMAN]	8.62814	8.61528	8.62171	8.34716	8.49909	8.42312	-0.198582	0.63302	0.121162
Q96EP5	DAZ-associated protein 1 OS=Homo sapiens OX=9606 GN=DAZAP1 PE=1 SV=1 - [DAZP1_HUMAN]	1	8.32908	4.66454	1	8.06425	4.53213	-0.132411	0.737205	0.981607
Q9NVC6	Mediator of RNA polymerase II transcription subunit 17 OS=Homo sapiens OX=9606 GN=MED17 PE=1 SV=2 - [MED17_HUMAN]	8.90558	8.53946	8.72252	8.90131	8.73106	8.81619	0.0936668	1.2407	0.688277
P14649	Myosin light chain 6B OS=Homo sapiens OX=9606 GN=MYL6B PE=1 SV=1 - [MYL6B_HUMAN]	8.54936	8.17272	8.36104	8.40923	8.49485	8.45204	0.0909978	1.2331	0.683906
P62805	Histone H4 OS=Homo sapiens OX=9606 GN=HIST1H4A PE=1 SV=2 - [H4_HUMAN]	9.14871	9.25653	9.20262	9.31948	9.36145	9.34047	0.137846	1.37356	0.14007
Q5JVF3	PCI domain-containing protein 2 OS=Homo sapiens OX=9606 GN=PCID2 PE=1 SV=2 - [PCID2_HUMAN]	8.21851	7.23602	7.72727	8.43097	7.9257	8.17833	0.451065	2.8253	0.499972
Q9H0H0	Integrator complex subunit 2 OS=Homo sapiens OX=9606 GN=INTS2 PE=1 SV=2 - [INT2_HUMAN]	8.21544	1	4.60772	8.25566	8.19378	8.22472	3.617	4139.99	0.421675
Q13751	Laminin subunit beta-3 OS=Homo sapiens OX=9606 GN=LAMB3 PE=1 SV=1 - [LAMB3_HUMAN]	8.53933	8.58834	8.56384	8.86439	8.42962	8.64701	0.0831715	1.21108	0.740381
P18887	DNA repair protein XRCC1 OS=Homo sapiens OX=9606 GN=XRCC1 PE=1 SV=2 - [XRCC1_HUMAN]	8.74227	8.55162	8.64695	8.7234	8.44099	8.58219	-0.064751	0.861487	0.740463
Q8WVV9	Heterogeneous nuclear ribonucleoprotein L-like OS=Homo sapiens OX=9606 GN=HNRNPLL PE=1 SV=1 - [HNRLL_HUMAN]	8.05216	7.71808	7.88512	8.46371	7.2337	7.84871	-0.0364178	0.919565	0.959625
P61160	Actin-related protein 2 OS=Homo sapiens OX=9606 GN=ACTR2 PE=1 SV=1 - [ARP2_HUMAN]	8.3428	8.33163	8.33722	8.58093	8.33601	8.45847	0.12125	1.32206	0.426873
Q9NVM9	Integrator complex subunit 13 OS=Homo sapiens OX=9606 GN=INTS13 PE=1 SV=2 - [INT13_HUMAN]	8.04463	8.49105	8.26784	8.25952	8.44656	8.35304	0.0851986	1.21674	0.758437
Q8IZP0	Abl interactor 1 OS=Homo sapiens OX=9606 GN=ABI1 PE=1 SV=4 - [ABI1_HUMAN]	8.18098	8.65673	8.41885	8.46287	8.65612	8.55949	0.140641	1.38242	0.638812
P46937	Transcriptional coactivator YAP1 OS=Homo sapiens OX=9606 GN=YAP1 PE=1 SV=2 - [YAP1_HUMAN]	7.99131	7.12711	7.55921	7.91058	7.70653	7.80856	0.249349	1.77562	0.630913
P13645	Keratin, type I cytoskeletal 10 OS=Homo sapiens OX=9606 GN=KRT10 PE=1 SV=6 - [K1C10_HUMAN]	9.22015	9.2557	9.23792	9.22842	9.48027	9.35434	0.116422	1.30744	0.45659
Q9NPE3	H/ACA ribonucleoprotein complex subunit 3 OS=Homo sapiens OX=9606 GN=NOP10 PE=1 SV=1 - [NOP10_HUMAN]	8.83418	8.65718	8.74568	8.68322	8.97088	8.82705	0.0813711	1.20607	0.677496
Q13724	Mannosyl-oligosaccharide glucosidase OS=Homo sapiens OX=9606 GN=MOGS PE=1 SV=5 - [MOGS_HUMAN]	8.47703	8.53307	8.50505	8.63266	8.36324	8.49795	-0.00710417	0.983775	0.963516
Q8IWX8	Calcium homeostasis endoplasmic reticulum protein OS=Homo sapiens OX=9606 GN=CHERP PE=1 SV=3 - [CHERP_HUMAN]	9.49728	9.34894	9.42311	9.44791	9.34821	9.39806	-0.0250545	0.943942	0.805541
Q96B26	Exosome complex component RRP43 OS=Homo sapiens OX=9606 GN=EXOSC8 PE=1 SV=1 - [EXOS8_HUMAN]	8.86946	9.39287	9.13117	9.28811	9.16026	9.22419	0.0930197	1.23885	0.762814
Q13501	Sequestosome-1 OS=Homo sapiens OX=9606 GN=SQSTM1 PE=1 SV=1 - [SQSTM_HUMAN]	8.24505	8.76555	8.5053	8.65217	8.59431	8.62324	0.117942	1.31202	0.696532
Q9Y4D8	Probable E3 ubiquitin-protein ligase HECTD4 OS=Homo sapiens OX=9606 GN=HECTD4 PE=1 SV=5 - [HECD4_HUMAN]	7.96754	9.14704	8.55729	8.89042	8.85371	8.87207	0.314777	2.06432	0.647047
P67870	Casein kinase II subunit beta OS=Homo sapiens OX=9606 GN=CSNK2B PE=1 SV=1 - [CSK2B_HUMAN]	8.41	8.73003	8.57002	8.59198	8.38671	8.48935	-0.0806715	0.830479	0.712591
P46778	60S ribosomal protein L21 OS=Homo sapiens OX=9606 GN=RPL21 PE=1 SV=2 - [RL21_HUMAN]	9.94945	10.0833	10.0164	9.74991	10.0565	9.90322	-0.113162	0.770616	0.568512
Q15233	Non-POU domain-containing octamer-binding protein OS=Homo sapiens OX=9606 GN=NONO PE=1 SV=4 - [NONO_HUMAN]	10.4494	10.4168	10.4331	10.3686	10.4078	10.3882	-0.0449432	0.901689	0.21974
Q9BRP8	Partner of Y14 and mago OS=Homo sapiens OX=9606 GN=PYM1 PE=1 SV=1 - [PYM1_HUMAN]	8.52729	8.40121	8.46425	8.45634	8.11553	8.28594	-0.178312	0.663266	0.429879
Q9BTC0	Death-inducer obliterator 1 OS=Homo sapiens OX=9606 GN=DIDO1 PE=1 SV=5 - [DIDO1_HUMAN]	9.05356	9.05492	9.05424	9.07928	9.02637	9.05283	-0.00141272	0.996752	0.962282
Q9NPF5	DNA methyltransferase 1-associated protein 1 OS=Homo sapiens OX=9606 GN=DMAP1 PE=1 SV=1 - [DMAP1_HUMAN]	7.69099	8.39522	8.0431	8.3022	8.1212	8.2117	0.168596	1.47434	0.688413
Q5VT52	Regulation of nuclear pre-mRNA domain-containing protein 2 OS=Homo sapiens OX=9606 GN=RPRD2 PE=1 SV=1 - [RPRD2_HUMAN]	8.6231	8.60792	8.61551	8.53132	8.38914	8.46023	-0.15528	0.699391	0.161992
Q96RR1	Twinkle protein, mitochondrial OS=Homo sapiens OX=9606 GN=TWNK PE=1 SV=1 - [PEO1_HUMAN]	7.51636	8.14474	7.83055	7.97209	7.59762	7.78486	-0.0456948	0.90013	0.912
O95639	Cleavage and polyadenylation specificity factor subunit 4 OS=Homo sapiens OX=9606 GN=CPSF4 PE=1 SV=1 - [CPSF4_HUMAN]	8.93245	8.95166	8.94206	8.97725	8.88702	8.93213	-0.00992386	0.977409	0.8496
O75607	Nucleoplasmin-3 OS=Homo sapiens OX=9606 GN=NPM3 PE=1 SV=3 - [NPM3_HUMAN]	9.80011	9.66567	9.73289	9.72562	9.67803	9.70183	-0.0310638	0.930971	0.705599
P04150	Glucocorticoid receptor OS=Homo sapiens OX=9606 GN=NR3C1 PE=1 SV=1 - [GCR_HUMAN]	7.65414	8.22244	7.93829	7.9653	8.27332	8.11931	0.181013	1.5171	0.631799
Q99547	M-phase phosphoprotein 6 OS=Homo sapiens OX=9606 GN=MPHOSPH6 PE=1 SV=2 - [MPH6_HUMAN]	8.8476	8.87536	8.86148	8.87363	8.91857	8.8961	0.0346179	1.08297	0.320212
Q96T37	RNA-binding protein 15 OS=Homo sapiens OX=9606 GN=RBM15 PE=1 SV=2 - [RBM15_HUMAN]	9.49424	9.16121	9.32772	9.45964	9.25679	9.35822	0.0304942	1.07274	0.890077
Q15059	Bromodomain-containing protein 3 OS=Homo sapiens OX=9606 GN=BRD3 PE=1 SV=1 - [BRD3_HUMAN]	7.33964	7.46775	7.40369	7.77147	7.6242	7.69784	0.294143	1.96853	0.0947152
Q9ULK4	Mediator of RNA polymerase II transcription subunit 23 OS=Homo sapiens OX=9606 GN=MED23 PE=1 SV=2 - [MED23_HUMAN]	8.56461	8.63841	8.60151	8.61067	8.62472	8.6177	0.0161848	1.03797	0.708573
Q86V48	Leucine zipper protein 1 OS=Homo sapiens OX=9606 GN=LUZP1 PE=1 SV=2 - [LUZP1_HUMAN]	9.11333	8.67081	8.89207	8.90292	8.85046	8.87669	-0.0153807	0.965204	0.951247
O76094	Signal recognition particle subunit SRP72 OS=Homo sapiens OX=9606 GN=SRP72 PE=1 SV=3 - [SRP72_HUMAN]	1	7.80473	4.40236	7.56878	7.81161	7.69019	3.28783	1940.12	0.436071
P62917	60S ribosomal protein L8 OS=Homo sapiens OX=9606 GN=RPL8 PE=1 SV=2 - [RL8_HUMAN]	10.0594	9.9169	9.98816	9.94308	9.87334	9.90821	-0.0799459	0.831867	0.419677
Q9BTD8	RNA-binding protein 42 OS=Homo sapiens OX=9606 GN=RBM42 PE=1 SV=1 - [RBM42_HUMAN]	9.01292	8.49858	8.75575	8.92569	8.77695	8.85132	0.09557	1.24615	0.755245
Q8N684	Cleavage and polyadenylation specificity factor subunit 7 OS=Homo sapiens OX=9606 GN=CPSF7 PE=1 SV=1 - [CPSF7_HUMAN]	8.9277	8.91013	8.91891	8.76651	8.65916	8.71283	-0.206083	0.622182	0.063131
Q15717	ELAV-like protein 1 OS=Homo sapiens OX=9606 GN=ELAVL1 PE=1 SV=2 - [ELAV1_HUMAN]	9.58493	9.44055	9.51274	9.63593	9.56839	9.60216	0.0894195	1.22863	0.378477
Q9BVP2	Guanine nucleotide-binding protein-like 3 OS=Homo sapiens OX=9606 GN=GNL3 PE=1 SV=2 - [GNL3_HUMAN]	9.7788	9.88905	9.83392	9.83605	9.81997	9.82801	-0.00591641	0.986469	0.925112
Q69YQ0	Cytospin-A OS=Homo sapiens OX=9606 GN=SPECC1L PE=1 SV=2 - [CYTSA_HUMAN]	8.35635	7.7968	8.07657	8.03381	7.84306	7.93843	-0.138138	0.727548	0.686231
P13010	X-ray repair cross-complementing protein 5 OS=Homo sapiens OX=9606 GN=XRCC5 PE=1 SV=3 - [XRCC5_HUMAN]	9.18526	8.89778	9.04152	8.91349	8.87679	8.89514	-0.146381	0.71387	0.418757
Q00059	Transcription factor A, mitochondrial OS=Homo sapiens OX=9606 GN=TFAM PE=1 SV=1 - [TFAM_HUMAN]	8.98259	9.11571	9.04915	9.14542	9.04757	9.0965	0.0473476	1.11519	0.62438
Q9NVP1	ATP-dependent RNA helicase DDX18 OS=Homo sapiens OX=9606 GN=DDX18 PE=1 SV=2 - [DDX18_HUMAN]	9.78648	9.70133	9.74391	9.77044	9.66539	9.71791	-0.0259927	0.941905	0.73768
Q86V81	THO complex subunit 4 OS=Homo sapiens OX=9606 GN=ALYREF PE=1 SV=3 - [THOC4_HUMAN]	10.215	10.2514	10.2332	10.2556	10.1988	10.2272	-0.00595224	0.986388	0.876202
P17275	Transcription factor jun-B OS=Homo sapiens OX=9606 GN=JUNB PE=1 SV=1 - [JUNB_HUMAN]	9.80237	9.79131	9.79684	9.86541	9.88316	9.87429	0.0774467	1.19522	0.0177421
Q9NWH9	SAFB-like transcription modulator OS=Homo sapiens OX=9606 GN=SLTM PE=1 SV=2 - [SLTM_HUMAN]	9.35878	9.21648	9.28763	9.33335	9.3719	9.35262	0.0649918	1.16143	0.470942
O95602	DNA-directed RNA polymerase I subunit RPA1 OS=Homo sapiens OX=9606 GN=POLR1A PE=1 SV=2 - [RPA1_HUMAN]	9.45193	9.38083	9.41638	9.48747	9.44855	9.46801	0.0516253	1.12623	0.330731
P62310	U6 snRNA-associated Sm-like protein LSm3 OS=Homo sapiens OX=9606 GN=LSM3 PE=1 SV=2 - [LSM3_HUMAN]	9.00953	9.14241	9.07597	9.1095	8.99335	9.05142	-0.0245432	0.945054	0.807029
Q9H0D6	5'-3' exoribonuclease 2 OS=Homo sapiens OX=9606 GN=XRN2 PE=1 SV=1 - [XRN2_HUMAN]	9.33391	9.36114	9.34752	9.36339	9.31073	9.33706	-0.0104638	0.976194	0.757836
Q7Z6E9	E3 ubiquitin-protein ligase RBBP6 OS=Homo sapiens OX=9606 GN=RBBP6 PE=1 SV=1 - [RBBP6_HUMAN]	9.33503	9.29049	9.31276	9.34343	9.23179	9.28761	-0.0251475	0.94374	0.716285
Q8IWS0	PHD finger protein 6 OS=Homo sapiens OX=9606 GN=PHF6 PE=1 SV=1 - [PHF6_HUMAN]	8.67555	8.64221	8.65888	8.77622	8.60786	8.69204	0.0331647	1.07936	0.736382
Q9NXV6	CDKN2A-interacting protein OS=Homo sapiens OX=9606 GN=CDKN2AIP PE=1 SV=3 - [CARF_HUMAN]	8.59408	8.14897	8.37153	8.39081	8.32638	8.3586	-0.0129299	0.970667	0.959376
Q15906	Vacuolar protein sorting-associated protein 72 homolog OS=Homo sapiens OX=9606 GN=VPS72 PE=1 SV=1 - [VPS72_HUMAN]	1	8.33389	4.66695	8.26547	8.35758	8.31153	3.64458	4411.43	0.425035
Q9NSY1	BMP-2-inducible protein kinase OS=Homo sapiens OX=9606 GN=BMP2K PE=1 SV=2 - [BMP2K_HUMAN]	8.04142	8.72429	8.38285	8.57379	8.34662	8.4602	0.0773506	1.19495	0.849726
Q9Y2D5	A-kinase anchor protein 2 OS=Homo sapiens OX=9606 GN=AKAP2 PE=1 SV=3 - [AKAP2_HUMAN]	8.95045	8.70132	8.82588	8.9124	8.72132	8.81686	-0.00902106	0.979442	0.959401
O43290	U4/U6.U5 tri-snRNP-associated protein 1 OS=Homo sapiens OX=9606 GN=SART1 PE=1 SV=1 - [SNUT1_HUMAN]	9.45035	9.33503	9.39269	9.43462	9.35464	9.39463	0.00194131	1.00448	0.980441
Q14966	Zinc finger protein 638 OS=Homo sapiens OX=9606 GN=ZNF638 PE=1 SV=2 - [ZN638_HUMAN]	9.28466	9.20903	9.24685	9.29464	9.24407	9.26935	0.0225089	1.0532	0.66977
P02533	Keratin, type I cytoskeletal 14 OS=Homo sapiens OX=9606 GN=KRT14 PE=1 SV=4 - [K1C14_HUMAN]	7.96937	8.17707	8.07322	8.06554	8.25918	8.16236	0.0891392	1.22783	0.594251
P62304	Small nuclear ribonucleoprotein E OS=Homo sapiens OX=9606 GN=SNRPE PE=1 SV=1 - [RUXE_HUMAN]	9.2975	9.31453	9.30601	9.34589	9.42966	9.38777	0.08176	1.20715	0.195904
Q9NWT1	p21-activated protein kinase-interacting protein 1 OS=Homo sapiens OX=9606 GN=PAK1IP1 PE=1 SV=2 - [PK1IP_HUMAN]	8.95937	9.00941	8.98439	9.0299	8.85206	8.94098	-0.0434119	0.904874	0.684656
P62888	60S ribosomal protein L30 OS=Homo sapiens OX=9606 GN=RPL30 PE=1 SV=2 - [RL30_HUMAN]	9.72621	9.71738	9.72179	9.68007	9.77243	9.72625	0.00446087	1.01032	0.932163
Q14690	Protein RRP5 homolog OS=Homo sapiens OX=9606 GN=PDCD11 PE=1 SV=3 - [RRP5_HUMAN]	9.6458	9.49643	9.57111	9.55649	9.48711	9.5218	-0.0493169	0.892654	0.610044
Q9ULR0	Pre-mRNA-splicing factor ISY1 homolog OS=Homo sapiens OX=9606 GN=ISY1 PE=1 SV=3 - [ISY1_HUMAN]	8.68208	8.5986	8.64034	8.67146	8.39811	8.53479	-0.105555	0.784232	0.537045
P18124	60S ribosomal protein L7 OS=Homo sapiens OX=9606 GN=RPL7 PE=1 SV=1 - [RL7_HUMAN]	9.81785	9.77379	9.79582	9.7204	9.73652	9.72846	-0.0673591	0.85633	0.102892
Q96EY1	DnaJ homolog subfamily A member 3, mitochondrial OS=Homo sapiens OX=9606 GN=DNAJA3 PE=1 SV=2 - [DNJA3_HUMAN]	7.98259	8.62029	8.30144	8.53387	8.24678	8.39033	0.0888883	1.22712	0.823086
Q8N201	Integrator complex subunit 1 OS=Homo sapiens OX=9606 GN=INTS1 PE=1 SV=2 - [INT1_HUMAN]	8.34809	8.45201	8.40005	8.42178	8.27291	8.34735	-0.0527053	0.885716	0.620203
Q14444	Caprin-1 OS=Homo sapiens OX=9606 GN=CAPRIN1 PE=1 SV=2 - [CAPR1_HUMAN]	9.37772	9.25508	9.3164	9.49337	9.14481	9.31909	0.00269776	1.00623	0.989675
Q12788	Transducin beta-like protein 3 OS=Homo sapiens OX=9606 GN=TBL3 PE=1 SV=2 - [TBL3_HUMAN]	9.2851	9.1645	9.2248	9.12905	9.13155	9.1303	-0.0945053	0.804442	0.257633
P67809	Nuclease-sensitive element-binding protein 1 OS=Homo sapiens OX=9606 GN=YBX1 PE=1 SV=3 - [YBOX1_HUMAN]	9.79875	9.70737	9.75306	9.72402	9.63292	9.67847	-0.0745861	0.842197	0.3671
Q96PZ2	Protein FAM111A OS=Homo sapiens OX=9606 GN=FAM111A PE=1 SV=2 - [F111A_HUMAN]	8.17597	8.07853	8.12725	8.16494	8.16744	8.16619	0.0389424	1.09381	0.508083
Q9UQ80	Proliferation-associated protein 2G4 OS=Homo sapiens OX=9606 GN=PA2G4 PE=1 SV=3 - [PA2G4_HUMAN]	8.73531	8.99444	8.86488	8.64394	8.23968	8.44181	-0.423062	0.377518	0.220111
Q9BVI4	Nucleolar complex protein 4 homolog OS=Homo sapiens OX=9606 GN=NOC4L PE=1 SV=1 - [NOC4L_HUMAN]	8.67466	8.48865	8.58165	8.76804	8.47313	8.62058	0.0389329	1.09379	0.844023
Q71RC2	La-related protein 4 OS=Homo sapiens OX=9606 GN=LARP4 PE=1 SV=3 - [LARP4_HUMAN]	8.2948	8.4014	8.3481	8.22519	8.26221	8.2437	-0.104397	0.786327	0.205491
Q9BR76	Coronin-1B OS=Homo sapiens OX=9606 GN=CORO1B PE=1 SV=1 - [COR1B_HUMAN]	9.00198	8.15108	8.57653	8.25463	8.58055	8.41759	-0.158943	0.693517	0.76049
Q86W42	THO complex subunit 6 homolog OS=Homo sapiens OX=9606 GN=THOC6 PE=1 SV=1 - [THOC6_HUMAN]	9.18231	8.95463	9.06847	9.07826	8.95788	9.01807	-0.0504021	0.890426	0.733263
Q8N9M1	Uncharacterized protein C19orf47 OS=Homo sapiens OX=9606 GN=C19orf47 PE=1 SV=1 - [CS047_HUMAN]	8.14903	8.17756	8.1633	8.0178	7.95582	7.98681	-0.176482	0.666066	0.035398
Q02878	60S ribosomal protein L6 OS=Homo sapiens OX=9606 GN=RPL6 PE=1 SV=3 - [RL6_HUMAN]	9.88458	9.57639	9.73048	9.76697	9.73714	9.75205	0.0215725	1.05093	0.901944
O43663	Protein regulator of cytokinesis 1 OS=Homo sapiens OX=9606 GN=PRC1 PE=1 SV=2 - [PRC1_HUMAN]	8.59807	8.06342	8.33074	8.24637	8.4769	8.36163	0.0308881	1.07371	0.925184
P84098	60S ribosomal protein L19 OS=Homo sapiens OX=9606 GN=RPL19 PE=1 SV=1 - [RL19_HUMAN]	9.35584	9.34313	9.34949	9.19261	9.41272	9.30267	-0.0468223	0.897796	0.71236
Q9BRT6	Protein LLP homolog OS=Homo sapiens OX=9606 GN=LLPH PE=1 SV=1 - [LLPH_HUMAN]	8.09086	8.06751	8.07919	8.55541	8.07145	8.31343	0.234243	1.71492	0.435603
Q9ULX3	RNA-binding protein NOB1 OS=Homo sapiens OX=9606 GN=NOB1 PE=1 SV=1 - [NOB1_HUMAN]	8.05621	1	4.52811	8.04831	1	4.52416	-0.00394871	0.990949	0.99944
Q9H4L4	Sentrin-specific protease 3 OS=Homo sapiens OX=9606 GN=SENP3 PE=1 SV=2 - [SENP3_HUMAN]	9.12251	9.09368	9.10809	9.23639	9.14169	9.18904	0.080947	1.20489	0.243604
Q8IX12	Cell division cycle and apoptosis regulator protein 1 OS=Homo sapiens OX=9606 GN=CCAR1 PE=1 SV=2 - [CCAR1_HUMAN]	8.92552	8.86156	8.89354	8.91949	8.0809	8.50019	-0.39335	0.40425	0.448326
Q6PKG0	La-related protein 1 OS=Homo sapiens OX=9606 GN=LARP1 PE=1 SV=2 - [LARP1_HUMAN]	8.88578	8.63336	8.75957	8.89588	8.58364	8.73976	-0.0198053	0.955421	0.930411
Q7Z460	CLIP-associating protein 1 OS=Homo sapiens OX=9606 GN=CLASP1 PE=1 SV=1 - [CLAP1_HUMAN]	7.71121	1	4.3556	7.87217	7.4802	7.67618	3.32058	2092.1	0.427343
Q15061	WD repeat-containing protein 43 OS=Homo sapiens OX=9606 GN=WDR43 PE=1 SV=3 - [WDR43_HUMAN]	8.67192	8.51065	8.59129	8.58377	8.54475	8.56426	-0.0270246	0.93967	0.775547
Q15029	116 kDa U5 small nuclear ribonucleoprotein component OS=Homo sapiens OX=9606 GN=EFTUD2 PE=1 SV=1 - [U5S1_HUMAN]	9.72341	9.73103	9.72722	9.69839	9.60743	9.65291	-0.0743078	0.842737	0.245044
P05388	60S acidic ribosomal protein P0 OS=Homo sapiens OX=9606 GN=RPLP0 PE=1 SV=1 - [RLA0_HUMAN]	9.72592	9.65382	9.68987	9.6455	9.58516	9.61533	-0.0745399	0.842287	0.253688
Q8WXF1	Paraspeckle component 1 OS=Homo sapiens OX=9606 GN=PSPC1 PE=1 SV=1 - [PSPC1_HUMAN]	9.72805	9.68596	9.70701	9.62038	9.60927	9.61482	-0.092183	0.808755	0.0514904
Q15572	TATA box-binding protein-associated factor RNA polymerase I subunit C OS=Homo sapiens OX=9606 GN=TAF1C PE=1 SV=2 - [TAF1C_HUMAN]	7.9962	1	4.4981	7.84543	1	4.42272	-0.0753838	0.840652	0.989109
P84090	Enhancer of rudimentary homolog OS=Homo sapiens OX=9606 GN=ERH PE=1 SV=1 - [ERH_HUMAN]	9.40785	9.45441	9.43113	9.40828	9.29583	9.35205	-0.0790775	0.833532	0.323401
P27816	Microtubule-associated protein 4 OS=Homo sapiens OX=9606 GN=MAP4 PE=1 SV=3 - [MAP4_HUMAN]	8.54218	8.4267	8.48444	8.37767	8.39718	8.38743	-0.0970137	0.799809	0.23942
Q6NUK4	Receptor expression-enhancing protein 3 OS=Homo sapiens OX=9606 GN=REEP3 PE=1 SV=1 - [REEP3_HUMAN]	8.74029	7.9559	8.3481	8.53683	8.00259	8.26971	-0.0783876	0.834858	0.88398
O94913	Pre-mRNA cleavage complex 2 protein Pcf11 OS=Homo sapiens OX=9606 GN=PCF11 PE=1 SV=3 - [PCF11_HUMAN]	8.61992	8.40626	8.51309	7.94473	8.38873	8.16673	-0.346359	0.450444	0.294989
Q9HCD5	Nuclear receptor coactivator 5 OS=Homo sapiens OX=9606 GN=NCOA5 PE=1 SV=2 - [NCOA5_HUMAN]	8.56103	8.28818	8.42461	8.50829	8.35339	8.43084	0.00623352	1.01446	0.971914
P11388	DNA topoisomerase 2-alpha OS=Homo sapiens OX=9606 GN=TOP2A PE=1 SV=3 - [TOP2A_HUMAN]	9.98462	9.90953	9.94707	9.91102	9.83383	9.87242	-0.0746489	0.842076	0.299956
Q1ED39	Lysine-rich nucleolar protein 1 OS=Homo sapiens OX=9606 GN=KNOP1 PE=1 SV=1 - [KNOP1_HUMAN]	9.46949	9.34602	9.40776	9.40528	9.3124	9.35884	-0.0489201	0.89347	0.591329
P46777	60S ribosomal protein L5 OS=Homo sapiens OX=9606 GN=RPL5 PE=1 SV=3 - [RL5_HUMAN]	9.93566	10.0111	9.97338	9.9055	9.84472	9.87511	-0.0982739	0.797492	0.17965
P55196	Afadin OS=Homo sapiens OX=9606 GN=AFDN PE=1 SV=3 - [AFAD_HUMAN]	8.64622	8.57487	8.61055	8.49432	8.38004	8.43718	-0.17337	0.670858	0.123588
Q01082	Spectrin beta chain, non-erythrocytic 1 OS=Homo sapiens OX=9606 GN=SPTBN1 PE=1 SV=2 - [SPTB2_HUMAN]	9.36929	9.1105	9.2399	9.23883	9.13965	9.18924	-0.050659	0.8899	0.749723
Q9H7N4	Splicing factor, arginine/serine-rich 19 OS=Homo sapiens OX=9606 GN=SCAF1 PE=1 SV=3 - [SFR19_HUMAN]	8.43053	8.21093	8.32073	8.46295	7.85721	8.16008	-0.160653	0.690792	0.667452
P63220	40S ribosomal protein S21 OS=Homo sapiens OX=9606 GN=RPS21 PE=1 SV=1 - [RS21_HUMAN]	9.37505	9.27202	9.32353	9.36921	9.31824	9.34373	0.0201938	1.0476	0.75889
O14602	Eukaryotic translation initiation factor 1A, Y-chromosomal OS=Homo sapiens OX=9606 GN=EIF1AY PE=1 SV=4 - [IF1AY_HUMAN]	8.1199	8.56943	8.34466	8.4076	8.41718	8.41239	0.0677239	1.16876	0.791663
Q7Z3K3	Pogo transposable element with ZNF domain OS=Homo sapiens OX=9606 GN=POGZ PE=1 SV=2 - [POGZ_HUMAN]	7.57398	1	4.28699	8.02939	1	4.51469	0.227705	1.68929	0.96656
Q9NX58	Cell growth-regulating nucleolar protein OS=Homo sapiens OX=9606 GN=LYAR PE=1 SV=2 - [LYAR_HUMAN]	9.82664	9.72284	9.77474	9.77748	9.75551	9.7665	-0.00824156	0.981202	0.890798
Q9H583	HEAT repeat-containing protein 1 OS=Homo sapiens OX=9606 GN=HEATR1 PE=1 SV=3 - [HEAT1_HUMAN]	8.08958	7.81371	7.95164	7.83512	7.50196	7.66854	-0.283101	0.521073	0.320721
P48634	Protein PRRC2A OS=Homo sapiens OX=9606 GN=PRRC2A PE=1 SV=3 - [PRC2A_HUMAN]	8.50374	8.09436	8.29905	7.96129	7.95724	7.95926	-0.339789	0.45731	0.2388
Q13415	Origin recognition complex subunit 1 OS=Homo sapiens OX=9606 GN=ORC1 PE=1 SV=2 - [ORC1_HUMAN]	8.49107	8.42681	8.45894	8.18079	8.25479	8.21779	-0.24115	0.573918	0.0388983
O75691	Small subunit processome component 20 homolog OS=Homo sapiens OX=9606 GN=UTP20 PE=1 SV=3 - [UTP20_HUMAN]	7.92414	8.1861	8.05512	7.88185	7.50929	7.69557	-0.359551	0.436968	0.25511
Q96M96	FYVE, RhoGEF and PH domain-containing protein 4 OS=Homo sapiens OX=9606 GN=FGD4 PE=1 SV=2 - [FGD4_HUMAN]	8.12292	7.99895	8.06094	8.22903	7.79358	8.0113	-0.0496309	0.892009	0.846805
P68133	Actin, alpha skeletal muscle OS=Homo sapiens OX=9606 GN=ACTA1 PE=1 SV=1 - [ACTS_HUMAN]	10.8265	10.7161	10.7713	10.7496	10.7633	10.7565	-0.0148549	0.966374	0.814424
P62753	40S ribosomal protein S6 OS=Homo sapiens OX=9606 GN=RPS6 PE=1 SV=1 - [RS6_HUMAN]	9.91653	9.74154	9.82904	9.76077	9.71997	9.74037	-0.0886683	0.815327	0.427703
P46783	40S ribosomal protein S10 OS=Homo sapiens OX=9606 GN=RPS10 PE=1 SV=1 - [RS10_HUMAN]	9.4322	9.19079	9.3115	9.24459	9.07654	9.16056	-0.150931	0.70643	0.412669
Q6PK04	Coiled-coil domain-containing protein 137 OS=Homo sapiens OX=9606 GN=CCDC137 PE=1 SV=1 - [CC137_HUMAN]	8.4813	8.08281	8.28206	8.22678	7.92904	8.07791	-0.20415	0.624957	0.498026
O95696	Bromodomain-containing protein 1 OS=Homo sapiens OX=9606 GN=BRD1 PE=1 SV=1 - [BRD1_HUMAN]	7.13704	8.67714	7.90709	8.0984	8.60194	8.35017	0.443078	2.77382	0.639316
P09493	Tropomyosin alpha-1 chain OS=Homo sapiens OX=9606 GN=TPM1 PE=1 SV=2 - [TPM1_HUMAN]	8.51769	8.42704	8.47236	8.34516	8.235	8.29008	-0.182286	0.657225	0.12505
O00541	Pescadillo homolog OS=Homo sapiens OX=9606 GN=PES1 PE=1 SV=1 - [PESC_HUMAN]	8.60108	8.77932	8.6902	8.75407	8.68198	8.71802	0.0278279	1.06617	0.799474
P29372	DNA-3-methyladenine glycosylase OS=Homo sapiens OX=9606 GN=MPG PE=1 SV=3 - [3MG_HUMAN]	8.27796	8.6755	8.47673	8.18292	8.24259	8.21275	-0.263978	0.54453	0.319507
Q9Y2W2	WW domain-binding protein 11 OS=Homo sapiens OX=9606 GN=WBP11 PE=1 SV=1 - [WBP11_HUMAN]	8.69832	8.18197	8.44015	8.64042	8.57838	8.6094	0.169253	1.47657	0.581911
P36578	60S ribosomal protein L4 OS=Homo sapiens OX=9606 GN=RPL4 PE=1 SV=5 - [RL4_HUMAN]	10.3097	10.1974	10.2535	10.2082	10.1338	10.171	-0.0825407	0.826912	0.344816
Q15366	Poly(rC)-binding protein 2 OS=Homo sapiens OX=9606 GN=PCBP2 PE=1 SV=1 - [PCBP2_HUMAN]	9.29917	9.47547	9.38732	9.41859	9.37004	9.39432	0.00699944	1.01625	0.945948
Q14684	Ribosomal RNA processing protein 1 homolog B OS=Homo sapiens OX=9606 GN=RRP1B PE=1 SV=3 - [RRP1B_HUMAN]	9.97248	9.84933	9.91091	9.85211	9.84425	9.84818	-0.0627241	0.865518	0.41634
Q13769	THO complex subunit 5 homolog OS=Homo sapiens OX=9606 GN=THOC5 PE=1 SV=2 - [THOC5_HUMAN]	9.18915	9.17221	9.18068	9.1702	9.08399	9.12709	-0.0535855	0.883923	0.346855
P22087	rRNA 2'-O-methyltransferase fibrillarin OS=Homo sapiens OX=9606 GN=FBL PE=1 SV=2 - [FBRL_HUMAN]	9.68813	9.78527	9.7367	9.6206	9.6399	9.63025	-0.106446	0.782626	0.164586
Q9H7Z6	Histone acetyltransferase KAT8 OS=Homo sapiens OX=9606 GN=KAT8 PE=1 SV=2 - [KAT8_HUMAN]	8.52695	8.21395	8.37045	8.56773	8.53362	8.55067	0.180228	1.51436	0.3708
P14866	Heterogeneous nuclear ribonucleoprotein L OS=Homo sapiens OX=9606 GN=HNRNPL PE=1 SV=2 - [HNRPL_HUMAN]	9.96933	10.0334	10.0013	9.9817	9.95237	9.96704	-0.0343123	0.924033	0.432637
Q9HAV0	Guanine nucleotide-binding protein subunit beta-4 OS=Homo sapiens OX=9606 GN=GNB4 PE=1 SV=3 - [GBB4_HUMAN]	8.57341	8.69788	8.63565	8.80793	8.82236	8.81514	0.179498	1.51181	0.103305
Q92804	TATA-binding protein-associated factor 2N OS=Homo sapiens OX=9606 GN=TAF15 PE=1 SV=1 - [RBP56_HUMAN]	10.1908	10.1481	10.1694	10.2306	10.2093	10.22	0.0505502	1.12344	0.168282
P14678	Small nuclear ribonucleoprotein-associated proteins B and B' OS=Homo sapiens OX=9606 GN=SNRPB PE=1 SV=2 - [RSMB_HUMAN]	9.36879	9.33036	9.34957	9.30528	9.31668	9.31098	-0.0385891	0.914979	0.194062
Q6NW34	Nucleolus and neural progenitor protein OS=Homo sapiens OX=9606 GN=NEPRO PE=1 SV=3 - [NEPRO_HUMAN]	8.5805	8.4741	8.5273	8.41516	8.4023	8.40873	-0.118575	0.76107	0.157388
Q9Y6M1	Insulin-like growth factor 2 mRNA-binding protein 2 OS=Homo sapiens OX=9606 GN=IGF2BP2 PE=1 SV=2 - [IF2B2_HUMAN]	8.30202	8.11473	8.20837	8.25837	8.18023	8.2193	0.0109265	1.02548	0.924076
P55265	Double-stranded RNA-specific adenosine deaminase OS=Homo sapiens OX=9606 GN=ADAR PE=1 SV=4 - [DSRAD_HUMAN]	9.19045	8.94112	9.06578	9.07271	9.04563	9.05917	-0.00661762	0.984878	0.96271
Q9UNQ2	Probable dimethyladenosine transferase OS=Homo sapiens OX=9606 GN=DIMT1 PE=1 SV=1 - [DIM1_HUMAN]	9.12444	8.82878	8.97661	8.93008	8.79197	8.86103	-0.115586	0.766326	0.552126
P19012	Keratin, type I cytoskeletal 15 OS=Homo sapiens OX=9606 GN=KRT15 PE=1 SV=3 - [K1C15_HUMAN]	7.91315	8.03927	7.97621	8.04924	8.10583	8.07753	0.101322	1.26276	0.280304
Q14004	Cyclin-dependent kinase 13 OS=Homo sapiens OX=9606 GN=CDK13 PE=1 SV=2 - [CDK13_HUMAN]	8.00321	8.32219	8.1627	8.25061	8.07434	8.16247	-0.000225106	0.999482	0.999126
Q92841	Probable ATP-dependent RNA helicase DDX17 OS=Homo sapiens OX=9606 GN=DDX17 PE=1 SV=2 - [DDX17_HUMAN]	10.4561	10.3658	10.4109	10.3788	10.344	10.3614	-0.0495175	0.892242	0.413797
O60287	Nucleolar pre-ribosomal-associated protein 1 OS=Homo sapiens OX=9606 GN=URB1 PE=1 SV=4 - [NPA1P_HUMAN]	8.99517	9.14161	9.06839	9.00131	8.97378	8.98754	-0.0808423	0.830152	0.391265
Q16643	Drebrin OS=Homo sapiens OX=9606 GN=DBN1 PE=1 SV=4 - [DREB_HUMAN]	8.63614	8.85048	8.74331	8.94868	8.86007	8.90438	0.161067	1.44899	0.299305
Q9NR30	Nucleolar RNA helicase 2 OS=Homo sapiens OX=9606 GN=DDX21 PE=1 SV=5 - [DDX21_HUMAN]	10.743	10.6451	10.6941	10.6358	10.5929	10.6144	-0.0796897	0.832358	0.274384
Q07157	Tight junction protein ZO-1 OS=Homo sapiens OX=9606 GN=TJP1 PE=1 SV=3 - [ZO1_HUMAN]	9.37716	9.52548	9.45132	9.44421	9.35406	9.39913	-0.0521858	0.886777	0.60869
Q96S55	ATPase WRNIP1 OS=Homo sapiens OX=9606 GN=WRNIP1 PE=1 SV=2 - [WRIP1_HUMAN]	8.38046	8.99277	8.68661	8.27329	8.51002	8.39165	-0.29496	0.507038	0.463693
P38159	RNA-binding motif protein, X chromosome OS=Homo sapiens OX=9606 GN=RBMX PE=1 SV=3 - [RBMX_HUMAN]	9.70113	9.58907	9.6451	9.6946	9.63464	9.66462	0.019521	1.04597	0.787726
O60506	Heterogeneous nuclear ribonucleoprotein Q OS=Homo sapiens OX=9606 GN=SYNCRIP PE=1 SV=2 - [HNRPQ_HUMAN]	9.83673	9.72085	9.77879	9.6991	9.66591	9.68251	-0.0962866	0.801149	0.251231
P26599	Polypyrimidine tract-binding protein 1 OS=Homo sapiens OX=9606 GN=PTBP1 PE=1 SV=1 - [PTBP1_HUMAN]	10.1557	10.1199	10.1378	10.1022	9.9688	10.0355	-0.102305	0.790124	0.276643
P35250	Replication factor C subunit 2 OS=Homo sapiens OX=9606 GN=RFC2 PE=1 SV=3 - [RFC2_HUMAN]	9.21806	9.14921	9.18364	9.04253	9.03511	9.03882	-0.144819	0.716441	0.0526809
Q9UDY2	Tight junction protein ZO-2 OS=Homo sapiens OX=9606 GN=TJP2 PE=1 SV=2 - [ZO2_HUMAN]	9.23255	9.13436	9.18345	9.15673	9.07166	9.11419	-0.0692594	0.852591	0.397989
O94842	TOX high mobility group box family member 4 OS=Homo sapiens OX=9606 GN=TOX4 PE=1 SV=1 - [TOX4_HUMAN]	8.8614	8.97201	8.9167	8.97421	8.65723	8.81572	-0.100978	0.792541	0.608575
Q7KZF4	Staphylococcal nuclease domain-containing protein 1 OS=Homo sapiens OX=9606 GN=SND1 PE=1 SV=1 - [SND1_HUMAN]	9.56305	9.54917	9.55611	9.41929	9.43312	9.42621	-0.129904	0.741474	0.00564095
Q15149	Plectin OS=Homo sapiens OX=9606 GN=PLEC PE=1 SV=3 - [PLEC_HUMAN]	8.67159	8.27221	8.4719	9.41509	7.96696	8.69102	0.219124	1.65624	0.797964
Q8WVK2	U4/U6.U5 small nuclear ribonucleoprotein 27 kDa protein OS=Homo sapiens OX=9606 GN=SNRNP27 PE=1 SV=1 - [SNR27_HUMAN]	8.76258	8.37751	8.57004	8.66586	8.26519	8.46552	-0.104519	0.786106	0.742951
O43390	Heterogeneous nuclear ribonucleoprotein R OS=Homo sapiens OX=9606 GN=HNRNPR PE=1 SV=1 - [HNRPR_HUMAN]	9.96777	9.89109	9.92943	9.91689	9.85033	9.88361	-0.0458187	0.899873	0.462068
P62913	60S ribosomal protein L11 OS=Homo sapiens OX=9606 GN=RPL11 PE=1 SV=2 - [RL11_HUMAN]	9.55956	10.0364	9.79796	9.7763	9.72702	9.75166	-0.0463005	0.898875	0.864654
Q02539	Histone H1.1 OS=Homo sapiens OX=9606 GN=HIST1H1A PE=1 SV=3 - [H11_HUMAN]	9.87789	9.65297	9.76543	9.7574	9.65931	9.70836	-0.0570744	0.876851	0.687518
Q9UKM9	RNA-binding protein Raly OS=Homo sapiens OX=9606 GN=RALY PE=1 SV=1 - [RALY_HUMAN]	9.16689	9.18459	9.17574	9.09384	9.03415	9.064	-0.111743	0.773139	0.0696061
Q9NY12	H/ACA ribonucleoprotein complex subunit 1 OS=Homo sapiens OX=9606 GN=GAR1 PE=1 SV=1 - [GAR1_HUMAN]	9.19579	9.4025	9.29915	9.16354	9.21029	9.18692	-0.112228	0.772276	0.400572
Q9P219	Protein Daple OS=Homo sapiens OX=9606 GN=CCDC88C PE=1 SV=3 - [DAPLE_HUMAN]	8.14913	7.66934	7.90923	1	7.6466	4.3233	-3.58593	0.000259458	0.394409
P17844	Probable ATP-dependent RNA helicase DDX5 OS=Homo sapiens OX=9606 GN=DDX5 PE=1 SV=1 - [DDX5_HUMAN]	10.5355	10.4422	10.4889	10.4517	10.4227	10.4372	-0.0516883	0.887793	0.401107
O15020	Spectrin beta chain, non-erythrocytic 2 OS=Homo sapiens OX=9606 GN=SPTBN2 PE=1 SV=3 - [SPTN2_HUMAN]	9.0197	8.89282	8.95626	8.92415	8.80562	8.86489	-0.0913767	0.810258	0.402945
O43159	Ribosomal RNA-processing protein 8 OS=Homo sapiens OX=9606 GN=RRP8 PE=1 SV=2 - [RRP8_HUMAN]	9.05267	8.84106	8.94686	9.00916	8.85304	8.9311	-0.0157603	0.964361	0.915547
Q12996	Cleavage stimulation factor subunit 3 OS=Homo sapiens OX=9606 GN=CSTF3 PE=1 SV=1 - [CSTF3_HUMAN]	8.88401	8.91085	8.89743	9.00653	8.60302	8.80477	-0.0926553	0.807876	0.69176
O75586	Mediator of RNA polymerase II transcription subunit 6 OS=Homo sapiens OX=9606 GN=MED6 PE=1 SV=2 - [MED6_HUMAN]	8.87355	8.67991	8.77673	8.72323	8.67805	8.70064	-0.076089	0.839288	0.524061
Q13263	Transcription intermediary factor 1-beta OS=Homo sapiens OX=9606 GN=TRIM28 PE=1 SV=5 - [TIF1B_HUMAN]	8.49511	8.46546	8.48028	8.48745	8.54926	8.51835	0.0380723	1.09162	0.38229
Q9UHR5	SAP30-binding protein OS=Homo sapiens OX=9606 GN=SAP30BP PE=1 SV=1 - [S30BP_HUMAN]	9.30436	9.11571	9.21003	9.259	9.20569	9.23235	0.022311	1.05272	0.841088
Q13283	Ras GTPase-activating protein-binding protein 1 OS=Homo sapiens OX=9606 GN=G3BP1 PE=1 SV=1 - [G3BP1_HUMAN]	9.52935	9.48213	9.50574	9.41157	9.24388	9.32772	-0.178014	0.663722	0.1777
P62829	60S ribosomal protein L23 OS=Homo sapiens OX=9606 GN=RPL23 PE=1 SV=1 - [RL23_HUMAN]	9.69788	9.58749	9.64269	9.52657	9.51039	9.51848	-0.124206	0.751266	0.155889
P12270	Nucleoprotein TPR OS=Homo sapiens OX=9606 GN=TPR PE=1 SV=3 - [TPR_HUMAN]	9.84484	9.8418	9.84332	9.83314	9.80872	9.82093	-0.0223872	0.949758	0.210456
Q13247	Serine/arginine-rich splicing factor 6 OS=Homo sapiens OX=9606 GN=SRSF6 PE=1 SV=2 - [SRSF6_HUMAN]	9.19209	9.1148	9.15345	9.20854	9.05921	9.13387	-0.0195741	0.95593	0.837555
Q99873	Protein arginine N-methyltransferase 1 OS=Homo sapiens OX=9606 GN=PRMT1 PE=1 SV=3 - [ANM1_HUMAN]	8.60336	8.13659	8.36998	8.58152	8.11251	8.34702	-0.0229594	0.948507	0.950989
Q99575	Ribonucleases P/MRP protein subunit POP1 OS=Homo sapiens OX=9606 GN=POP1 PE=1 SV=2 - [POP1_HUMAN]	9.5363	9.49471	9.5155	9.46129	9.43137	9.44633	-0.0691754	0.852756	0.114149
Q9UN86	Ras GTPase-activating protein-binding protein 2 OS=Homo sapiens OX=9606 GN=G3BP2 PE=1 SV=2 - [G3BP2_HUMAN]	9.14013	8.97495	9.05754	8.75938	8.82863	8.79401	-0.263533	0.545088	0.0986833
Q7Z5J4	Retinoic acid-induced protein 1 OS=Homo sapiens OX=9606 GN=RAI1 PE=1 SV=2 - [RAI1_HUMAN]	9.15067	9.08178	9.11622	8.98923	9.01453	9.00188	-0.114343	0.768524	0.089399
P52597	Heterogeneous nuclear ribonucleoprotein F OS=Homo sapiens OX=9606 GN=HNRNPF PE=1 SV=3 - [HNRPF_HUMAN]	9.19339	8.39671	8.79505	8.58992	8.80176	8.69584	-0.0992143	0.795767	0.832209
Q9BY44	Eukaryotic translation initiation factor 2A OS=Homo sapiens OX=9606 GN=EIF2A PE=1 SV=3 - [EIF2A_HUMAN]	9.02766	8.88036	8.95401	8.75171	8.84743	8.79957	-0.154439	0.700747	0.220761
Q9C0J8	pre-mRNA 3' end processing protein WDR33 OS=Homo sapiens OX=9606 GN=WDR33 PE=1 SV=2 - [WDR33_HUMAN]	9.36391	9.24175	9.30283	9.23491	9.25064	9.24277	-0.0600595	0.870844	0.432301
P60709	Actin, cytoplasmic 1 OS=Homo sapiens OX=9606 GN=ACTB PE=1 SV=1 - [ACTB_HUMAN]	11.0498	10.9551	11.0025	10.956	10.9864	10.9712	-0.0312801	0.930508	0.593552
Q05519	Serine/arginine-rich splicing factor 11 OS=Homo sapiens OX=9606 GN=SRSF11 PE=1 SV=1 - [SRS11_HUMAN]	8.7358	8.98418	8.85999	8.91126	8.69289	8.80207	-0.0579125	0.87516	0.759617
Q9Y3C1	Nucleolar protein 16 OS=Homo sapiens OX=9606 GN=NOP16 PE=1 SV=2 - [NOP16_HUMAN]	9.67904	9.58778	9.63341	9.55783	9.54614	9.55198	-0.0814255	0.829038	0.218731
P52435	DNA-directed RNA polymerase II subunit RPB11-a OS=Homo sapiens OX=9606 GN=POLR2J PE=1 SV=1 - [RPB11_HUMAN]	7.90233	7.97701	7.93967	8.19261	7.89054	8.04158	0.101903	1.26445	0.579741
P62424	60S ribosomal protein L7a OS=Homo sapiens OX=9606 GN=RPL7A PE=1 SV=2 - [RL7A_HUMAN]	10.3003	10.2288	10.2646	10.1767	10.1485	10.1626	-0.101998	0.790682	0.117501
O95758	Polypyrimidine tract-binding protein 3 OS=Homo sapiens OX=9606 GN=PTBP3 PE=1 SV=2 - [PTBP3_HUMAN]	8.96737	8.98676	8.97706	8.97514	8.79247	8.88381	-0.0932573	0.806757	0.41678
P62701	40S ribosomal protein S4, X isoform OS=Homo sapiens OX=9606 GN=RPS4X PE=1 SV=2 - [RS4X_HUMAN]	9.98199	9.92442	9.9532	9.78002	9.82351	9.80177	-0.151438	0.705606	0.0523294
Q14669	E3 ubiquitin-protein ligase TRIP12 OS=Homo sapiens OX=9606 GN=TRIP12 PE=1 SV=1 - [TRIPC_HUMAN]	9.31124	9.14824	9.22974	9.22549	9.16876	9.19712	-0.0326145	0.927653	0.741808
Q14331	Protein FRG1 OS=Homo sapiens OX=9606 GN=FRG1 PE=1 SV=1 - [FRG1_HUMAN]	9.33738	8.92069	9.12904	8.96427	9.03498	8.99963	-0.12941	0.742317	0.602635
Q6NYC8	Phostensin OS=Homo sapiens OX=9606 GN=PPP1R18 PE=1 SV=1 - [PPR18_HUMAN]	8.69161	8.63183	8.66172	8.8093	8.49824	8.65377	-0.00795621	0.981847	0.9645
Q15287	RNA-binding protein with serine-rich domain 1 OS=Homo sapiens OX=9606 GN=RNPS1 PE=1 SV=1 - [RNPS1_HUMAN]	9.63539	9.54161	9.5885	9.56845	9.42962	9.49904	-0.0894668	0.813829	0.397366
P16401	Histone H1.5 OS=Homo sapiens OX=9606 GN=HIST1H1B PE=1 SV=3 - [H15_HUMAN]	9.08348	8.80705	8.94527	8.7311	8.98697	8.85904	-0.0862301	0.819917	0.691991
P08670	Vimentin OS=Homo sapiens OX=9606 GN=VIM PE=1 SV=4 - [VIME_HUMAN]	9.02363	8.88538	8.95451	9.26437	8.79699	9.03068	0.0761726	1.19172	0.784189
Q14241	Elongin-A OS=Homo sapiens OX=9606 GN=ELOA PE=1 SV=2 - [ELOA1_HUMAN]	9.10275	9.06096	9.08186	9.09352	8.89272	8.99312	-0.088739	0.815194	0.478084
Q9BQ39	ATP-dependent RNA helicase DDX50 OS=Homo sapiens OX=9606 GN=DDX50 PE=1 SV=1 - [DDX50_HUMAN]	10.4504	10.3392	10.3948	10.3206	10.2899	10.3052	-0.0895657	0.813644	0.260538
Q01831	DNA repair protein complementing XP-C cells OS=Homo sapiens OX=9606 GN=XPC PE=1 SV=4 - [XPC_HUMAN]	9.23189	9.09536	9.16363	9.11703	8.91964	9.01834	-0.145294	0.715659	0.349653
Q9NRX1	RNA-binding protein PNO1 OS=Homo sapiens OX=9606 GN=PNO1 PE=1 SV=1 - [PNO1_HUMAN]	8.60758	8.65048	8.62903	8.69521	8.01855	8.35688	-0.272146	0.534385	0.506342
Q562R1	Beta-actin-like protein 2 OS=Homo sapiens OX=9606 GN=ACTBL2 PE=1 SV=2 - [ACTBL_HUMAN]	10.4821	10.8526	10.6673	10.4216	10.4443	10.4329	-0.234375	0.582942	0.333935
Q96AG4	Leucine-rich repeat-containing protein 59 OS=Homo sapiens OX=9606 GN=LRRC59 PE=1 SV=1 - [LRC59_HUMAN]	9.7096	9.72301	9.7163	9.62382	9.56792	9.59587	-0.120435	0.757818	0.0525149
Q9BZK7	F-box-like/WD repeat-containing protein TBL1XR1 OS=Homo sapiens OX=9606 GN=TBL1XR1 PE=1 SV=1 - [TBL1R_HUMAN]	8.61668	8.39738	8.50703	8.43805	8.34031	8.38918	-0.11785	0.762343	0.429764
P53007	Tricarboxylate transport protein, mitochondrial OS=Homo sapiens OX=9606 GN=SLC25A1 PE=1 SV=2 - [TXTP_HUMAN]	8.30959	8.5319	8.42075	8.03966	8.4677	8.25368	-0.167064	0.680669	0.560104
O43809	Cleavage and polyadenylation specificity factor subunit 5 OS=Homo sapiens OX=9606 GN=NUDT21 PE=1 SV=1 - [CPSF5_HUMAN]	9.12301	9.14626	9.13464	8.79933	8.92979	8.86456	-0.270078	0.536936	0.0552481
Q9UQ35	Serine/arginine repetitive matrix protein 2 OS=Homo sapiens OX=9606 GN=SRRM2 PE=1 SV=2 - [SRRM2_HUMAN]	9.66851	9.59914	9.63383	9.65029	9.61499	9.63264	-0.00118602	0.997273	0.978456
Q15361	Transcription termination factor 1 OS=Homo sapiens OX=9606 GN=TTF1 PE=1 SV=3 - [TTF1_HUMAN]	7.88735	8.33656	8.11195	8.42609	8.23619	8.33114	0.219186	1.65648	0.463596
Q16777	Histone H2A type 2-C OS=Homo sapiens OX=9606 GN=HIST2H2AC PE=1 SV=4 - [H2A2C_HUMAN]	9.3821	9.28429	9.33319	9.33382	9.07648	9.20515	-0.128042	0.74466	0.450459
P61978	Heterogeneous nuclear ribonucleoprotein K OS=Homo sapiens OX=9606 GN=HNRNPK PE=1 SV=1 - [HNRPK_HUMAN]	10.1469	10.0785	10.1127	10.0386	10.0216	10.0301	-0.0825581	0.826879	0.143944
Q96GM8	Target of EGR1 protein 1 OS=Homo sapiens OX=9606 GN=TOE1 PE=1 SV=1 - [TOE1_HUMAN]	8.9262	8.91797	8.92208	8.79066	8.79047	8.79056	-0.131523	0.738714	0.000976611
Q86UE4	Protein LYRIC OS=Homo sapiens OX=9606 GN=MTDH PE=1 SV=2 - [LYRIC_HUMAN]	9.32102	9.39231	9.35666	9.26323	9.23107	9.24715	-0.109512	0.77712	0.107338
P07355	Annexin A2 OS=Homo sapiens OX=9606 GN=ANXA2 PE=1 SV=2 - [ANXA2_HUMAN]	10.007	9.84274	9.92489	9.79072	9.74093	9.76582	-0.159069	0.693316	0.205062
Q9Y520	Protein PRRC2C OS=Homo sapiens OX=9606 GN=PRRC2C PE=1 SV=4 - [PRC2C_HUMAN]	8.33282	8.34503	8.33892	8.14486	8.31766	8.23126	-0.107663	0.780435	0.339802
Q8WXA9	Splicing regulatory glutamine/lysine-rich protein 1 OS=Homo sapiens OX=9606 GN=SREK1 PE=1 SV=1 - [SREK1_HUMAN]	9.31376	9.33187	9.32281	9.36016	9.26524	9.3127	-0.0101122	0.976985	0.853602
Q13601	KRR1 small subunit processome component homolog OS=Homo sapiens OX=9606 GN=KRR1 PE=1 SV=4 - [KRR1_HUMAN]	9.54517	9.53339	9.53928	9.2547	9.32992	9.29231	-0.246968	0.566282	0.0229474
Q9H6R0	ATP-dependent RNA helicase DHX33 OS=Homo sapiens OX=9606 GN=DHX33 PE=1 SV=2 - [DHX33_HUMAN]	8.4769	8.31913	8.39802	8.30507	8.20899	8.25703	-0.140988	0.72279	0.266424
O00159	Unconventional myosin-Ic OS=Homo sapiens OX=9606 GN=MYO1C PE=1 SV=4 - [MYO1C_HUMAN]	9.13229	8.97897	9.05563	8.9683	8.88229	8.92529	-0.130336	0.740737	0.276357
P51114	Fragile X mental retardation syndrome-related protein 1 OS=Homo sapiens OX=9606 GN=FXR1 PE=1 SV=3 - [FXR1_HUMAN]	9.49129	9.42072	9.456	9.43984	9.2823	9.36107	-0.0949335	0.803649	0.386097
P62241	40S ribosomal protein S8 OS=Homo sapiens OX=9606 GN=RPS8 PE=1 SV=2 - [RS8_HUMAN]	9.44027	9.46401	9.45214	9.35578	9.42737	9.39158	-0.0605633	0.869835	0.249533
P46782	40S ribosomal protein S5 OS=Homo sapiens OX=9606 GN=RPS5 PE=1 SV=4 - [RS5_HUMAN]	9.59801	9.59985	9.59893	9.52327	9.51607	9.51967	-0.0792601	0.833182	0.00218825
Q93074	Mediator of RNA polymerase II transcription subunit 12 OS=Homo sapiens OX=9606 GN=MED12 PE=1 SV=4 - [MED12_HUMAN]	8.93665	8.97173	8.95419	8.98409	8.9055	8.94479	-0.00939195	0.978606	0.847489
Q9Y4K1	Beta/gamma crystallin domain-containing protein 1 OS=Homo sapiens OX=9606 GN=CRYBG1 PE=1 SV=3 - [CRBG1_HUMAN]	8.84541	8.87868	8.86205	8.72976	8.62831	8.67903	-0.183013	0.656125	0.075565
O76021	Ribosomal L1 domain-containing protein 1 OS=Homo sapiens OX=9606 GN=RSL1D1 PE=1 SV=3 - [RL1D1_HUMAN]	10.1231	9.95281	10.0379	9.95201	9.93837	9.94519	-0.0927478	0.807704	0.390932
Q9UK58	Cyclin-L1 OS=Homo sapiens OX=9606 GN=CCNL1 PE=1 SV=1 - [CCNL1_HUMAN]	9.47389	9.42539	9.44964	9.38889	9.39311	9.391	-0.0586356	0.873704	0.137655
P11142	Heat shock cognate 71 kDa protein OS=Homo sapiens OX=9606 GN=HSPA8 PE=1 SV=1 - [HSP7C_HUMAN]	9.75929	9.7717	9.7655	9.7679	9.80124	9.78457	0.019072	1.04489	0.395857
Q6NZI2	Caveolae-associated protein 1 OS=Homo sapiens OX=9606 GN=CAVIN1 PE=1 SV=1 - [CAVN1_HUMAN]	8.21374	8.47202	8.34288	8.39579	8.20931	8.30255	-0.0403287	0.911321	0.823771
P0C1Z6	TCF3 fusion partner OS=Homo sapiens OX=9606 GN=TFPT PE=1 SV=1 - [TFPT_HUMAN]	8.60689	8.43233	8.51961	8.58065	8.44027	8.51046	-0.00915313	0.979145	0.94231
P49750	YLP motif-containing protein 1 OS=Homo sapiens OX=9606 GN=YLPM1 PE=1 SV=4 - [YLPM1_HUMAN]	9.30595	9.22133	9.26364	9.18852	9.23434	9.21143	-0.0522051	0.886737	0.391283
P51991	Heterogeneous nuclear ribonucleoprotein A3 OS=Homo sapiens OX=9606 GN=HNRNPA3 PE=1 SV=2 - [ROA3_HUMAN]	10.1038	10.0075	10.0556	10.0256	10.0309	10.0283	-0.0273846	0.938891	0.627486
P60866	40S ribosomal protein S20 OS=Homo sapiens OX=9606 GN=RPS20 PE=1 SV=1 - [RS20_HUMAN]	9.55972	9.57964	9.56968	9.48126	9.53133	9.50629	-0.0633854	0.864201	0.142924
Q9NYF8	Bcl-2-associated transcription factor 1 OS=Homo sapiens OX=9606 GN=BCLAF1 PE=1 SV=2 - [BCLF1_HUMAN]	9.86844	9.84228	9.85536	9.75378	9.73501	9.7444	-0.110964	0.774526	0.0204054
P35908	Keratin, type II cytoskeletal 2 epidermal OS=Homo sapiens OX=9606 GN=KRT2 PE=1 SV=2 - [K22E_HUMAN]	9.16327	9.12366	9.14346	9.14419	9.33289	9.23854	0.0950749	1.24473	0.428001
Q9NW13	RNA-binding protein 28 OS=Homo sapiens OX=9606 GN=RBM28 PE=1 SV=3 - [RBM28_HUMAN]	9.37672	9.20287	9.28979	9.18271	9.26249	9.2226	-0.0671928	0.856658	0.555107
Q6PJT7	Zinc finger CCCH domain-containing protein 14 OS=Homo sapiens OX=9606 GN=ZC3H14 PE=1 SV=1 - [ZC3HE_HUMAN]	9.12727	9.1283	9.12779	9.04825	8.99547	9.02186	-0.105925	0.783564	0.0568364
P08621	U1 small nuclear ribonucleoprotein 70 kDa OS=Homo sapiens OX=9606 GN=SNRNP70 PE=1 SV=2 - [RU17_HUMAN]	10.0264	10.045	10.0357	10.0087	9.99989	10.0043	-0.0314194	0.930209	0.0925148
O75683	Surfeit locus protein 6 OS=Homo sapiens OX=9606 GN=SURF6 PE=1 SV=3 - [SURF6_HUMAN]	9.50525	9.53336	9.51931	9.56325	9.40967	9.48646	-0.032848	0.927154	0.714823
Q9BYX7	Putative beta-actin-like protein 3 OS=Homo sapiens OX=9606 GN=POTEKP PE=5 SV=1 - [ACTBM_HUMAN]	10.5214	10.4655	10.4934	10.465	10.5046	10.4848	-0.00863117	0.980322	0.824612
O43395	U4/U6 small nuclear ribonucleoprotein Prp3 OS=Homo sapiens OX=9606 GN=PRPF3 PE=1 SV=2 - [PRPF3_HUMAN]	9.42868	9.46036	9.44452	9.36273	9.3607	9.36172	-0.0828056	0.826408	0.0348322
Q15648	Mediator of RNA polymerase II transcription subunit 1 OS=Homo sapiens OX=9606 GN=MED1 PE=1 SV=4 - [MED1_HUMAN]	8.98624	8.96542	8.97583	9.01299	8.96069	8.98684	0.0110106	1.02568	0.733407
Q8WYQ5	Microprocessor complex subunit DGCR8 OS=Homo sapiens OX=9606 GN=DGCR8 PE=1 SV=1 - [DGCR8_HUMAN]	1	7.57646	4.28823	7.65398	7.74097	7.69748	3.40925	2565.93	0.408777
Q86VM9	Zinc finger CCCH domain-containing protein 18 OS=Homo sapiens OX=9606 GN=ZC3H18 PE=1 SV=2 - [ZCH18_HUMAN]	9.55295	9.52817	9.54056	9.35996	9.40191	9.38093	-0.159623	0.692431	0.0225099
P62136	Serine/threonine-protein phosphatase PP1-alpha catalytic subunit OS=Homo sapiens OX=9606 GN=PPP1CA PE=1 SV=1 - [PP1A_HUMAN]	9.60556	9.5361	9.57083	9.45219	9.51752	9.48486	-0.0859724	0.820404	0.213118
P62140	Serine/threonine-protein phosphatase PP1-beta catalytic subunit OS=Homo sapiens OX=9606 GN=PPP1CB PE=1 SV=3 - [PP1B_HUMAN]	9.60556	9.5361	9.57083	9.45219	9.51752	9.48486	-0.0859724	0.820404	0.213118
P36873	Serine/threonine-protein phosphatase PP1-gamma catalytic subunit OS=Homo sapiens OX=9606 GN=PPP1CC PE=1 SV=1 - [PP1G_HUMAN]	9.60556	9.5361	9.57083	9.45219	9.51752	9.48486	-0.0859724	0.820404	0.213118
O15504	Nucleoporin-like protein 2 OS=Homo sapiens OX=9606 GN=NUPL2 PE=1 SV=1 - [NUPL2_HUMAN]	8.12172	7.8771	7.99941	7.76605	7.91202	7.83904	-0.160376	0.691232	0.377122
P35637	RNA-binding protein FUS OS=Homo sapiens OX=9606 GN=FUS PE=1 SV=1 - [FUS_HUMAN]	10.3117	10.2176	10.2647	10.2702	10.1877	10.229	-0.035707	0.921071	0.625795
P05787	Keratin, type II cytoskeletal 8 OS=Homo sapiens OX=9606 GN=KRT8 PE=1 SV=7 - [K2C8_HUMAN]	8.49214	8.31909	8.40561	8.73004	8.24637	8.4882	0.082592	1.20946	0.77828
Q8NFW8	N-acylneuraminate cytidylyltransferase OS=Homo sapiens OX=9606 GN=CMAS PE=1 SV=2 - [NEUA_HUMAN]	9.28335	9.20407	9.24371	9.18718	8.86291	9.02505	-0.218657	0.604425	0.320432
Q13356	RING-type E3 ubiquitin-protein ligase PPIL2 OS=Homo sapiens OX=9606 GN=PPIL2 PE=1 SV=1 - [PPIL2_HUMAN]	7.73514	1	4.36757	7.97345	7.56102	7.76723	3.39966	2509.91	0.41972
Q03164	Histone-lysine N-methyltransferase 2A OS=Homo sapiens OX=9606 GN=KMT2A PE=1 SV=5 - [KMT2A_HUMAN]	8.81458	8.879	8.84679	8.5482	8.41475	8.48147	-0.365313	0.431208	0.0387583
Q92499	ATP-dependent RNA helicase DDX1 OS=Homo sapiens OX=9606 GN=DDX1 PE=1 SV=2 - [DDX1_HUMAN]	9.36424	9.31406	9.33915	9.26947	9.14856	9.20902	-0.130134	0.741082	0.185126
Q9UJX3	Anaphase-promoting complex subunit 7 OS=Homo sapiens OX=9606 GN=ANAPC7 PE=1 SV=4 - [APC7_HUMAN]	8.23903	8.15388	8.19646	8.1132	8.07127	8.09224	-0.104221	0.786646	0.159244
O14639	Actin-binding LIM protein 1 OS=Homo sapiens OX=9606 GN=ABLIM1 PE=1 SV=3 - [ABLM1_HUMAN]	8.86108	8.71567	8.78838	8.63038	8.51173	8.57105	-0.217325	0.606282	0.146539
P21127	Cyclin-dependent kinase 11B OS=Homo sapiens OX=9606 GN=CDK11B PE=1 SV=4 - [CD11B_HUMAN]	9.43255	9.34972	9.39113	9.29579	9.31227	9.30403	-0.0871058	0.818265	0.175222
O00567	Nucleolar protein 56 OS=Homo sapiens OX=9606 GN=NOP56 PE=1 SV=4 - [NOP56_HUMAN]	9.82441	9.70227	9.76334	9.63981	9.56022	9.60002	-0.163324	0.686555	0.154354
Q14676	Mediator of DNA damage checkpoint protein 1 OS=Homo sapiens OX=9606 GN=MDC1 PE=1 SV=3 - [MDC1_HUMAN]	9.33156	9.34005	9.3358	9.27067	9.14327	9.20697	-0.128834	0.743303	0.18106
P46013	Proliferation marker protein Ki-67 OS=Homo sapiens OX=9606 GN=MKI67 PE=1 SV=2 - [KI67_HUMAN]	10.0788	10.0135	10.0462	9.96662	9.93942	9.95302	-0.0931412	0.806973	0.119114
Q9H8H2	Probable ATP-dependent RNA helicase DDX31 OS=Homo sapiens OX=9606 GN=DDX31 PE=1 SV=2 - [DDX31_HUMAN]	9.16208	8.99376	9.07792	8.95151	9.02588	8.98869	-0.0892321	0.814269	0.434438
P22626	Heterogeneous nuclear ribonucleoproteins A2/B1 OS=Homo sapiens OX=9606 GN=HNRNPA2B1 PE=1 SV=2 - [ROA2_HUMAN]	10.6869	10.6713	10.6791	10.6263	10.6679	10.6471	-0.0320326	0.928897	0.285711
P35659	Protein DEK OS=Homo sapiens OX=9606 GN=DEK PE=1 SV=1 - [DEK_HUMAN]	9.56829	9.25692	9.41261	9.12249	9.36114	9.24182	-0.17079	0.674854	0.475724
Q58A45	PAN2-PAN3 deadenylation complex subunit PAN3 OS=Homo sapiens OX=9606 GN=PAN3 PE=1 SV=3 - [PAN3_HUMAN]	7.56178	7.29555	7.42866	7.28584	7.77765	7.53175	0.103085	1.2679	0.747747
P62841	40S ribosomal protein S15 OS=Homo sapiens OX=9606 GN=RPS15 PE=1 SV=2 - [RS15_HUMAN]	9.79028	9.72397	9.75713	9.4489	9.66691	9.5579	-0.199225	0.632084	0.222482
A5A3E0	POTE ankyrin domain family member F OS=Homo sapiens OX=9606 GN=POTEF PE=1 SV=2 - [POTEF_HUMAN]	10.5445	10.4655	10.505	10.465	10.5046	10.4848	-0.0202051	0.954542	0.692495
O95793	Double-stranded RNA-binding protein Staufen homolog 1 OS=Homo sapiens OX=9606 GN=STAU1 PE=1 SV=2 - [STAU1_HUMAN]	8.00547	8.24635	8.12591	8.14134	8.34001	8.24067	0.114769	1.30248	0.538771
P17096	High mobility group protein HMG-I/HMG-Y OS=Homo sapiens OX=9606 GN=HMGA1 PE=1 SV=3 - [HMGA1_HUMAN]	10.513	10.4586	10.4858	10.4396	10.5075	10.4735	-0.0122208	0.972253	0.805173
Q9UKV8	Protein argonaute-2 OS=Homo sapiens OX=9606 GN=AGO2 PE=1 SV=3 - [AGO2_HUMAN]	8.15741	8.11031	8.13386	8.21232	8.03251	8.12242	-0.0114403	0.974002	0.913286
P17480	Nucleolar transcription factor 1 OS=Homo sapiens OX=9606 GN=UBTF PE=1 SV=1 - [UBF1_HUMAN]	9.60391	9.55344	9.57868	9.46797	9.47937	9.47367	-0.105003	0.78523	0.0556935
Q01844	RNA-binding protein EWS OS=Homo sapiens OX=9606 GN=EWSR1 PE=1 SV=1 - [EWS_HUMAN]	9.60778	9.66102	9.6344	9.43714	9.47953	9.45834	-0.176064	0.666708	0.0353798
Q08211	ATP-dependent RNA helicase A OS=Homo sapiens OX=9606 GN=DHX9 PE=1 SV=4 - [DHX9_HUMAN]	10.4336	10.323	10.3783	10.3105	10.2163	10.2634	-0.114867	0.767597	0.254589
Q15393	Splicing factor 3B subunit 3 OS=Homo sapiens OX=9606 GN=SF3B3 PE=1 SV=4 - [SF3B3_HUMAN]	9.81942	9.82287	9.82115	9.8238	9.65744	9.74062	-0.080528	0.830753	0.435191
O43143	Pre-mRNA-splicing factor ATP-dependent RNA helicase DHX15 OS=Homo sapiens OX=9606 GN=DHX15 PE=1 SV=2 - [DHX15_HUMAN]	9.38739	9.28649	9.33694	9.21686	9.2613	9.23908	-0.0978576	0.798256	0.217849
Q14247	Src substrate cortactin OS=Homo sapiens OX=9606 GN=CTTN PE=1 SV=2 - [SRC8_HUMAN]	8.46851	8.41943	8.44397	8.82596	8.0668	8.44638	0.00240695	1.00556	0.995526
Q9P2E9	Ribosome-binding protein 1 OS=Homo sapiens OX=9606 GN=RRBP1 PE=1 SV=5 - [RRBP1_HUMAN]	9.33755	9.42968	9.38362	9.41384	9.10812	9.26098	-0.122634	0.753991	0.522702
P32969	60S ribosomal protein L9 OS=Homo sapiens OX=9606 GN=RPL9 PE=1 SV=1 - [RL9_HUMAN]	9.71872	9.68046	9.69959	9.68889	9.61431	9.6516	-0.0479945	0.895376	0.370687
Q9UHV7	Mediator of RNA polymerase II transcription subunit 13 OS=Homo sapiens OX=9606 GN=MED13 PE=1 SV=3 - [MED13_HUMAN]	8.78457	8.83063	8.8076	8.81955	8.73228	8.77592	-0.031685	0.92964	0.586556
Q9Y3A4	Ribosomal RNA-processing protein 7 homolog A OS=Homo sapiens OX=9606 GN=RRP7A PE=1 SV=2 - [RRP7A_HUMAN]	9.28904	9.2012	9.24512	9.12694	9.07884	9.10289	-0.142229	0.720727	0.104813
Q9Y4A5	Transformation/transcription domain-associated protein OS=Homo sapiens OX=9606 GN=TRRAP PE=1 SV=3 - [TRRAP_HUMAN]	8.80318	8.55855	8.68086	8.75242	8.5287	8.64056	-0.0403028	0.911375	0.83055
P17535	Transcription factor jun-D OS=Homo sapiens OX=9606 GN=JUND PE=1 SV=3 - [JUND_HUMAN]	8.58068	1	4.79034	8.61005	8.40152	8.50578	3.71545	5193.32	0.430476
P62979	Ubiquitin-40S ribosomal protein S27a OS=Homo sapiens OX=9606 GN=RPS27A PE=1 SV=2 - [RS27A_HUMAN]	9.51059	9.75969	9.63514	9.48036	9.58062	9.53049	-0.10465	0.785869	0.517305
P61247	40S ribosomal protein S3a OS=Homo sapiens OX=9606 GN=RPS3A PE=1 SV=2 - [RS3A_HUMAN]	9.943	9.84	9.8915	9.72183	9.76432	9.74308	-0.148422	0.710522	0.116725
P26196	Probable ATP-dependent RNA helicase DDX6 OS=Homo sapiens OX=9606 GN=DDX6 PE=1 SV=2 - [DDX6_HUMAN]	8.60561	8.40283	8.50422	8.29401	8.17277	8.23339	-0.270829	0.536008	0.148903
O60293	Zinc finger C3H1 domain-containing protein OS=Homo sapiens OX=9606 GN=ZFC3H1 PE=1 SV=3 - [ZC3H1_HUMAN]	9.40629	9.3162	9.36124	9.33496	9.28778	9.31137	-0.0498737	0.89151	0.430094
P38432	Coilin OS=Homo sapiens OX=9606 GN=COIL PE=1 SV=1 - [COIL_HUMAN]	8.31981	8.32169	8.32075	8.36161	8.08627	8.22394	-0.0968093	0.800186	0.554767
Q92759	General transcription factor IIH subunit 4 OS=Homo sapiens OX=9606 GN=GTF2H4 PE=1 SV=1 - [TF2H4_HUMAN]	8.2679	7.98231	8.1251	8.00546	7.93199	7.96872	-0.156379	0.697624	0.400021
Q96SB4	SRSF protein kinase 1 OS=Homo sapiens OX=9606 GN=SRPK1 PE=1 SV=2 - [SRPK1_HUMAN]	8.4858	8.53868	8.51224	8.45009	8.32414	8.38712	-0.125122	0.749684	0.208428
P62269	40S ribosomal protein S18 OS=Homo sapiens OX=9606 GN=RPS18 PE=1 SV=3 - [RS18_HUMAN]	9.87284	9.74841	9.81062	9.67958	9.6051	9.64234	-0.168284	0.67876	0.146043
P55795	Heterogeneous nuclear ribonucleoprotein H2 OS=Homo sapiens OX=9606 GN=HNRNPH2 PE=1 SV=1 - [HNRH2_HUMAN]	9.84619	9.79275	9.81947	9.92859	9.59086	9.75972	-0.0597469	0.871471	0.760101
P49336	Cyclin-dependent kinase 8 OS=Homo sapiens OX=9606 GN=CDK8 PE=1 SV=1 - [CDK8_HUMAN]	8.84808	8.90361	8.87585	8.65724	8.889	8.77312	-0.102726	0.789358	0.4795
Q9GZR2	RNA exonuclease 4 OS=Homo sapiens OX=9606 GN=REXO4 PE=1 SV=2 - [REXO4_HUMAN]	8.87491	8.67389	8.7744	8.76458	8.95578	8.86018	0.0857808	1.21837	0.599355
P49756	RNA-binding protein 25 OS=Homo sapiens OX=9606 GN=RBM25 PE=1 SV=3 - [RBM25_HUMAN]	10.0347	9.97484	10.0048	10.0136	9.83273	9.92317	-0.0816106	0.828685	0.481912
Q96L91	E1A-binding protein p400 OS=Homo sapiens OX=9606 GN=EP400 PE=1 SV=4 - [EP400_HUMAN]	8.39629	8.30083	8.34856	8.19298	8.29556	8.24427	-0.104288	0.786525	0.275056
Q9Y6J9	TAF6-like RNA polymerase II p300/CBP-associated factor-associated factor 65 kDa subunit 6L OS=Homo sapiens OX=9606 GN=TAF6L PE=1 SV=1 - [TAF6L_HUMAN]	8.1503	7.87065	8.01047	8.26759	1	4.63379	-3.37668	0.000420072	0.451146
Q00839	Heterogeneous nuclear ribonucleoprotein U OS=Homo sapiens OX=9606 GN=HNRNPU PE=1 SV=6 - [HNRPU_HUMAN]	10.6629	10.6194	10.6412	10.5383	10.5746	10.5564	-0.0847288	0.822756	0.0960016
Q07955	Serine/arginine-rich splicing factor 1 OS=Homo sapiens OX=9606 GN=SRSF1 PE=1 SV=2 - [SRSF1_HUMAN]	10.2886	10.2255	10.257	10.2194	9.88416	10.0518	-0.205273	0.623342	0.351909
Q10570	Cleavage and polyadenylation specificity factor subunit 1 OS=Homo sapiens OX=9606 GN=CPSF1 PE=1 SV=2 - [CPSF1_HUMAN]	9.25627	9.12906	9.19266	9.15161	9.08225	9.11693	-0.0757327	0.839977	0.405563
Q9BZE4	Nucleolar GTP-binding protein 1 OS=Homo sapiens OX=9606 GN=GTPBP4 PE=1 SV=3 - [NOG1_HUMAN]	9.88733	9.7599	9.82361	9.67937	9.62568	9.65252	-0.171088	0.674391	0.131785
Q9BZJ0	Crooked neck-like protein 1 OS=Homo sapiens OX=9606 GN=CRNKL1 PE=1 SV=4 - [CRNL1_HUMAN]	8.68199	8.81459	8.74829	8.80951	8.73302	8.77127	0.0229784	1.05433	0.792355
Q8NI27	THO complex subunit 2 OS=Homo sapiens OX=9606 GN=THOC2 PE=1 SV=2 - [THOC2_HUMAN]	9.16251	9.15139	9.15695	9.13283	9.08548	9.10916	-0.0477949	0.895788	0.188331
Q15014	Mortality factor 4-like protein 2 OS=Homo sapiens OX=9606 GN=MORF4L2 PE=1 SV=1 - [MO4L2_HUMAN]	7.98862	7.99281	7.99072	7.9286	8.11971	8.02416	0.0334403	1.08004	0.759842
Q92797	Symplekin OS=Homo sapiens OX=9606 GN=SYMPK PE=1 SV=2 - [SYMPK_HUMAN]	8.06149	8.28379	8.17264	8.29895	8.18061	8.23978	0.0671367	1.16718	0.647234
Q7Z7K6	Centromere protein V OS=Homo sapiens OX=9606 GN=CENPV PE=1 SV=1 - [CENPV_HUMAN]	8.21853	8.02314	8.12083	8.05497	8.01775	8.03636	-0.0844722	0.823243	0.48513
P18583	Protein SON OS=Homo sapiens OX=9606 GN=SON PE=1 SV=4 - [SON_HUMAN]	9.05582	8.97328	9.01455	8.96749	8.84528	8.90639	-0.108165	0.779535	0.280073
Q9P275	Ubiquitin carboxyl-terminal hydrolase 36 OS=Homo sapiens OX=9606 GN=USP36 PE=1 SV=4 - [UBP36_HUMAN]	8.96976	8.75307	8.86141	8.87115	8.55434	8.71275	-0.148668	0.710121	0.519587
Q8TDD1	ATP-dependent RNA helicase DDX54 OS=Homo sapiens OX=9606 GN=DDX54 PE=1 SV=2 - [DDX54_HUMAN]	9.29506	9.36647	9.33076	9.27179	9.06716	9.16948	-0.161285	0.689787	0.275073
Q02880	DNA topoisomerase 2-beta OS=Homo sapiens OX=9606 GN=TOP2B PE=1 SV=3 - [TOP2B_HUMAN]	9.90469	9.78804	9.84636	9.77642	9.70058	9.7385	-0.10786	0.780082	0.26118
Q00610	Clathrin heavy chain 1 OS=Homo sapiens OX=9606 GN=CLTC PE=1 SV=5 - [CLH1_HUMAN]	9.01055	8.9675	8.98902	8.96725	8.96537	8.96631	-0.0227144	0.949042	0.402272
Q15007	Pre-mRNA-splicing regulator WTAP OS=Homo sapiens OX=9606 GN=WTAP PE=1 SV=2 - [FL2D_HUMAN]	9.02135	9.02348	9.02242	8.94484	8.96703	8.95593	-0.066485	0.858055	0.0269802
O15446	DNA-directed RNA polymerase I subunit RPA34 OS=Homo sapiens OX=9606 GN=CD3EAP PE=1 SV=1 - [RPA34_HUMAN]	9.89538	9.83312	9.86425	9.79012	9.75113	9.77063	-0.0936193	0.806085	0.125571
Q7L014	Probable ATP-dependent RNA helicase DDX46 OS=Homo sapiens OX=9606 GN=DDX46 PE=1 SV=2 - [DDX46_HUMAN]	9.48962	9.42325	9.45644	9.46577	9.38348	9.42462	-0.0318128	0.929367	0.608394
Q9HB58	Sp110 nuclear body protein OS=Homo sapiens OX=9606 GN=SP110 PE=1 SV=5 - [SP110_HUMAN]	1	7.44369	4.22184	7.46211	1	4.23105	0.00920911	1.02143	0.998573
Q96FQ6	Protein S100-A16 OS=Homo sapiens OX=9606 GN=S100A16 PE=1 SV=1 - [S10AG_HUMAN]	8.45292	8.997	8.72496	8.65293	8.5167	8.58482	-0.140145	0.724194	0.666824
Q9P258	Protein RCC2 OS=Homo sapiens OX=9606 GN=RCC2 PE=1 SV=2 - [RCC2_HUMAN]	8.13448	8.48243	8.30845	8.31333	8.17052	8.24193	-0.0665268	0.857972	0.757333
Q15365	Poly(rC)-binding protein 1 OS=Homo sapiens OX=9606 GN=PCBP1 PE=1 SV=2 - [PCBP1_HUMAN]	9.37364	9.2966	9.33512	9.09592	9.18076	9.13834	-0.196774	0.635661	0.0753338
P19525	Interferon-induced, double-stranded RNA-activated protein kinase OS=Homo sapiens OX=9606 GN=EIF2AK2 PE=1 SV=2 - [E2AK2_HUMAN]	8.03006	8.04056	8.03531	7.88926	1	4.44463	-3.59068	0.00025664	0.406674
Q96CW1	AP-2 complex subunit mu OS=Homo sapiens OX=9606 GN=AP2M1 PE=1 SV=2 - [AP2M1_HUMAN]	9.97703	9.93348	9.95525	9.79875	9.68806	9.74341	-0.211849	0.613976	0.0705707
P04264	Keratin, type II cytoskeletal 1 OS=Homo sapiens OX=9606 GN=KRT1 PE=1 SV=6 - [K2C1_HUMAN]	9.66699	9.44734	9.55717	9.33766	9.72617	9.53191	-0.0252513	0.943515	0.92024
Q5BKZ1	DBIRD complex subunit ZNF326 OS=Homo sapiens OX=9606 GN=ZNF326 PE=1 SV=2 - [ZN326_HUMAN]	8.7596	8.59575	8.67768	8.79447	8.68705	8.74076	0.0630837	1.15634	0.58559
Q9NVU7	Protein SDA1 homolog OS=Homo sapiens OX=9606 GN=SDAD1 PE=1 SV=3 - [SDA1_HUMAN]	9.16829	8.81572	8.99201	8.83563	8.62525	8.73044	-0.261566	0.547562	0.330639
Q8NE71	ATP-binding cassette sub-family F member 1 OS=Homo sapiens OX=9606 GN=ABCF1 PE=1 SV=2 - [ABCF1_HUMAN]	8.76569	8.89263	8.82916	8.68099	8.66937	8.67518	-0.153977	0.701493	0.137002
Q16698	2,4-dienoyl-CoA reductase, mitochondrial OS=Homo sapiens OX=9606 GN=DECR1 PE=1 SV=1 - [DECR_HUMAN]	9.25806	9.15475	9.20641	9.15903	9.0311	9.09507	-0.111339	0.773857	0.308388
Q9NX24	H/ACA ribonucleoprotein complex subunit 2 OS=Homo sapiens OX=9606 GN=NHP2 PE=1 SV=1 - [NHP2_HUMAN]	9.1381	9.02429	9.0812	9.10602	8.94467	9.02535	-0.0558489	0.879328	0.628596
P42696	RNA-binding protein 34 OS=Homo sapiens OX=9606 GN=RBM34 PE=1 SV=2 - [RBM34_HUMAN]	8.57322	8.49478	8.534	8.59386	8.32533	8.45959	-0.0744074	0.842544	0.647933
O75475	PC4 and SFRS1-interacting protein OS=Homo sapiens OX=9606 GN=PSIP1 PE=1 SV=1 - [PSIP1_HUMAN]	9.85943	9.82222	9.84082	9.71068	9.66976	9.69022	-0.150605	0.706961	0.0321092
Q9Y3U8	60S ribosomal protein L36 OS=Homo sapiens OX=9606 GN=RPL36 PE=1 SV=3 - [RL36_HUMAN]	10.0299	9.90243	9.96619	9.79966	9.82151	9.81058	-0.155608	0.698864	0.137935
Q9Y6V7	Probable ATP-dependent RNA helicase DDX49 OS=Homo sapiens OX=9606 GN=DDX49 PE=1 SV=1 - [DDX49_HUMAN]	9.05448	9.018	9.03624	9.02205	8.66098	8.84152	-0.194722	0.638672	0.395519
Q9H0H5	Rac GTPase-activating protein 1 OS=Homo sapiens OX=9606 GN=RACGAP1 PE=1 SV=1 - [RGAP1_HUMAN]	8.68452	8.56398	8.62425	8.56566	8.41289	8.48928	-0.134969	0.732876	0.299746
Q15050	Ribosome biogenesis regulatory protein homolog OS=Homo sapiens OX=9606 GN=RRS1 PE=1 SV=2 - [RRS1_HUMAN]	9.18562	9.03338	9.1095	8.98071	8.79876	8.88973	-0.219763	0.602889	0.205122
Q99590	Protein SCAF11 OS=Homo sapiens OX=9606 GN=SCAF11 PE=1 SV=2 - [SCAFB_HUMAN]	8.91866	8.75315	8.83591	8.80174	8.63763	8.71968	-0.116225	0.7652	0.423681
P62906	60S ribosomal protein L10a OS=Homo sapiens OX=9606 GN=RPL10A PE=1 SV=2 - [RL10A_HUMAN]	10.0701	9.90297	9.98652	9.77869	9.86507	9.82188	-0.164632	0.684491	0.222131
O00515	Ladinin-1 OS=Homo sapiens OX=9606 GN=LAD1 PE=1 SV=2 - [LAD1_HUMAN]	9.44668	9.14827	9.29748	9.18608	9.14561	9.16585	-0.131629	0.738534	0.474193
Q15652	Probable JmjC domain-containing histone demethylation protein 2C OS=Homo sapiens OX=9606 GN=JMJD1C PE=1 SV=2 - [JHD2C_HUMAN]	7.85586	8.1746	8.01523	8.08316	7.59148	7.83732	-0.177915	0.663872	0.605436
O75533	Splicing factor 3B subunit 1 OS=Homo sapiens OX=9606 GN=SF3B1 PE=1 SV=3 - [SF3B1_HUMAN]	10.0782	9.89529	9.98672	9.90459	9.83845	9.87152	-0.115198	0.767013	0.357797
P31943	Heterogeneous nuclear ribonucleoprotein H OS=Homo sapiens OX=9606 GN=HNRNPH1 PE=1 SV=4 - [HNRH1_HUMAN]	9.89296	9.8253	9.85913	9.92859	9.64449	9.78654	-0.0725955	0.846067	0.668357
O14979	Heterogeneous nuclear ribonucleoprotein D-like OS=Homo sapiens OX=9606 GN=HNRNPDL PE=1 SV=3 - [HNRDL_HUMAN]	9.6852	9.65885	9.67203	9.55341	9.53832	9.54586	-0.126164	0.747886	0.0141776
Q9HC36	rRNA methyltransferase 3, mitochondrial OS=Homo sapiens OX=9606 GN=MRM3 PE=1 SV=2 - [MRM3_HUMAN]	8.5461	8.54469	8.54539	8.45869	8.37007	8.41438	-0.131012	0.739585	0.0979105
O95400	CD2 antigen cytoplasmic tail-binding protein 2 OS=Homo sapiens OX=9606 GN=CD2BP2 PE=1 SV=1 - [CD2B2_HUMAN]	8.92862	8.59531	8.76197	8.50062	8.41114	8.45588	-0.306089	0.494209	0.218081
Q9H0A0	RNA cytidine acetyltransferase OS=Homo sapiens OX=9606 GN=NAT10 PE=1 SV=2 - [NAT10_HUMAN]	9.79954	9.73616	9.76785	9.68319	9.58153	9.63236	-0.135487	0.732004	0.1521
P62244	40S ribosomal protein S15a OS=Homo sapiens OX=9606 GN=RPS15A PE=1 SV=2 - [RS15A_HUMAN]	8.85089	8.78608	8.81848	8.81209	8.68168	8.74689	-0.0715963	0.848015	0.429127
Q69YN4	Protein virilizer homolog OS=Homo sapiens OX=9606 GN=VIRMA PE=1 SV=2 - [VIR_HUMAN]	9.2538	9.16815	9.21097	9.20986	8.90672	9.05829	-0.152684	0.703584	0.434617
P78332	RNA-binding protein 6 OS=Homo sapiens OX=9606 GN=RBM6 PE=1 SV=5 - [RBM6_HUMAN]	8.73632	8.68475	8.71053	8.64537	8.57736	8.61137	-0.0991674	0.795852	0.145763
O00472	RNA polymerase II elongation factor ELL2 OS=Homo sapiens OX=9606 GN=ELL2 PE=1 SV=2 - [ELL2_HUMAN]	1	8.70603	4.85302	8.56805	1	4.78403	-0.0689905	0.853119	0.990967
Q9NZM5	Ribosome biogenesis protein NOP53 OS=Homo sapiens OX=9606 GN=NOP53 PE=1 SV=2 - [NOP53_HUMAN]	8.88873	8.97668	8.9327	8.94179	8.81713	8.87946	-0.0532466	0.884613	0.557407
Q9UNZ5	Leydig cell tumor 10 kDa protein homolog OS=Homo sapiens OX=9606 GN=C19orf53 PE=1 SV=1 - [L10K_HUMAN]	9.09756	8.96351	9.03054	8.72283	8.97183	8.84733	-0.183204	0.655836	0.324477
Q14978	Nucleolar and coiled-body phosphoprotein 1 OS=Homo sapiens OX=9606 GN=NOLC1 PE=1 SV=2 - [NOLC1_HUMAN]	10.0561	9.9801	10.0181	9.8696	9.94401	9.90681	-0.111304	0.77392	0.17147
P23246	Splicing factor, proline- and glutamine-rich OS=Homo sapiens OX=9606 GN=SFPQ PE=1 SV=2 - [SFPQ_HUMAN]	10.6394	10.5975	10.6185	10.4382	10.4917	10.465	-0.153491	0.702278	0.0457571
Q8WVX9	Fatty acyl-CoA reductase 1 OS=Homo sapiens OX=9606 GN=FAR1 PE=1 SV=1 - [FACR1_HUMAN]	8.09084	7.96918	8.03001	8.19144	7.93392	8.06268	0.0326723	1.07813	0.839861
Q68DK7	Male-specific lethal 1 homolog OS=Homo sapiens OX=9606 GN=MSL1 PE=1 SV=3 - [MSL1_HUMAN]	8.37515	8.27469	8.32492	8.13882	8.20781	8.17332	-0.151602	0.705339	0.13064
P51948	CDK-activating kinase assembly factor MAT1 OS=Homo sapiens OX=9606 GN=MNAT1 PE=1 SV=1 - [MAT1_HUMAN]	8.25417	8.31484	8.28451	8.32689	8.1262	8.22655	-0.0579577	0.875069	0.635897
Q9H3D4	Tumor protein 63 OS=Homo sapiens OX=9606 GN=TP63 PE=1 SV=1 - [P63_HUMAN]	9.62933	9.64239	9.63586	9.52433	9.4663	9.49531	-0.140543	0.723531	0.041987
Q9BUJ2	Heterogeneous nuclear ribonucleoprotein U-like protein 1 OS=Homo sapiens OX=9606 GN=HNRNPUL1 PE=1 SV=2 - [HNRL1_HUMAN]	9.59153	9.41929	9.50541	9.39006	8.95499	9.17252	-0.332889	0.464634	0.290744
Q07065	Cytoskeleton-associated protein 4 OS=Homo sapiens OX=9606 GN=CKAP4 PE=1 SV=2 - [CKAP4_HUMAN]	9.281	9.3728	9.3269	9.23449	9.18387	9.20918	-0.117718	0.762573	0.153795
Q9UG63	ATP-binding cassette sub-family F member 2 OS=Homo sapiens OX=9606 GN=ABCF2 PE=1 SV=2 - [ABCF2_HUMAN]	8.72047	8.74987	8.73517	8.55184	8.4857	8.51877	-0.2164	0.607575	0.026846
Q13151	Heterogeneous nuclear ribonucleoprotein A0 OS=Homo sapiens OX=9606 GN=HNRNPA0 PE=1 SV=1 - [ROA0_HUMAN]	9.50003	9.49036	9.49519	9.52021	9.1828	9.3515	-0.143692	0.718304	0.484233
Q9HAU0	Pleckstrin homology domain-containing family A member 5 OS=Homo sapiens OX=9606 GN=PLEKHA5 PE=1 SV=1 - [PKHA5_HUMAN]	8.74918	8.83509	8.79213	8.73803	8.70777	8.7229	-0.0692342	0.85264	0.267861
Q12905	Interleukin enhancer-binding factor 2 OS=Homo sapiens OX=9606 GN=ILF2 PE=1 SV=2 - [ILF2_HUMAN]	9.86116	9.78426	9.82271	9.7394	9.62271	9.68105	-0.141658	0.721676	0.179834
Q8NAV1	Pre-mRNA-splicing factor 38A OS=Homo sapiens OX=9606 GN=PRPF38A PE=1 SV=1 - [PR38A_HUMAN]	9.24122	9.16155	9.20139	8.97147	8.96569	8.96858	-0.232804	0.585054	0.0281981
O60508	Pre-mRNA-processing factor 17 OS=Homo sapiens OX=9606 GN=CDC40 PE=1 SV=1 - [PRP17_HUMAN]	8.32499	8.39649	8.36074	8.44009	8.13203	8.28606	-0.0746744	0.842026	0.68326
P62750	60S ribosomal protein L23a OS=Homo sapiens OX=9606 GN=RPL23A PE=1 SV=1 - [RL23A_HUMAN]	9.76816	9.62766	9.69791	9.56161	9.67186	9.61673	-0.0811788	0.829509	0.459262
P23396	40S ribosomal protein S3 OS=Homo sapiens OX=9606 GN=RPS3 PE=1 SV=2 - [RS3_HUMAN]	9.83362	9.76734	9.80048	9.70181	9.59003	9.64592	-0.154561	0.700551	0.140447
Q9BUQ8	Probable ATP-dependent RNA helicase DDX23 OS=Homo sapiens OX=9606 GN=DDX23 PE=1 SV=3 - [DDX23_HUMAN]	9.368	9.29993	9.33397	9.37545	9.2643	9.31987	-0.0140967	0.968062	0.848806
P42285	Exosome RNA helicase MTR4 OS=Homo sapiens OX=9606 GN=MTREX PE=1 SV=3 - [MTREX_HUMAN]	9.75833	9.63175	9.69504	9.57133	9.51306	9.54219	-0.152849	0.703318	0.159503
P62263	40S ribosomal protein S14 OS=Homo sapiens OX=9606 GN=RPS14 PE=1 SV=3 - [RS14_HUMAN]	9.92317	9.81239	9.86778	9.7752	9.79256	9.78388	-0.0838999	0.824328	0.273214
O15417	Trinucleotide repeat-containing gene 18 protein OS=Homo sapiens OX=9606 GN=TNRC18 PE=1 SV=3 - [TNC18_HUMAN]	1	7.50767	4.25384	1	8.11164	4.55582	0.301981	2.00438	0.955741
Q9GZR7	ATP-dependent RNA helicase DDX24 OS=Homo sapiens OX=9606 GN=DDX24 PE=1 SV=1 - [DDX24_HUMAN]	9.81589	9.65109	9.73349	9.62282	9.59697	9.60989	-0.123594	0.752326	0.276593
Q99459	Cell division cycle 5-like protein OS=Homo sapiens OX=9606 GN=CDC5L PE=1 SV=2 - [CDC5L_HUMAN]	9.55135	9.36824	9.45979	9.42715	9.40463	9.41589	-0.0439046	0.903848	0.681034
Q13427	Peptidyl-prolyl cis-trans isomerase G OS=Homo sapiens OX=9606 GN=PPIG PE=1 SV=2 - [PPIG_HUMAN]	9.01689	8.91127	8.96408	8.78483	8.98279	8.88381	-0.0802724	0.831242	0.548544
Q9Y4E5	E3 SUMO-protein ligase ZNF451 OS=Homo sapiens OX=9606 GN=ZNF451 PE=1 SV=2 - [ZN451_HUMAN]	7.89205	7.92465	7.90835	8.0271	8.04454	8.03582	0.127471	1.34113	0.0203948
Q71SY5	Mediator of RNA polymerase II transcription subunit 25 OS=Homo sapiens OX=9606 GN=MED25 PE=1 SV=2 - [MED25_HUMAN]	1	8.56491	4.78245	8.41345	8.35703	8.38524	3.60279	4006.7	0.441382
O60264	SWI/SNF-related matrix-associated actin-dependent regulator of chromatin subfamily A member 5 OS=Homo sapiens OX=9606 GN=SMARCA5 PE=1 SV=1 - [SMCA5_HUMAN]	8.91527	8.74602	8.83064	8.69288	8.65188	8.67238	-0.158263	0.694604	0.21076
O95104	Splicing factor, arginine/serine-rich 15 OS=Homo sapiens OX=9606 GN=SCAF4 PE=1 SV=3 - [SFR15_HUMAN]	8.48813	8.90771	8.69792	8.58208	8.34218	8.46213	-0.235795	0.581039	0.432107
Q9UKV3	Apoptotic chromatin condensation inducer in the nucleus OS=Homo sapiens OX=9606 GN=ACIN1 PE=1 SV=2 - [ACINU_HUMAN]	9.73493	9.71531	9.72512	9.66576	9.63458	9.65017	-0.0749455	0.841501	0.0554213
O75643	U5 small nuclear ribonucleoprotein 200 kDa helicase OS=Homo sapiens OX=9606 GN=SNRNP200 PE=1 SV=2 - [U520_HUMAN]	9.61793	9.56342	9.59068	9.55467	9.39564	9.47516	-0.115519	0.766445	0.303089
P11940	Polyadenylate-binding protein 1 OS=Homo sapiens OX=9606 GN=PABPC1 PE=1 SV=2 - [PABP1_HUMAN]	9.15771	9.18692	9.17232	9.05037	9.08628	9.06833	-0.103991	0.787063	0.0461422
Q9BY77	Polymerase delta-interacting protein 3 OS=Homo sapiens OX=9606 GN=POLDIP3 PE=1 SV=2 - [PDIP3_HUMAN]	9.48234	9.37836	9.43035	9.36506	9.21903	9.29204	-0.138308	0.727264	0.262792
Q7L0Y3	tRNA methyltransferase 10 homolog C OS=Homo sapiens OX=9606 GN=TRMT10C PE=1 SV=2 - [TM10C_HUMAN]	8.601	8.91963	8.76032	8.84292	8.42939	8.63615	-0.124164	0.751339	0.681189
Q9NQ55	Suppressor of SWI4 1 homolog OS=Homo sapiens OX=9606 GN=PPAN PE=2 SV=1 - [SSF1_HUMAN]	9.16531	8.95603	9.06067	9.12163	8.91805	9.01984	-0.0408311	0.910267	0.805983
P35240	Merlin OS=Homo sapiens OX=9606 GN=NF2 PE=1 SV=1 - [MERL_HUMAN]	8.45436	8.23955	8.34696	8.26559	7.98246	8.12402	-0.222933	0.598503	0.336379
Q9Y265	RuvB-like 1 OS=Homo sapiens OX=9606 GN=RUVBL1 PE=1 SV=1 - [RUVB1_HUMAN]	9.78547	9.78646	9.78597	9.75949	9.62569	9.69259	-0.0933739	0.80654	0.297577
P14923	Junction plakoglobin OS=Homo sapiens OX=9606 GN=JUP PE=1 SV=3 - [PLAK_HUMAN]	8.93817	8.84236	8.89027	8.82308	8.68788	8.75548	-0.134787	0.733184	0.245295
P39019	40S ribosomal protein S19 OS=Homo sapiens OX=9606 GN=RPS19 PE=1 SV=2 - [RS19_HUMAN]	9.73682	9.77047	9.75364	9.61959	9.70568	9.66263	-0.0910105	0.810942	0.187747
P07996	Thrombospondin-1 OS=Homo sapiens OX=9606 GN=THBS1 PE=1 SV=2 - [TSP1_HUMAN]	8.33566	8.05196	8.19381	8.32188	8.19482	8.25835	0.0645406	1.16022	0.718264
Q8IZL8	Proline-, glutamic acid- and leucine-rich protein 1 OS=Homo sapiens OX=9606 GN=PELP1 PE=1 SV=2 - [PELP1_HUMAN]	9.66492	9.62267	9.6438	9.52508	9.52815	9.52662	-0.11718	0.763519	0.0311416
Q9P206	Uncharacterized protein KIAA1522 OS=Homo sapiens OX=9606 GN=KIAA1522 PE=1 SV=2 - [K1522_HUMAN]	8.56317	8.5785	8.57083	8.31487	8.1293	8.22208	-0.348751	0.44797	0.0644503
P56537	Eukaryotic translation initiation factor 6 OS=Homo sapiens OX=9606 GN=EIF6 PE=1 SV=1 - [IF6_HUMAN]	9.70936	9.52973	9.61955	9.33619	9.30167	9.31893	-0.300615	0.500478	0.0814194
Q9BTT4	Mediator of RNA polymerase II transcription subunit 10 OS=Homo sapiens OX=9606 GN=MED10 PE=1 SV=1 - [MED10_HUMAN]	8.00233	1	4.50117	7.54271	8.05018	7.79645	3.29528	1973.71	0.446963
Q8NEF9	Serum response factor-binding protein 1 OS=Homo sapiens OX=9606 GN=SRFBP1 PE=1 SV=1 - [SRFB1_HUMAN]	9.09942	8.93964	9.01953	8.81639	8.87472	8.84555	-0.173974	0.669925	0.177432
Q9Y5S9	RNA-binding protein 8A OS=Homo sapiens OX=9606 GN=RBM8A PE=1 SV=1 - [RBM8A_HUMAN]	9.96257	9.47464	9.7186	9.37085	9.51848	9.44467	-0.273936	0.532187	0.394947
Q53GS9	U4/U6.U5 tri-snRNP-associated protein 2 OS=Homo sapiens OX=9606 GN=USP39 PE=1 SV=2 - [SNUT2_HUMAN]	9.33256	9.46638	9.39947	9.41007	9.17159	9.29083	-0.108647	0.77867	0.510156
Q96CB8	Integrator complex subunit 12 OS=Homo sapiens OX=9606 GN=INTS12 PE=1 SV=1 - [INT12_HUMAN]	8.32255	8.65538	8.48897	8.39303	8.32008	8.35656	-0.132409	0.73721	0.518377
Q6P4R8	Nuclear factor related to kappa-B-binding protein OS=Homo sapiens OX=9606 GN=NFRKB PE=1 SV=2 - [NFRKB_HUMAN]	8.8562	8.90776	8.88198	8.79831	8.76873	8.78352	-0.0984592	0.797151	0.0802758
Q9H9G7	Protein argonaute-3 OS=Homo sapiens OX=9606 GN=AGO3 PE=1 SV=2 - [AGO3_HUMAN]	8.27762	8.39492	8.33627	8.20411	8.16637	8.18524	-0.151028	0.706273	0.133825
O94906	Pre-mRNA-processing factor 6 OS=Homo sapiens OX=9606 GN=PRPF6 PE=1 SV=1 - [PRP6_HUMAN]	9.40641	9.36304	9.38472	9.30128	9.30642	9.30385	-0.0808727	0.830094	0.0657966
O75369	Filamin-B OS=Homo sapiens OX=9606 GN=FLNB PE=1 SV=2 - [FLNB_HUMAN]	9.46072	9.1538	9.30726	9.08076	9.07424	9.0775	-0.229764	0.589164	0.273109
Q96C57	Protein CUSTOS OS=Homo sapiens OX=9606 GN=CUSTOS PE=1 SV=2 - [CSTOS_HUMAN]	9.04532	8.71998	8.88265	8.67498	8.64827	8.66163	-0.221025	0.601139	0.308391
P04259	Keratin, type II cytoskeletal 6B OS=Homo sapiens OX=9606 GN=KRT6B PE=1 SV=5 - [K2C6B_HUMAN]	9.17304	9.10998	9.14151	9.21308	9.36846	9.29077	0.149261	1.41014	0.21701
Q53TQ3	INO80 complex subunit D OS=Homo sapiens OX=9606 GN=INO80D PE=1 SV=2 - [IN80D_HUMAN]	9.05225	8.9027	8.97747	9.06983	8.84516	8.95749	-0.0199764	0.955044	0.895896
P00367	Glutamate dehydrogenase 1, mitochondrial OS=Homo sapiens OX=9606 GN=GLUD1 PE=1 SV=2 - [DHE3_HUMAN]	9.23004	9.3073	9.26867	8.99942	9.05334	9.02638	-0.242285	0.57242	0.0357903
Q9UBU9	Nuclear RNA export factor 1 OS=Homo sapiens OX=9606 GN=NXF1 PE=1 SV=1 - [NXF1_HUMAN]	8.44394	8.45939	8.45167	8.43669	8.54835	8.49252	0.0408521	1.09863	0.543895
Q15811	Intersectin-1 OS=Homo sapiens OX=9606 GN=ITSN1 PE=1 SV=3 - [ITSN1_HUMAN]	8.47762	8.57168	8.52465	8.39374	8.37484	8.38429	-0.140357	0.723841	0.099659
Q9UFC0	Leucine-rich repeat and WD repeat-containing protein 1 OS=Homo sapiens OX=9606 GN=LRWD1 PE=1 SV=2 - [LRWD1_HUMAN]	8.4299	8.58662	8.50826	8.50624	8.35819	8.43222	-0.0760399	0.839383	0.553641
P55081	Microfibrillar-associated protein 1 OS=Homo sapiens OX=9606 GN=MFAP1 PE=1 SV=2 - [MFAP1_HUMAN]	8.91306	8.44078	8.67692	8.78838	8.58984	8.68911	0.0121902	1.02847	0.966369
Q7Z2E3	Aprataxin OS=Homo sapiens OX=9606 GN=APTX PE=1 SV=2 - [APTX_HUMAN]	8.99361	8.59704	8.79533	8.63817	8.53638	8.58727	-0.208054	0.619364	0.416423
Q9UMS4	Pre-mRNA-processing factor 19 OS=Homo sapiens OX=9606 GN=PRPF19 PE=1 SV=1 - [PRP19_HUMAN]	9.91264	9.9195	9.91607	9.85714	9.74749	9.80231	-0.113758	0.769559	0.174184
Q9Y6J0	Calcineurin-binding protein cabin-1 OS=Homo sapiens OX=9606 GN=CABIN1 PE=1 SV=1 - [CABIN_HUMAN]	8.1072	8.10658	8.10689	7.81562	7.93949	7.87755	-0.229337	0.589743	0.0658165
Q8WWY3	U4/U6 small nuclear ribonucleoprotein Prp31 OS=Homo sapiens OX=9606 GN=PRPF31 PE=1 SV=2 - [PRP31_HUMAN]	9.49877	9.51106	9.50491	9.4218	9.30374	9.36277	-0.142141	0.720873	0.138923
Q8NEY8	Periphilin-1 OS=Homo sapiens OX=9606 GN=PPHLN1 PE=1 SV=2 - [PPHLN_HUMAN]	9.03097	8.958	8.99449	8.95127	8.92167	8.93647	-0.0580153	0.874953	0.278563
P49761	Dual specificity protein kinase CLK3 OS=Homo sapiens OX=9606 GN=CLK3 PE=1 SV=3 - [CLK3_HUMAN]	8.65478	8.37372	8.51425	8.53739	8.1937	8.36555	-0.148705	0.710059	0.571922
Q9NXS2	Glutaminyl-peptide cyclotransferase-like protein OS=Homo sapiens OX=9606 GN=QPCTL PE=1 SV=2 - [QPCTL_HUMAN]	7.99561	8.08414	8.03988	7.90671	7.63274	7.76973	-0.270148	0.536849	0.201389
P54132	Bloom syndrome protein OS=Homo sapiens OX=9606 GN=BLM PE=1 SV=1 - [BLM_HUMAN]	8.70595	8.71357	8.70976	8.59329	8.36799	8.48064	-0.229121	0.590037	0.179111
Q9Y230	RuvB-like 2 OS=Homo sapiens OX=9606 GN=RUVBL2 PE=1 SV=3 - [RUVB2_HUMAN]	9.47875	9.36726	9.423	9.31089	9.26074	9.28581	-0.13719	0.729138	0.153937
Q96T58	Msx2-interacting protein OS=Homo sapiens OX=9606 GN=SPEN PE=1 SV=1 - [MINT_HUMAN]	8.60922	8.56759	8.58841	8.4554	8.43221	8.44381	-0.1446	0.716803	0.0260975
O95274	Ly6/PLAUR domain-containing protein 3 OS=Homo sapiens OX=9606 GN=LYPD3 PE=1 SV=2 - [LYPD3_HUMAN]	8.1975	8.12451	8.16101	7.60654	8.60966	8.1081	-0.0529027	0.885314	0.925818
P46087	Probable 28S rRNA (cytosine(4447)-C(5))-methyltransferase OS=Homo sapiens OX=9606 GN=NOP2 PE=1 SV=2 - [NOP2_HUMAN]	9.8607	9.70446	9.78258	9.64973	9.65773	9.65373	-0.128847	0.743281	0.241265
O43172	U4/U6 small nuclear ribonucleoprotein Prp4 OS=Homo sapiens OX=9606 GN=PRPF4 PE=1 SV=2 - [PRP4_HUMAN]	9.23851	9.33896	9.28874	9.07011	9.10021	9.08516	-0.20358	0.625777	0.0603885
P39023	60S ribosomal protein L3 OS=Homo sapiens OX=9606 GN=RPL3 PE=1 SV=2 - [RL3_HUMAN]	10.0194	9.84427	9.93183	9.78615	9.65651	9.72133	-0.210501	0.615884	0.193058
P62249	40S ribosomal protein S16 OS=Homo sapiens OX=9606 GN=RPS16 PE=1 SV=2 - [RS16_HUMAN]	9.56742	9.5012	9.53431	9.43571	9.44362	9.43966	-0.0946452	0.804183	0.104973
Q9Y2X0	Mediator of RNA polymerase II transcription subunit 16 OS=Homo sapiens OX=9606 GN=MED16 PE=1 SV=2 - [MED16_HUMAN]	9.03846	9.05665	9.04755	9.04419	8.8267	8.93545	-0.112106	0.772492	0.412285
Q6UX04	Spliceosome-associated protein CWC27 homolog OS=Homo sapiens OX=9606 GN=CWC27 PE=1 SV=1 - [CWC27_HUMAN]	8.42656	8.27608	8.35132	8.53449	8.32368	8.42908	0.0777622	1.19609	0.609181
P11387	DNA topoisomerase 1 OS=Homo sapiens OX=9606 GN=TOP1 PE=1 SV=2 - [TOP1_HUMAN]	10.4373	10.2741	10.3557	10.2872	10.2241	10.2556	-0.100076	0.794189	0.371166
Q12874	Splicing factor 3A subunit 3 OS=Homo sapiens OX=9606 GN=SF3A3 PE=1 SV=1 - [SF3A3_HUMAN]	9.81024	9.75794	9.78409	9.75216	9.65962	9.70589	-0.078195	0.835228	0.279058
Q5JSZ5	Protein PRRC2B OS=Homo sapiens OX=9606 GN=PRRC2B PE=1 SV=2 - [PRC2B_HUMAN]	7.77707	7.92396	7.85051	7.96412	7.81332	7.88872	0.0382068	1.09196	0.751386
Q16576	Histone-binding protein RBBP7 OS=Homo sapiens OX=9606 GN=RBBP7 PE=1 SV=1 - [RBBP7_HUMAN]	9.10605	8.98887	9.04746	8.95498	8.40574	8.68036	-0.367098	0.429439	0.321188
Q96BU1	S100P-binding protein OS=Homo sapiens OX=9606 GN=S100PBP PE=1 SV=1 - [S1PBP_HUMAN]	8.28788	8.3032	8.29554	8.23223	8.28241	8.25732	-0.0382178	0.915761	0.282458
Q15024	Exosome complex component RRP42 OS=Homo sapiens OX=9606 GN=EXOSC7 PE=1 SV=3 - [EXOS7_HUMAN]	9.20374	9.27987	9.24181	9.23705	9.06937	9.15321	-0.0885964	0.815462	0.437464
Q13618	Cullin-3 OS=Homo sapiens OX=9606 GN=CUL3 PE=1 SV=2 - [CUL3_HUMAN]	8.02327	7.97253	7.9979	7.80034	7.65914	7.72974	-0.268157	0.539315	0.0701351
Q96IZ7	Serine/Arginine-related protein 53 OS=Homo sapiens OX=9606 GN=RSRC1 PE=1 SV=1 - [RSRC1_HUMAN]	8.30567	8.1133	8.20948	8.2275	8.44275	8.33513	0.125641	1.33549	0.475838
O75400	Pre-mRNA-processing factor 40 homolog A OS=Homo sapiens OX=9606 GN=PRPF40A PE=1 SV=2 - [PR40A_HUMAN]	10.0469	10.0321	10.0395	9.93867	9.87408	9.90638	-0.133109	0.736022	0.0567093
Q9UL03	Integrator complex subunit 6 OS=Homo sapiens OX=9606 GN=INTS6 PE=1 SV=1 - [INT6_HUMAN]	8.53013	8.39645	8.46329	8.24662	8.17397	8.2103	-0.252994	0.558478	0.079742
Q96HW7	Integrator complex subunit 4 OS=Homo sapiens OX=9606 GN=INTS4 PE=1 SV=2 - [INT4_HUMAN]	7.90859	7.99878	7.95368	7.68592	7.84338	7.76465	-0.189034	0.647092	0.172599
Q92830	Histone acetyltransferase KAT2A OS=Homo sapiens OX=9606 GN=KAT2A PE=1 SV=3 - [KAT2A_HUMAN]	8.08015	8.02639	8.05327	7.92564	7.90531	7.91547	-0.137799	0.728118	0.0408445
P15880	40S ribosomal protein S2 OS=Homo sapiens OX=9606 GN=RPS2 PE=1 SV=2 - [RS2_HUMAN]	9.93638	9.94201	9.9392	9.67509	9.78117	9.72813	-0.211069	0.61508	0.0578854
Q96EY4	Translation machinery-associated protein 16 OS=Homo sapiens OX=9606 GN=TMA16 PE=1 SV=2 - [TMA16_HUMAN]	9.45578	9.22363	9.3397	9.16276	9.13594	9.14935	-0.190354	0.645128	0.244851
P27635	60S ribosomal protein L10 OS=Homo sapiens OX=9606 GN=RPL10 PE=1 SV=4 - [RL10_HUMAN]	10.0956	10.0096	10.0526	9.87774	9.81209	9.84492	-0.207687	0.619887	0.0616073
Q9UKD2	mRNA turnover protein 4 homolog OS=Homo sapiens OX=9606 GN=MRTO4 PE=1 SV=2 - [MRT4_HUMAN]	9.49651	9.39037	9.44344	9.19476	9.21195	9.20335	-0.240089	0.575322	0.0466654
Q9BQ75	Protein CMSS1 OS=Homo sapiens OX=9606 GN=CMSS1 PE=1 SV=2 - [CMS1_HUMAN]	9.22062	8.97543	9.09803	8.76324	8.94259	8.85292	-0.245108	0.568712	0.247941
Q96KR1	Zinc finger RNA-binding protein OS=Homo sapiens OX=9606 GN=ZFR PE=1 SV=2 - [ZFR_HUMAN]	9.33226	9.19931	9.26578	9.13717	9.06173	9.09945	-0.166334	0.681814	0.161487
Q9NZM3	Intersectin-2 OS=Homo sapiens OX=9606 GN=ITSN2 PE=1 SV=3 - [ITSN2_HUMAN]	8.75461	8.92181	8.83821	8.63288	8.74226	8.68757	-0.150639	0.706905	0.270579
Q96FV9	THO complex subunit 1 OS=Homo sapiens OX=9606 GN=THOC1 PE=1 SV=1 - [THOC1_HUMAN]	9.37558	9.30261	9.3391	9.31247	9.01663	9.16455	-0.174545	0.669045	0.370527
Q5T9A4	ATPase family AAA domain-containing protein 3B OS=Homo sapiens OX=9606 GN=ATAD3B PE=1 SV=1 - [ATD3B_HUMAN]	9.48366	9.37935	9.4315	9.26968	9.25334	9.26151	-0.169994	0.676093	0.0844174
P12532	Creatine kinase U-type, mitochondrial OS=Homo sapiens OX=9606 GN=CKMT1A PE=1 SV=1 - [KCRU_HUMAN]	9.33651	9.6552	9.49586	9.33299	9.14057	9.23678	-0.259077	0.55071	0.298547
P01100	Proto-oncogene c-Fos OS=Homo sapiens OX=9606 GN=FOS PE=1 SV=1 - [FOS_HUMAN]	9.61001	9.65813	9.63407	9.54063	9.57945	9.56004	-0.0740348	0.843267	0.138911
Q9NYL9	Tropomodulin-3 OS=Homo sapiens OX=9606 GN=TMOD3 PE=1 SV=1 - [TMOD3_HUMAN]	8.9082	8.33382	8.62101	8.80847	8.54789	8.67818	0.0571691	1.14069	0.872856
P51116	Fragile X mental retardation syndrome-related protein 2 OS=Homo sapiens OX=9606 GN=FXR2 PE=1 SV=2 - [FXR2_HUMAN]	9.03889	8.73577	8.88733	8.68218	8.67387	8.67803	-0.209306	0.617582	0.301473
P24928	DNA-directed RNA polymerase II subunit RPB1 OS=Homo sapiens OX=9606 GN=POLR2A PE=1 SV=2 - [RPB1_HUMAN]	8.77275	8.69903	8.73589	8.56069	8.57535	8.56802	-0.167871	0.679405	0.0466496
A8MWD9	Putative small nuclear ribonucleoprotein G-like protein 15 OS=Homo sapiens OX=9606 GN=SNRPGP15 PE=5 SV=2 - [RUXGL_HUMAN]	8.923	8.97452	8.94876	8.7272	8.73085	8.72902	-0.219737	0.602925	0.0135328
Q9Y446	Plakophilin-3 OS=Homo sapiens OX=9606 GN=PKP3 PE=1 SV=1 - [PKP3_HUMAN]	9.41007	9.25768	9.33388	9.31484	9.18532	9.25008	-0.0837943	0.824529	0.490239
Q15459	Splicing factor 3A subunit 1 OS=Homo sapiens OX=9606 GN=SF3A1 PE=1 SV=1 - [SF3A1_HUMAN]	9.81782	9.93341	9.87562	9.8138	9.70695	9.76038	-0.115237	0.766943	0.280729
P12956	X-ray repair cross-complementing protein 6 OS=Homo sapiens OX=9606 GN=XRCC6 PE=1 SV=2 - [XRCC6_HUMAN]	8.93455	8.91311	8.92383	8.80103	8.78896	8.79499	-0.128839	0.743295	0.00899193
P60660	Myosin light polypeptide 6 OS=Homo sapiens OX=9606 GN=MYL6 PE=1 SV=2 - [MYL6_HUMAN]	9.23627	9.0917	9.16399	8.99075	8.81063	8.90069	-0.263296	0.545386	0.150202
Q8NC51	Plasminogen activator inhibitor 1 RNA-binding protein OS=Homo sapiens OX=9606 GN=SERBP1 PE=1 SV=2 - [PAIRB_HUMAN]	9.44696	9.30804	9.3775	9.15205	9.23731	9.19468	-0.18282	0.656417	0.154076
Q9Y2X3	Nucleolar protein 58 OS=Homo sapiens OX=9606 GN=NOP58 PE=1 SV=1 - [NOP58_HUMAN]	9.44752	9.35746	9.40249	9.30786	9.2364	9.27213	-0.130359	0.740698	0.151462
Q13435	Splicing factor 3B subunit 2 OS=Homo sapiens OX=9606 GN=SF3B2 PE=1 SV=2 - [SF3B2_HUMAN]	9.88147	9.83599	9.85873	9.74205	9.66011	9.70108	-0.157649	0.695585	0.0781271
Q76FK4	Nucleolar protein 8 OS=Homo sapiens OX=9606 GN=NOL8 PE=1 SV=1 - [NOL8_HUMAN]	8.8584	8.59563	8.72702	8.70726	8.66639	8.68683	-0.0401891	0.911614	0.790996
P62851	40S ribosomal protein S25 OS=Homo sapiens OX=9606 GN=RPS25 PE=1 SV=1 - [RS25_HUMAN]	9.40008	9.30041	9.35025	9.23364	9.28464	9.25914	-0.091111	0.810754	0.245154
Q13813	Spectrin alpha chain, non-erythrocytic 1 OS=Homo sapiens OX=9606 GN=SPTAN1 PE=1 SV=3 - [SPTN1_HUMAN]	9.46805	9.38764	9.42784	9.34778	9.03878	9.19328	-0.234563	0.582689	0.279518
Q96EZ8	Microspherule protein 1 OS=Homo sapiens OX=9606 GN=MCRS1 PE=1 SV=1 - [MCRS1_HUMAN]	9.02324	8.63686	8.83005	8.67059	8.66289	8.66674	-0.163312	0.686575	0.487
Q9H6F5	Coiled-coil domain-containing protein 86 OS=Homo sapiens OX=9606 GN=CCDC86 PE=1 SV=1 - [CCD86_HUMAN]	8.97182	8.51463	8.74323	8.78925	8.39802	8.59364	-0.14959	0.708614	0.668329
Q96G25	Mediator of RNA polymerase II transcription subunit 8 OS=Homo sapiens OX=9606 GN=MED8 PE=1 SV=2 - [MED8_HUMAN]	8.67206	8.94633	8.8092	8.97065	8.69114	8.8309	0.0216976	1.05123	0.92188
Q09666	Neuroblast differentiation-associated protein AHNAK OS=Homo sapiens OX=9606 GN=AHNAK PE=1 SV=2 - [AHNK_HUMAN]	9.83327	9.74899	9.79113	9.40501	9.68406	9.54453	-0.246598	0.566764	0.232728
Q5UIP0	Telomere-associated protein RIF1 OS=Homo sapiens OX=9606 GN=RIF1 PE=1 SV=2 - [RIF1_HUMAN]	8.84965	9.04204	8.94584	8.8015	8.82431	8.81291	-0.132934	0.736319	0.303603
Q8WVM0	Dimethyladenosine transferase 1, mitochondrial OS=Homo sapiens OX=9606 GN=TFB1M PE=1 SV=1 - [TFB1M_HUMAN]	8.42763	8.15798	8.2928	8.20896	8.36199	8.28548	-0.00732725	0.98327	0.966597
Q9BRL6	Serine/arginine-rich splicing factor 8 OS=Homo sapiens OX=9606 GN=SRSF8 PE=1 SV=1 - [SRSF8_HUMAN]	8.28176	7.97267	8.12722	8.04922	7.74889	7.89905	-0.228164	0.591338	0.40066
Q03701	CCAAT/enhancer-binding protein zeta OS=Homo sapiens OX=9606 GN=CEBPZ PE=1 SV=3 - [CEBPZ_HUMAN]	9.49283	9.3119	9.40237	9.35114	9.15162	9.25138	-0.150986	0.70634	0.378764
P32780	General transcription factor IIH subunit 1 OS=Homo sapiens OX=9606 GN=GTF2H1 PE=1 SV=1 - [TF2H1_HUMAN]	8.47251	8.79242	8.63247	8.65797	8.37523	8.5166	-0.115867	0.765831	0.641689
P52272	Heterogeneous nuclear ribonucleoprotein M OS=Homo sapiens OX=9606 GN=HNRNPM PE=1 SV=3 - [HNRPM_HUMAN]	9.84423	9.82559	9.83491	9.66619	9.63969	9.65294	-0.181965	0.657712	0.00783293
P40938	Replication factor C subunit 3 OS=Homo sapiens OX=9606 GN=RFC3 PE=1 SV=2 - [RFC3_HUMAN]	9.00771	8.8481	8.9279	8.78297	8.74948	8.76623	-0.161678	0.689163	0.185864
P43243	Matrin-3 OS=Homo sapiens OX=9606 GN=MATR3 PE=1 SV=2 - [MATR3_HUMAN]	9.62455	9.67923	9.65189	9.61189	9.4895	9.5507	-0.101196	0.792144	0.270181
Q9NVI7	ATPase family AAA domain-containing protein 3A OS=Homo sapiens OX=9606 GN=ATAD3A PE=1 SV=2 - [ATD3A_HUMAN]	9.52796	9.45803	9.49299	9.32667	9.25574	9.2912	-0.201793	0.628357	0.0558534
O15042	U2 snRNP-associated SURP motif-containing protein OS=Homo sapiens OX=9606 GN=U2SURP PE=1 SV=2 - [SR140_HUMAN]	9.81417	9.75386	9.78401	9.62144	9.56485	9.59314	-0.19087	0.644362	0.0438698
Q9H0L4	Cleavage stimulation factor subunit 2 tau variant OS=Homo sapiens OX=9606 GN=CSTF2T PE=1 SV=1 - [CSTFT_HUMAN]	8.85907	8.73221	8.79564	8.79906	8.61178	8.70542	-0.0902201	0.812419	0.508718
O60292	Signal-induced proliferation-associated 1-like protein 3 OS=Homo sapiens OX=9606 GN=SIPA1L3 PE=1 SV=3 - [SI1L3_HUMAN]	7.46138	8.02899	7.74519	7.50643	7.33516	7.4208	-0.324389	0.473817	0.38804
O15160	DNA-directed RNA polymerases I and III subunit RPAC1 OS=Homo sapiens OX=9606 GN=POLR1C PE=1 SV=1 - [RPAC1_HUMAN]	9.07987	8.80188	8.94088	8.75279	8.78165	8.76722	-0.173658	0.670413	0.339911
P35222	Catenin beta-1 OS=Homo sapiens OX=9606 GN=CTNNB1 PE=1 SV=1 - [CTNB1_HUMAN]	8.38334	8.75756	8.57045	8.25961	8.34259	8.3011	-0.269345	0.537842	0.295111
Q5SSJ5	Heterochromatin protein 1-binding protein 3 OS=Homo sapiens OX=9606 GN=HP1BP3 PE=1 SV=1 - [HP1B3_HUMAN]	9.64689	9.40918	9.52803	9.52892	9.3454	9.43716	-0.0908738	0.811197	0.606566
Q96J01	THO complex subunit 3 OS=Homo sapiens OX=9606 GN=THOC3 PE=1 SV=1 - [THOC3_HUMAN]	9.00505	8.66565	8.83535	9.02648	8.4567	8.74159	-0.0937552	0.805832	0.803956
Q9BQ61	Telomerase RNA component interacting RNase OS=Homo sapiens OX=9606 GN=TRIR PE=1 SV=1 - [TRIR_HUMAN]	8.7781	8.71903	8.74856	8.68845	8.60194	8.6452	-0.103368	0.788192	0.187139
Q9UBB9	Tuftelin-interacting protein 11 OS=Homo sapiens OX=9606 GN=TFIP11 PE=1 SV=1 - [TFP11_HUMAN]	8.81094	8.70571	8.75832	8.64212	8.41711	8.52961	-0.228709	0.590596	0.206901
Q6UN15	Pre-mRNA 3'-end-processing factor FIP1 OS=Homo sapiens OX=9606 GN=FIP1L1 PE=1 SV=1 - [FIP1_HUMAN]	9.34995	9.27199	9.31097	9.28029	9.07329	9.17679	-0.134181	0.734208	0.348884
P19338	Nucleolin OS=Homo sapiens OX=9606 GN=NCL PE=1 SV=3 - [NUCL_HUMAN]	10.5819	10.4156	10.4988	10.5046	10.3862	10.4454	-0.0533833	0.884335	0.653186
Q9H8G2	Caspase activity and apoptosis inhibitor 1 OS=Homo sapiens OX=9606 GN=CAAP1 PE=1 SV=2 - [CAAP1_HUMAN]	8.1855	8.42829	8.3069	8.24759	8.19999	8.22379	-0.0831014	0.825845	0.570931
Q6P1J9	Parafibromin OS=Homo sapiens OX=9606 GN=CDC73 PE=1 SV=1 - [CDC73_HUMAN]	9.25346	9.26206	9.25776	9.15569	8.93197	9.04383	-0.213937	0.611031	0.196152
Q13428	Treacle protein OS=Homo sapiens OX=9606 GN=TCOF1 PE=1 SV=3 - [TCOF_HUMAN]	9.82123	9.66422	9.74272	9.57278	9.56037	9.56658	-0.176146	0.666582	0.154771
O94929	Actin-binding LIM protein 3 OS=Homo sapiens OX=9606 GN=ABLIM3 PE=1 SV=3 - [ABLM3_HUMAN]	7.96435	7.5682	7.76627	7.96345	7.81766	7.89056	0.124283	1.33132	0.615621
Q12906	Interleukin enhancer-binding factor 3 OS=Homo sapiens OX=9606 GN=ILF3 PE=1 SV=3 - [ILF3_HUMAN]	10.1313	9.97468	10.053	9.88819	9.79499	9.84159	-0.21142	0.614582	0.146164
P46781	40S ribosomal protein S9 OS=Homo sapiens OX=9606 GN=RPS9 PE=1 SV=3 - [RS9_HUMAN]	9.58479	9.56348	9.57413	9.38867	9.49243	9.44055	-0.133583	0.73522	0.127769
[truncated: 830 more rows]
